# Supplementary material for: Plasma cell-free RNA signatures of inflammatory syndromes in children
Source: Proc Natl Acad Sci U S A. 2024 Sep 6;121(37):e2403897121. doi: 10.1073/pnas.2403897121 (PMC11406294; doi:10.1073/pnas.2403897121)
Supplement: Supplementary file 2 — Dataset S01 (CSV) [file pnas.2403897121.sd01.csv]

PTID	sample_id	origin	inflam_cat	site of infection	pathogen	description
CNH106	prevail_cu_cfrna_393	CNH	bacterial_infection	peritoneum	Not Available	intraperitoneal abscess
CNH119	prevail_cu_cfrna_385	CNH	bacterial_infection	osteomyelitis	Klebsiella	klebsiella osteomyelitis
CNH124	prevail_cu_cfrna_386	CNH	bacterial_infection	sepsis	K. oxytoca	K. oxytoca sepsis and candidal G-tube site infection
CNH143	prevail_cu_cfrna_392	CNH	bacterial_infection	Tonsils	Streptococcus constellatus; sparse mixed cutaneous flora	R peritonsillar abscess
CNH148	prevail_cu_cfrna_379	CNH	bacterial_infection	osteomyelitis, L Femur	MSAA	MSSA osteomyelitis of the L proximal femur w/ disseminated MSSA infection and surrounding myositis
CNH150	prevail_cu_cfrna_381	CNH	bacterial_infection	Neck lymphnodes	Not Available	Acute lymphadenitis of neck
CNH154	prevail_cu_cfrna_377	CNH	bacterial_infection	osteomyelitis, Ribs	Pseudomonas putida	osteomyelitis of the R 9th rib and L 6th rib
CNH102	prevail_cu_cfrna_366	CNH	viral_infection	Nose	non-SARS coronavirus/rhino/enterovirus	She presented with fevers and was found to be neutropenic in setting of non-SARS coronavirus/rhino/enterovirus.
CNH107	prevail_cu_cfrna_387	CNH	viral_infection	respiratory	Human metapneumovirus	viral pneumonia, acute hypoxemic resp failure
CNH108	prevail_cu_cfrna_375	CNH	viral_infection	Not Available	Not Available	viral infection
CNH110	prevail_cu_cfrna_376	CNH	viral_infection	respiratory	non-COVID coronavirus	pneumonia, non-COVID coronavirus
CNH120	prevail_cu_cfrna_374	CNH	viral_infection	Not Available	Not Available	undiagnosed viral infection
NCOV3027CHOA	prevail_cu_cfrna_422.trimmed	EMORY	viral_infection	respiratory	SARS-CoV-2	COVID19
NCOV3033CHOA	prevail_cu_cfrna_413.trimmed	EMORY	viral_infection	respiratory	SARS-CoV-2	COVID19
NCOV3042CHOA	prevail_cu_cfrna_417.trimmed	EMORY	viral_infection	respiratory	SARS-CoV-2	COVID19
NCOV3044CHOA	prevail_cu_cfrna_418.trimmed	EMORY	viral_infection	respiratory	SARS-CoV-2	COVID19
NCOV3050CHOA	prevail_cu_cfrna_415.trimmed	EMORY	viral_infection	respiratory	SARS-CoV-2	COVID19
NCOV3057CHOA	prevail_cu_cfrna_410.trimmed	EMORY	viral_infection	respiratory	SARS-CoV-2	COVID19
NCOV3063CHOA	prevail_cu_cfrna_412.trimmed	EMORY	viral_infection	respiratory	SARS-CoV-2	COVID19
NCOV3227CHOA	prevail_cu_cfrna_252	EMORY	viral_infection	respiratory	SARS-CoV-2, rhino/enterovirus	COVID19
NCOV3355CHOA	prevail_cu_cfrna_287	EMORY	viral_infection	respiratory	SARS-CoV-2	COVID19
NCOV3355CHOA	prevail_cu_cfrna_287	EMORY	viral_infection	respiratory	SARS-CoV-2	COVID19
NCOV3362CHOA	prevail_cu_cfrna_284	EMORY	viral_infection	respiratory	SARS-CoV-2	COVID19
NCOV3383CHOA	prevail_cu_cfrna_286	EMORY	viral_infection	respiratory	SARS-CoV-2	COVID19
NCOV3383CHOA	prevail_cu_cfrna_286	EMORY	viral_infection	respiratory	SARS-CoV-2	COVID19
NCOV3385CHOA	prevail_cu_cfrna_145	EMORY	viral_infection	respiratory	SARS-CoV-2	COVID19
NCOV3389CHOA	prevail_cu_cfrna_109	EMORY	viral_infection	respiratory	SARS-CoV-2	COVID19
NCOV3393CHOA	prevail_cu_cfrna_187	EMORY	viral_infection	respiratory	SARS-CoV-2, RSV	COVID19
NCOV3413CHOA	prevail_cu_cfrna_170	EMORY	viral_infection	respiratory	SARS-CoV-2	COVID19
NCOV3421CHOA	prevail_cu_cfrna_152	EMORY	viral_infection	respiratory	SARS-CoV-2	COVID19
NCOV3422CHOA	prevail_cu_cfrna_171	EMORY	viral_infection	respiratory	SARS-CoV-2	COVID19
NCOV3430CHOA	prevail_cu_cfrna_174	EMORY	viral_infection	respiratory	SARS-CoV-2	COVID19
NCOV3431CHOA	prevail_cu_cfrna_175	EMORY	viral_infection	respiratory	SARS-CoV-2	COVID19
NCOV3434CHOA	prevail_cu_cfrna_177	EMORY	viral_infection	respiratory	SARS-CoV-2	COVID19
NCOV3442CHOA	prevail_cu_cfrna_182	EMORY	viral_infection	respiratory	SARS-CoV-2	COVID19
NCOV3444CHOA	prevail_cu_cfrna_183	EMORY	viral_infection	respiratory	SARS-CoV-2	COVID19
NCOV3449CHOA	prevail_cu_cfrna_185	EMORY	viral_infection	respiratory	SARS-CoV-2	COVID19
NCOV3461CHOA	prevail_cu_cfrna_192	EMORY	viral_infection	respiratory	SARS-CoV-2	COVID19
NCOV3465CHOA	prevail_cu_cfrna_193	EMORY	viral_infection	respiratory	SARS-CoV-2	COVID19
NCOV3466CHOA	prevail_cu_cfrna_194	EMORY	viral_infection	respiratory	SARS-CoV-2	COVID19
NCOV3467CHOA	prevail_cu_cfrna_195	EMORY	viral_infection	respiratory, CNS	SARS-CoV-2, rhinocerebral mucormycosis	COVID19
NCOV3468CHOA	prevail_cu_cfrna_196	EMORY	viral_infection	respiratory	SARS-CoV-2	COVID19
NCOV3483CHOA	prevail_cu_cfrna_278	EMORY	viral_infection	respiratory	SARS-CoV-2, adenovirus, rhino/enterovirus	COVID19
174002	cfrna_kd_317.trimmed	UCSD	bacterial_infection	systemic	Not Available	Toxic shock
194036	cfrna_kd_259.trimmed	UCSD	bacterial_infection	Gut	Salmonella enterica	1+ Salmonella enterica
204061	cfrna_kd_296.trimmed	UCSD	bacterial_infection	leg	MRSA	R leg cellulitis, MRSA, Bacteremia
4188	cfrna_kd_255.trimmed	UCSD	bacterial_infection	Rt. Axilla	MRSA	positive MRSA abscess
4200	cfrna_kd_295.trimmed	UCSD	bacterial_infection	Rt. Toe	MSSA	MSSA
4258	cfrna_kd_244.trimmed	UCSD	bacterial_infection	Systemic	Streptococcus pyogenes	Strep + scarlet fever
4288	cfrna_kd_282.trimmed	UCSD	bacterial_infection	Systemic	Streptococcus pyogenes	Scarlet Fever
4292	cfrna_kd_311.trimmed	UCSD	bacterial_infection	Systemic	Streptococcus pyogenes	scarlet fever
4302	cfrna_kd_310.trimmed	UCSD	bacterial_infection	Systemic	Not Available	Toxic Shock
4409	cfrna_kd_247.trimmed	UCSD	bacterial_infection	pharynx	Group B Strep	4+ Group C beta Streptococcus
4413	cfrna_kd_257.trimmed	UCSD	bacterial_infection	ankle	Not Available	L ankle staph cellulitis/toxin mediated erythroderma
4465	cfrna_kd_279.trimmed	UCSD	bacterial_infection	breast, skin	Not Available	Mastitis/ cellulitis- bacterial skin infection
4475	cfrna_kd_2	UCSD	bacterial_infection	respiratory	Not Available	Cervical Adenitis
4545	cfrna_kd_32	UCSD	bacterial_infection	sinuses	Not Available	Pansinusitis
4578	cfrna_kd_306.trimmed	UCSD	bacterial_infection	kidney	E. coli	E.coli pyelonephritis
4595	cfrna_kd_239.trimmed	UCSD	bacterial_infection	skin	Group C Streptococcus	Strep C/ peritonsillar cellulitis/phlegmon
4657	cfrna_kd_307.trimmed	UCSD	bacterial_infection	Neck	MRSA	R neck abscess MRSA
4712	cfrna_kd_299.trimmed	UCSD	bacterial_infection	Neck	MSSA	neck abscess MSSA
4729	cfrna_kd_276.trimmed	UCSD	bacterial_infection	skin, lymph nodes,	MSSA	cellulitis/lymphangitis/erythroderma/MSSA toxin mediated dz
4740	cfrna_kd_26	UCSD	bacterial_infection	Tonsils	polymicrobial	Right peritonsillar abscess polymicrobial
4873	cfrna_kd_92	UCSD	bacterial_infection	Intestinal tract	Salmonella enterica	Typhoid fever
4878	cfrna_kd_301.trimmed	UCSD	bacterial_infection	left arm	Streptococcus pyogenes	Strep pyomyositis of left arm
4912	cfrna_kd_15	UCSD	bacterial_infection	Pharynx	Streptococcus pyogenes	Group A Beta Strep Pharyngitis
4923	cfrna_kd_277.trimmed	UCSD	bacterial_infection	Pharynx	Streptococcus pyogenes	Streptococcal infection; pharyngitis only
4924	cfrna_kd_281.trimmed	UCSD	bacterial_infection	Pharynx	Streptococcus pyogenes	Group F beta strep pharyngitis
184019	cfrna_kd_94	UCSD	viral_infection	pharynx	Adenovirus	Adenovirus
184021	cfrna_kd_309.trimmed	UCSD	viral_infection	pharynx	Adenovirus	Adenovirus
184023	cfrna_kd_10	UCSD	viral_infection	pharynx	Adenovirus	Adenovirus
184040	cfrna_kd_33	UCSD	viral_infection	pharynx	Adenovirus	Adenovirus
184040	cfrna_kd_283.trimmed	UCSD	viral_infection	pharynx	Adenovirus	Adenovirus
184048	cfrna_kd_18	UCSD	viral_infection	pharynx	Adenovirus	Adenovirus
194013	cfrna_kd_269.trimmed	UCSD	viral_infection	pharynx	Adenovirus	Adenovirus
194021	cfrna_kd_9	UCSD	viral_infection	pharynx	Adenovirus	Adenovirus
194030	cfrna_kd_266.trimmed	UCSD	viral_infection	pharynx	Adenovirus	Adenovirus
194045	cfrna_kd_300.trimmed	UCSD	viral_infection	pharynx	Adenovirus	Adenovirus
194055	cfrna_kd_298.trimmed	UCSD	viral_infection	pharynx	Adenovirus	Adenovirus
194063	cfrna_kd_240.trimmed	UCSD	viral_infection	pharynx	Adenovirus	Adenovirus
204014	cfrna_kd_321.trimmed	UCSD	viral_infection	pharynx	Adenovirus	Adenovirus
204025	cfrna_kd_274.trimmed	UCSD	viral_infection	pharynx	Adenovirus	Adenovirus
204028	cfrna_kd_297.trimmed	UCSD	viral_infection	pharynx	Adenovirus	Adenovirus
204030	cfrna_kd_262.trimmed	UCSD	viral_infection	pharynx	Adenovirus	Adenovirus
204052	cfrna_kd_254.trimmed	UCSD	viral_infection	pharynx	Adenovirus	Adenovirus
204053	cfrna_kd_305.trimmed	UCSD	viral_infection	pharynx	Adenovirus	Adenovirus
204100	cfrna_kd_322.trimmed	UCSD	viral_infection	pharynx	Adenovirus	Adenovirus
204112	cfrna_kd_105	UCSD	viral_infection	pharynx	Adenovirus	Adenovirus
224030	cfrna_kd_308.trimmed	UCSD	viral_infection	pharynx	Adenovirus	Adenovirus
4177	cfrna_kd_242.trimmed	UCSD	viral_infection	pharynx	Adenovirus	Adenovirus DFA positive
4216	cfrna_kd_243.trimmed	UCSD	viral_infection	pharynx	Coxsackie virus	Coxsackie virus
4347	cfrna_kd_294.trimmed	UCSD	viral_infection	systemic	EBV	EBV
4350	cfrna_kd_318.trimmed	UCSD	viral_infection	systemic	EBV	EBV / HLH EBV DNA RT
4358	cfrna_kd_245.trimmed	UCSD	viral_infection	systemic	EBV	EBV acute infection
4410	cfrna_kd_5	UCSD	viral_infection	systemic	EBV	EBV VCA IgM ; Positive Mono serological test: positive
4417	cfrna_kd_97	UCSD	viral_infection	pharynx	Influenza A	Influenza A
4424	cfrna_kd_95	UCSD	viral_infection	pharynx	Influenza A	Influenza A
4430	cfrna_kd_29	UCSD	viral_infection	pharynx	Influenza B	Influenza B
4444	cfrna_kd_16	UCSD	viral_infection	systemic	EBV	Mono
4445	cfrna_kd_4	UCSD	viral_infection	pharynx	Parainfluenza 1	Parainfluenza 1
4462	cfrna_kd_22	UCSD	viral_infection	pharynx	Parinfluenza 1	Parinfluenza 1
4467	cfrna_kd_258.trimmed	UCSD	viral_infection	pharynx	Parinfluenza 3	Parinfluenza 3
4470	cfrna_kd_100	UCSD	viral_infection	pharynx	rhinocirus or enterovirus	rhino / entero
4474	cfrna_kd_246.trimmed	UCSD	viral_infection	pharynx	RSV	RSV review with Adri
4476	cfrna_kd_3	UCSD	viral_infection	pharynx	Not Available	Viral (hand, foot, mouth)
4503	cfrna_kd_325.trimmed	UCSD	viral_infection	Not Available	Not Available	Viral pneumonia
4515	cfrna_kd_275.trimmed	UCSD	viral_infection	Not Available	Not Available	Viral Syndrome
4522	cfrna_kd_319.trimmed	UCSD	viral_infection	Not Available	Not Available	Viral Syndrome
4523	cfrna_kd_102	UCSD	viral_infection	Not Available	Not Available	Viral Syndrome
4537	cfrna_kd_28	UCSD	viral_infection	Not Available	Not Available	Viral Syndrome
4551	cfrna_kd_1	UCSD	viral_infection	Not Available	Not Available	viral syndrome
4552	cfrna_kd_261.trimmed	UCSD	viral_infection	Not Available	Not Available	Viral Syndrome
4561	cfrna_kd_238.trimmed	UCSD	viral_infection	Not Available	Not Available	Viral syndrome
4567	cfrna_kd_101	UCSD	viral_infection	Not Available	Not Available	Viral syndrome
4628	cfrna_kd_34	UCSD	viral_infection	Not Available	Not Available	Viral syndrome
4638	cfrna_kd_263.trimmed	UCSD	viral_infection	Not Available	Not Available	Viral syndrome
4638	cfrna_kd_8	UCSD	viral_infection	Not Available	Not Available	viral syndrome
4641	cfrna_kd_6	UCSD	viral_infection	Not Available	Not Available	viral syndrome
4661	cfrna_kd_25	UCSD	viral_infection	Not Available	Not Available	viral syndrome
4678	cfrna_kd_30	UCSD	viral_infection	Not Available	Not Available	Viral syndrome
4706	cfrna_kd_17	UCSD	viral_infection	Not Available	Not Available	Viral syndrome
4709	cfrna_kd_14	UCSD	viral_infection	Not Available	Not Available	viral syndrome
4717	cfrna_kd_89	UCSD	viral_infection	Not Available	Not Available	viral syndrome
4719	cfrna_kd_35	UCSD	viral_infection	Not Available	Not Available	Viral syndrome
4752	cfrna_kd_20	UCSD	viral_infection	Not Available	Not Available	Viral syndrome
4791	cfrna_kd_320.trimmed	UCSD	viral_infection	Not Available	Not Available	viral syndrome
4794	cfrna_kd_31	UCSD	viral_infection	Not Available	Not Available	viral syndrome
4800	cfrna_kd_36	UCSD	viral_infection	Not Available	Not Available	viral syndrome
4813	cfrna_kd_278.trimmed	UCSD	viral_infection	Not Available	Not Available	viral syndrome
4858	cfrna_kd_273.trimmed	UCSD	viral_infection	Not Available	Not Available	Viral Syndrome
4863	cfrna_kd_27	UCSD	viral_infection	Not Available	Not Available	viral syndrome
4867	cfrna_kd_38	UCSD	viral_infection	Not Available	Not Available	Viral Syndrome
4872	cfrna_kd_260.trimmed	UCSD	viral_infection	Not Available	Not Available	Viral syndrome
4932	cfrna_kd_13	UCSD	viral_infection	Not Available	Not Available	Viral Syndrome
4949	cfrna_kd_98	UCSD	viral_infection	Not Available	Not Available	Viral syndrome
4952	cfrna_kd_19	UCSD	viral_infection	Not Available	Not Available	Viral Syndrome
4971	cfrna_kd_241.trimmed	UCSD	viral_infection	Not Available	Not Available	Viral syndrome
4972	cfrna_kd_37	UCSD	viral_infection	Not Available	Not Available	Viral Syndrome
4989	cfrna_kd_312.trimmed	UCSD	viral_infection	Not Available	Not Available	viral syndrome unknown
SEP0156	cfrna_kd_256.trimmed	UCSF	bacterial_infection	blood (central-line associated) or gastrointestinal tract (bacterial translocation)	Klebsiella pneumoniae	bacterial sepsis
SEP0216	cfrna_kd_314.trimmed	UCSF	bacterial_infection	unknown	Group A streptococcus	bacterial sepsis
SEP0250	cfrna_kd_292.trimmed	UCSF	bacterial_infection	blood (central line-associated) or gastrointestinal tract (bacterial translocation)	Staphylococcus epidermidis group	bacterial sepsis
SEP0313	cfrna_kd_313.trimmed	UCSF	bacterial_infection	blood (central line-associated)	Stenotrophomonas maltophilia and Pantoea sp. bacteremia (line-associated)	bacterial sepsis
SEP0315	cfrna_kd_250.trimmed	UCSF	bacterial_infection	skin (wound infection) andlung (bronchiolitis)	MSSA	wound cellulitis and/or bronchiolitis with bacteremia
SEP0368	cfrna_kd_251.trimmed	UCSF	bacterial_infection	eye (orbital cellulitis) and spinal cord (epidural abscesses)	MSSA	deep tissue infection with bacteremia
SEP0549	cfrna_kd_293.trimmed	UCSF	bacterial_infection	gastrointestinal tract (gut translocaiton)	Streptococcus thermophilus and Lactobacillus rhamnosus (VANCOMYCIN resistant)	bacterial sepsis
SEP0581	cfrna_kd_285.trimmed	UCSF	bacterial_infection	blood (neutropenic fever)	MSSA	bacterial sepsis
SEP0597	cfrna_kd_286.trimmed	UCSF	bacterial_infection	gastrointestinal tract (cholangitis)	Enterococcus faecalis (VANCOMYCIN susceptible) and Pseudomonas aeruginosa	cholangitis
