# Supplementary material for: Plasma cell-free RNA signatures of inflammatory syndromes in children
Source: Proc Natl Acad Sci U S A. 2024 Sep 6;121(37):e2403897121. doi: 10.1073/pnas.2403897121 (PMC11406294; doi:10.1073/pnas.2403897121)
Supplement: Supplementary file 3 — Dataset S02 (CSV) [file pnas.2403897121.sd02.csv]

comp	gene_id	gene_name	gene_type	padj	log2FoldChange	baseMean
KD<>Healthy	ENSG00000000419.14	DPM1	protein_coding	0.438177568125637	-0.199418292457818	15.1401138657515
KD<>Healthy	ENSG00000000457.14	SCYL3	protein_coding	0.533641589490214	0.169704644050583	9.93299508989887
KD<>Healthy	ENSG00000000460.17	C1orf112	protein_coding	0.0161469695073482	0.949892667019654	11.3841167802323
KD<>Healthy	ENSG00000000938.13	FGR	protein_coding	6.10491159910868e-11	-1.06522617581628	115.588458778303
KD<>Healthy	ENSG00000000971.16	CFH	protein_coding	0.000122612715367642	-2.39287756167483	9.42430109229898
KD<>Healthy	ENSG00000001036.14	FUCA2	protein_coding	0.0065565068472625	0.911824502803664	4.19491416462667
KD<>Healthy	ENSG00000001084.13	GCLC	protein_coding	0.818718997871837	-0.0703499227813879	19.3689802667716
KD<>Healthy	ENSG00000001167.15	NFYA	protein_coding	0.158071507039415	-0.275459051240941	31.2313869987824
KD<>Healthy	ENSG00000001460.18	STPG1	protein_coding	0.623189558769495	0.294339980012523	2.55613635349674
KD<>Healthy	ENSG00000001461.17	NIPAL3	protein_coding	0.000952842577298169	0.837717859256026	16.546905318628
KD<>Healthy	ENSG00000001561.7	ENPP4	protein_coding	0.498538585751658	0.393788035468187	2.17630372370281
KD<>Healthy	ENSG00000001617.12	SEMA3F	protein_coding	0.968941559368962	0.0303384132225677	1.82134910585677
KD<>Healthy	ENSG00000001626.16	CFTR	protein_coding	0.528763341003869	0.87687793805439	0.915709078281928
KD<>Healthy	ENSG00000001629.10	ANKIB1	protein_coding	0.000184903234829206	0.529411697882534	40.2355049844827
KD<>Healthy	ENSG00000001630.17	CYP51A1	protein_coding	0.832664504992391	0.205577546155936	0.435208390737891
KD<>Healthy	ENSG00000001631.16	KRIT1	protein_coding	0.329865508651688	0.371417160132644	5.31482075860622
KD<>Healthy	ENSG00000002016.18	RAD52	protein_coding	0.691911496572979	0.231903666807148	2.67164374008166
KD<>Healthy	ENSG00000002079.14	MYH16	transcribed_unitary_pseudogene	0.398189961583024	1.17912350249908	1.29413712379403
KD<>Healthy	ENSG00000002330.14	BAD	protein_coding	0.403631704656511	-0.262911003315177	11.2696508556298
KD<>Healthy	ENSG00000002549.13	LAP3	protein_coding	1.37384700840882e-06	-1.18628081923983	59.9575992855816
KD<>Healthy	ENSG00000002587.10	HS3ST1	protein_coding	0.189953275796296	0.965505390647665	1.11129768318052
KD<>Healthy	ENSG00000002726.21	AOC1	protein_coding	0.67093804615313	0.686695281909162	0.547543687597261
KD<>Healthy	ENSG00000002745.13	WNT16	protein_coding	0.54809227522276	0.738592287957462	0.443010981981481
KD<>Healthy	ENSG00000002746.15	HECW1	protein_coding	0.621405341636005	0.657939836094132	1.32298247189613
KD<>Healthy	ENSG00000002822.16	MAD1L1	protein_coding	0.955360854086345	-0.0372165754842931	3.48432804832564
KD<>Healthy	ENSG00000002834.18	LASP1	protein_coding	4.45503580748082e-12	-0.565060796337726	238.410377913068
KD<>Healthy	ENSG00000002919.15	SNX11	protein_coding	0.253061730577525	-0.354359719591967	13.6316538337044
KD<>Healthy	ENSG00000002933.9	TMEM176A	protein_coding	1.01714922418391e-05	-2.54217152527827	4.93381284098085
KD<>Healthy	ENSG00000003056.8	M6PR	protein_coding	0.00691391529102338	0.56122649221087	21.8578529560244
KD<>Healthy	ENSG00000003137.9	CYP26B1	protein_coding	0.0798290683353247	1.18258127347417	1.46373478177295
KD<>Healthy	ENSG00000003147.19	ICA1	protein_coding	0.000362004134259031	0.767734312357765	18.6976246508556
KD<>Healthy	ENSG00000003249.15	DBNDD1	protein_coding	0.0618302931996383	1.21560556870605	1.46285893656356
KD<>Healthy	ENSG00000003393.16	ALS2	protein_coding	0.687821516359653	-0.122139201211894	14.8479148910745
KD<>Healthy	ENSG00000003400.15	CASP10	protein_coding	9.04695024946472e-07	-0.985578484455306	28.7933683283123
KD<>Healthy	ENSG00000003402.20	CFLAR	protein_coding	0.193116368349854	-0.153551346108785	378.094062746467
KD<>Healthy	ENSG00000003436.16	TFPI	protein_coding	1.34618859569825e-10	1.81790204278442	68.8059710812243
KD<>Healthy	ENSG00000003509.16	NDUFAF7	protein_coding	0.701370420499676	0.167058924234292	4.29923543838507
KD<>Healthy	ENSG00000003756.17	RBM5	protein_coding	3.71575454826154e-27	0.958355766028932	96.246701360209
KD<>Healthy	ENSG00000003987.14	MTMR7	protein_coding	0.500698941578496	1.00944407486894	0.44762383383216
KD<>Healthy	ENSG00000003989.18	SLC7A2	protein_coding	0.0458372447191827	-2.03240889127002	3.56648330324167
KD<>Healthy	ENSG00000004059.11	ARF5	protein_coding	0.145951625754248	0.305960434154798	28.0317838944519
KD<>Healthy	ENSG00000004139.14	SARM1	protein_coding	0.273958270487445	0.438224140679773	6.40495009720278
KD<>Healthy	ENSG00000004142.12	POLDIP2	protein_coding	3.85482167841825e-06	-0.921867446886248	21.0577004363064
KD<>Healthy	ENSG00000004399.13	PLXND1	protein_coding	0.00872822981508873	-0.671385518520264	26.4820812387006
KD<>Healthy	ENSG00000004455.17	AK2	protein_coding	4.20422030497391e-08	-0.898685696901142	44.3488965407466
KD<>Healthy	ENSG00000004468.13	CD38	protein_coding	0.00848211985075107	-0.987087516772923	10.1238513803291
KD<>Healthy	ENSG00000004478.8	FKBP4	protein_coding	1.01824288859432e-06	-1.35003170584249	50.4880753677272
KD<>Healthy	ENSG00000004487.17	KDM1A	protein_coding	1.68014861109881e-06	0.515115955440862	88.3961357784576
KD<>Healthy	ENSG00000004534.15	RBM6	protein_coding	0.000395226584010683	0.40598935643864	81.2420361749786
KD<>Healthy	ENSG00000004660.15	CAMKK1	protein_coding	0.429977758010768	-0.380300136936911	5.04195183486232
KD<>Healthy	ENSG00000004700.16	RECQL	protein_coding	0.739701066516484	-0.065894533909301	37.8368821259185
KD<>Healthy	ENSG00000004766.17	VPS50	protein_coding	0.107608143095529	0.369144087581083	14.367802642815
KD<>Healthy	ENSG00000004776.13	HSPB6	protein_coding	0.767615688298323	0.206106061024903	1.89280474815463
KD<>Healthy	ENSG00000004777.18	ARHGAP33	protein_coding	0.691116034066967	0.314290515036677	1.62341651307406
KD<>Healthy	ENSG00000004779.10	NDUFAB1	protein_coding	0.000135589233400136	-0.934275793161036	21.6345904362059
KD<>Healthy	ENSG00000004799.8	PDK4	protein_coding	2.51584909604342e-14	-2.13188130354961	45.951453977391
KD<>Healthy	ENSG00000004809.14	SLC22A16	protein_coding	0.902027186233084	0.112413000061806	1.2175821114883
KD<>Healthy	ENSG00000004838.14	ZMYND10	protein_coding	0.743780240134716	0.511737682459277	0.326079434077281
KD<>Healthy	ENSG00000004846.17	ABCB5	protein_coding	0.213434257279783	1.3144701506647	0.982552180088747
KD<>Healthy	ENSG00000004864.14	SLC25A13	protein_coding	0.00624304816913627	0.649597726424743	10.8666557004797
KD<>Healthy	ENSG00000004866.22	ST7	protein_coding	5.75092078183467e-07	1.70990690211357	19.9896596589649
KD<>Healthy	ENSG00000004897.12	CDC27	protein_coding	1.76804890611811e-08	0.664806507469408	71.5636862580475
KD<>Healthy	ENSG00000004939.16	SLC4A1	protein_coding	0.0833386282144342	0.597864912302079	135.136028906346
KD<>Healthy	ENSG00000004948.16	CALCR	protein_coding	0.128957558172996	1.93649950209651	0.342910464258963
KD<>Healthy	ENSG00000004975.12	DVL2	protein_coding	0.0680654929321471	-0.579623355047597	9.77340571852142
KD<>Healthy	ENSG00000005001.10	PRSS22	protein_coding	NA	1.0643565731296	0.272113872985606
KD<>Healthy	ENSG00000005007.13	UPF1	protein_coding	0.105620737392608	-0.231741588214715	66.8949790673766
KD<>Healthy	ENSG00000005020.13	SKAP2	protein_coding	2.20479354504576e-14	1.52461015193777	298.729591384884
KD<>Healthy	ENSG00000005059.16	MCUB	protein_coding	0.121744569911724	-0.448284068996414	13.1665407691013
KD<>Healthy	ENSG00000005073.6	HOXA11	protein_coding	NA	1.39449542577562	0.193315787978761
KD<>Healthy	ENSG00000005075.15	POLR2J	protein_coding	1.05374075975636e-10	-1.06496816923897	61.9778124316212
KD<>Healthy	ENSG00000005100.13	DHX33	protein_coding	0.367298122460263	0.273497339620919	10.747095970692
KD<>Healthy	ENSG00000005102.14	MEOX1	protein_coding	0.0119658865062525	-1.21829701266667	6.03384215952754
KD<>Healthy	ENSG00000005108.16	THSD7A	protein_coding	0.523265145606243	-0.443987501704031	3.20133632344902
KD<>Healthy	ENSG00000005156.12	LIG3	protein_coding	0.0208547871406112	-0.509988679358048	23.3685568788915
KD<>Healthy	ENSG00000005175.10	RPAP3	protein_coding	6.12771770713494e-05	0.533773814179654	38.6000329441052
KD<>Healthy	ENSG00000005187.12	ACSM3	protein_coding	0.233275264476468	-0.513716883670482	9.94816861030846
KD<>Healthy	ENSG00000005189.20	REXO5	protein_coding	0.500543738899568	0.350182489857085	3.97547021071337
KD<>Healthy	ENSG00000005194.15	CIAPIN1	protein_coding	0.159882091062331	-0.47729990229127	7.84924224926032
KD<>Healthy	ENSG00000005206.17	SPPL2B	protein_coding	0.00236112810896599	1.61412336209758	2.86849209384658
KD<>Healthy	ENSG00000005238.20	FAM214B	protein_coding	0.954268482381436	0.0165124627237653	19.0436165337656
KD<>Healthy	ENSG00000005243.10	COPZ2	protein_coding	0.684233827128627	-0.298179737331822	2.51374866774082
KD<>Healthy	ENSG00000005249.13	PRKAR2B	protein_coding	7.21170046113681e-05	1.55922634061999	941.384085717075
KD<>Healthy	ENSG00000005339.15	CREBBP	protein_coding	0.0019708853495574	-0.296815588392304	214.445449472392
KD<>Healthy	ENSG00000005379.17	TSPOAP1	protein_coding	0.895810435586133	-0.0681176213732839	13.2222527513598
KD<>Healthy	ENSG00000005381.8	MPO	protein_coding	2.67684829428901e-24	-4.49253848700709	55.473202381426
KD<>Healthy	ENSG00000005421.9	PON1	protein_coding	0.677866494406495	-0.568897271122866	0.771311671796772
KD<>Healthy	ENSG00000005436.14	GCFC2	protein_coding	0.213531057007374	-0.396504016510202	9.91190364136906
KD<>Healthy	ENSG00000005448.17	WDR54	protein_coding	0.280389815376916	-0.607856369957379	3.48747990013052
KD<>Healthy	ENSG00000005469.12	CROT	protein_coding	0.0125775397957768	0.876958574215258	3.35678825891924
KD<>Healthy	ENSG00000005471.19	ABCB4	protein_coding	0.483788605252816	-0.462115100781267	9.29670530787247
KD<>Healthy	ENSG00000005483.21	KMT2E	protein_coding	9.24767309559627e-15	0.566628456647828	178.457386064995
KD<>Healthy	ENSG00000005486.17	RHBDD2	protein_coding	0.441119287218591	0.357559337494557	4.97063712523431
KD<>Healthy	ENSG00000005513.10	SOX8	protein_coding	0.806658522896711	0.278575813784687	0.694895476955655
KD<>Healthy	ENSG00000005700.15	IBTK	protein_coding	0.305209235228232	-0.137868503694143	46.4437815411901
KD<>Healthy	ENSG00000005801.18	ZNF195	protein_coding	0.889938313187529	-0.0548599402977916	9.2935704318573
KD<>Healthy	ENSG00000005810.19	MYCBP2	protein_coding	7.6661349275077e-07	0.533872686748797	169.81444056469
KD<>Healthy	ENSG00000005812.11	FBXL3	protein_coding	0.00726602359014617	0.314432471253825	61.2459519530227
KD<>Healthy	ENSG00000005844.19	ITGAL	protein_coding	0.436531439698377	-0.180625034128613	82.6036072842603
KD<>Healthy	ENSG00000005882.12	PDK2	protein_coding	0.539594611557331	-0.196187391084685	14.0978302758729
KD<>Healthy	ENSG00000005884.18	ITGA3	protein_coding	0.827371456117163	-0.179164133593427	1.69720516649143
KD<>Healthy	ENSG00000005961.19	ITGA2B	protein_coding	0.0518523146484343	0.973072397167805	690.799520330588
KD<>Healthy	ENSG00000005981.13	ASB4	protein_coding	NA	1.06101896141276	0.202580666140658
KD<>Healthy	ENSG00000006007.12	GDE1	protein_coding	0.000754888230163626	0.690424492412003	32.6978734660822
KD<>Healthy	ENSG00000006015.18	REX1BD	protein_coding	0.448988210165729	-0.261560197921589	9.25201896876415
KD<>Healthy	ENSG00000006016.12	CRLF1	protein_coding	NA	1.36896010673579	0.183758444326668
KD<>Healthy	ENSG00000006025.12	OSBPL7	protein_coding	0.924924484204243	0.053339042122958	4.36393846332653
KD<>Healthy	ENSG00000006042.12	TMEM98	protein_coding	0.497378584974391	0.83851303559888	0.443581257091246
KD<>Healthy	ENSG00000006047.13	YBX2	protein_coding	NA	1.90530334685053	0.238809572966087
KD<>Healthy	ENSG00000006059.4	KRT33A	protein_coding	NA	1.75383796212346	0.132953016679513
KD<>Healthy	ENSG00000006062.18	MAP3K14	protein_coding	0.594573141749572	0.161217581724749	18.5722660097069
KD<>Healthy	ENSG00000006071.16	ABCC8	protein_coding	0.528508198416126	0.694089454831957	1.87739427992521
KD<>Healthy	ENSG00000006116.4	CACNG3	protein_coding	NA	1.57751987109958	0.0953792556518635
KD<>Healthy	ENSG00000006118.15	TMEM132A	protein_coding	0.70522097819591	0.447726508772976	0.490622922893274
KD<>Healthy	ENSG00000006125.18	AP2B1	protein_coding	0.179826569547278	0.234155696378451	136.322218798041
KD<>Healthy	ENSG00000006128.12	TAC1	protein_coding	NA	1.38293000598337	0.113911964051034
KD<>Healthy	ENSG00000006194.10	ZNF263	protein_coding	0.486958930696142	-0.204983516988504	15.1105026329233
KD<>Healthy	ENSG00000006210.7	CX3CL1	protein_coding	0.0109266460924807	-1.58688900674692	4.01276387947952
KD<>Healthy	ENSG00000006282.21	SPATA20	protein_coding	0.0692227093682704	-0.857298483027433	4.52820368251988
KD<>Healthy	ENSG00000006283.18	CACNA1G	protein_coding	0.416340601208435	1.01251237560146	0.629375348901524
KD<>Healthy	ENSG00000006327.14	TNFRSF12A	protein_coding	0.21024197826185	-0.9903842806949	1.33613681775581
KD<>Healthy	ENSG00000006377.11	DLX6	protein_coding	NA	1.28226207092658	0.225123079551962
KD<>Healthy	ENSG00000006432.16	MAP3K9	protein_coding	0.00993231632276131	1.09262845112927	3.74633705974948
KD<>Healthy	ENSG00000006451.8	RALA	protein_coding	0.0121045114272749	-0.500698542184682	34.4625069573252
KD<>Healthy	ENSG00000006453.14	BAIAP2L1	protein_coding	0.69970430220703	-0.370289302369582	1.64311004478197
KD<>Healthy	ENSG00000006459.11	KDM7A	protein_coding	0.0330996894886159	0.282743522172515	94.1723162625048
KD<>Healthy	ENSG00000006468.14	ETV1	protein_coding	0.365108347463373	0.97420935574756	1.12809495868495
KD<>Healthy	ENSG00000006530.18	AGK	protein_coding	0.234334271150662	-0.383242619414058	12.211640761087
KD<>Healthy	ENSG00000006534.16	ALDH3B1	protein_coding	3.54474796777257e-08	-1.3828870566093	27.5714842637757
KD<>Healthy	ENSG00000006555.11	TTC22	protein_coding	0.787825062088279	0.167291034009234	2.00708508571029
KD<>Healthy	ENSG00000006576.16	PHTF2	protein_coding	9.80728671824441e-05	1.11746064987521	32.8863199443333
KD<>Healthy	ENSG00000006606.9	CCL26	protein_coding	NA	1.59556457460826	0.128290220383621
KD<>Healthy	ENSG00000006607.14	FARP2	protein_coding	0.00146623748846849	0.517211677352631	24.0977373036574
KD<>Healthy	ENSG00000006611.17	USH1C	protein_coding	0.320480244264326	1.65967010406533	0.493696845665415
KD<>Healthy	ENSG00000006625.18	GGCT	protein_coding	1.30956823494083e-07	-2.01086449597752	8.10345897538632
KD<>Healthy	ENSG00000006634.8	DBF4	protein_coding	0.322162659527391	-0.286069083051995	15.3255717727238
KD<>Healthy	ENSG00000006638.13	TBXA2R	protein_coding	0.0019263263565253	1.14973143159624	22.8645020811816
KD<>Healthy	ENSG00000006652.15	IFRD1	protein_coding	4.52747229666734e-05	1.41350606050486	8.38450473543966
KD<>Healthy	ENSG00000006659.13	LGALS14	protein_coding	NA	1.34052871587285	0.0976698308436193
KD<>Healthy	ENSG00000006695.12	COX10	protein_coding	0.0481662016626464	-0.700264252353043	6.860635892111
KD<>Healthy	ENSG00000006704.11	GTF2IRD1	protein_coding	0.968533815947439	0.0406031723783801	1.39427414509517
KD<>Healthy	ENSG00000006712.15	PAF1	protein_coding	2.0377257335883e-07	-0.756539222940799	50.4444476429343
KD<>Healthy	ENSG00000006715.16	VPS41	protein_coding	5.68392058872584e-11	0.904251676140854	69.2104738212962
KD<>Healthy	ENSG00000006740.17	ARHGAP44	protein_coding	0.158327881440689	-1.15788730259552	1.42437923149694
KD<>Healthy	ENSG00000006744.19	ELAC2	protein_coding	0.0669381007209724	-0.472703272519497	16.7906469482965
KD<>Healthy	ENSG00000006747.15	SCIN	protein_coding	0.511429596495853	0.746653598138545	1.07065378882455
KD<>Healthy	ENSG00000006788.14	MYH13	protein_coding	0.691116034066967	0.58817619676918	0.836446533318325
KD<>Healthy	ENSG00000006831.10	ADIPOR2	protein_coding	0.377716605287881	0.28244398443513	41.7299722776888
KD<>Healthy	ENSG00000006837.12	CDKL3	protein_coding	0.0992126857030508	1.60289424102964	0.505228830368783
KD<>Healthy	ENSG00000007001.13	UPP2	protein_coding	0.278293121806882	1.31313724622169	0.380467536512596
KD<>Healthy	ENSG00000007038.11	PRSS21	protein_coding	NA	0.641451588126314	0.181857348966955
KD<>Healthy	ENSG00000007047.15	MARK4	protein_coding	0.463746249136816	-0.136990954069413	38.2372019547899
KD<>Healthy	ENSG00000007062.12	PROM1	protein_coding	0.747433010776733	0.335730940415212	0.73702319413349
KD<>Healthy	ENSG00000007080.11	CCDC124	protein_coding	0.00115563507023411	-0.611536578258406	27.7920124918865
KD<>Healthy	ENSG00000007129.18	CEACAM21	protein_coding	0.62087384272519	-0.206655197932299	7.26479498616665
KD<>Healthy	ENSG00000007168.14	PAFAH1B1	protein_coding	0.42083640665918	0.0962369644859486	74.46352159024
KD<>Healthy	ENSG00000007171.18	NOS2	protein_coding	0.429026677630844	0.920034623044643	0.675001336469815
KD<>Healthy	ENSG00000007174.18	DNAH9	protein_coding	0.372042733642351	1.00519010749328	2.35385295936655
KD<>Healthy	ENSG00000007202.15	KIAA0100	protein_coding	0.372500523078096	-0.154830039021286	50.2857541775106
KD<>Healthy	ENSG00000007216.15	SLC13A2	protein_coding	NA	1.35842571624102	0.178141046573578
KD<>Healthy	ENSG00000007237.19	GAS7	protein_coding	3.08874908287191e-13	-1.58743216492794	98.7842612236346
KD<>Healthy	ENSG00000007255.10	TRAPPC6A	protein_coding	0.553513547593713	-0.29151754245233	4.4945135034083
KD<>Healthy	ENSG00000007264.15	MATK	protein_coding	4.78453655067292e-06	-1.31946274210261	26.5850895533972
KD<>Healthy	ENSG00000007306.15	CEACAM7	protein_coding	0.341751120788315	1.8364189098895	0.458878360849394
KD<>Healthy	ENSG00000007312.13	CD79B	protein_coding	0.82693345581904	0.0988579031939049	8.06804116884661
KD<>Healthy	ENSG00000007314.12	SCN4A	protein_coding	0.705567363990508	0.380030828376133	1.36705223549911
KD<>Healthy	ENSG00000007341.19	ST7L	protein_coding	1.24729774718178e-12	1.49565011164967	19.9336938890867
KD<>Healthy	ENSG00000007372.24	PAX6	protein_coding	0.222152793888623	1.63521694622759	0.985274832812478
KD<>Healthy	ENSG00000007376.8	RPUSD1	protein_coding	0.170712096512136	-0.619848397107258	5.83912821591951
KD<>Healthy	ENSG00000007384.15	RHBDF1	protein_coding	0.314149470652034	1.15591120930183	0.391064663168679
KD<>Healthy	ENSG00000007392.17	LUC7L	protein_coding	0.344734830933117	0.292007434573344	16.9022703847152
KD<>Healthy	ENSG00000007402.12	CACNA2D2	protein_coding	0.81014885414616	0.240638532667721	1.34113454325052
KD<>Healthy	ENSG00000007516.14	BAIAP3	protein_coding	0.248041657102441	-0.862442867712992	1.53891076147901
KD<>Healthy	ENSG00000007520.4	TSR3	protein_coding	0.000996920583128714	-0.701693249606849	22.515195131506
KD<>Healthy	ENSG00000007541.17	PIGQ	protein_coding	0.73068440581259	0.220338175199876	2.36481908746152
KD<>Healthy	ENSG00000007545.16	CRAMP1	protein_coding	0.514727691691519	-0.204835087911847	10.8446164558968
KD<>Healthy	ENSG00000007866.22	TEAD3	protein_coding	0.541786997983956	-0.671716423026223	0.809197157515291
KD<>Healthy	ENSG00000007908.16	SELE	protein_coding	0.000971075208496577	-2.17173496254724	3.93206787779951
KD<>Healthy	ENSG00000007923.16	DNAJC11	protein_coding	0.209441700997878	-0.30175465341089	20.7154086905111
KD<>Healthy	ENSG00000007933.13	FMO3	protein_coding	0.845412828178338	-0.223035233332035	1.0828487974145
KD<>Healthy	ENSG00000007944.15	MYLIP	protein_coding	2.04007230677511e-05	-0.850278886794752	26.6537439195135
KD<>Healthy	ENSG00000007968.7	E2F2	protein_coding	0.0434045708552287	-0.562101879942389	20.6220437323241
KD<>Healthy	ENSG00000008018.9	PSMB1	protein_coding	0.337373839270073	-0.212971666862744	29.8518768836198
KD<>Healthy	ENSG00000008083.14	JARID2	protein_coding	6.98577628637755e-12	1.14153405727569	127.570261723465
KD<>Healthy	ENSG00000008118.10	CAMK1G	protein_coding	NA	0.996075138832033	0.255513381497449
KD<>Healthy	ENSG00000008128.23	CDK11A	protein_coding	0.448709443085818	0.402404445975311	2.49279089742702
KD<>Healthy	ENSG00000008130.15	NADK	protein_coding	4.52142875199398e-11	-1.0631142677261	75.5587578350173
KD<>Healthy	ENSG00000008196.13	TFAP2B	protein_coding	0.12737088102502	2.03083208326886	0.496668858437499
KD<>Healthy	ENSG00000008197.5	TFAP2D	protein_coding	NA	1.40710801352007	0.272883734535276
KD<>Healthy	ENSG00000008226.20	DLEC1	protein_coding	0.190910196305193	1.05378944468494	1.24438750969227
KD<>Healthy	ENSG00000008256.16	CYTH3	protein_coding	0.493456305376506	-0.242098593646411	10.3213262732629
KD<>Healthy	ENSG00000008277.15	ADAM22	protein_coding	3.78290010935512e-13	2.06424250246209	6.75072707141805
KD<>Healthy	ENSG00000008282.9	SYPL1	protein_coding	0.215827938422796	0.358002464259622	6.69954725375254
KD<>Healthy	ENSG00000008283.16	CYB561	protein_coding	0.916744011127918	0.0709758974206233	2.26403349369706
KD<>Healthy	ENSG00000008294.21	SPAG9	protein_coding	0.909760071429092	-0.0200192099816912	60.1337351745024
KD<>Healthy	ENSG00000008300.17	CELSR3	protein_coding	0.702640123223324	0.315027169159055	1.20904107241149
KD<>Healthy	ENSG00000008311.16	AASS	protein_coding	0.794213699470626	0.156552380146045	3.58596061942331
KD<>Healthy	ENSG00000008323.16	PLEKHG6	protein_coding	0.420651959309855	1.49469547926855	0.401052822697458
KD<>Healthy	ENSG00000008324.12	SS18L2	protein_coding	0.0179072506644715	-0.937311576582638	7.37439561624146
KD<>Healthy	ENSG00000008382.16	MPND	protein_coding	1.63994582754518e-05	-0.884166639545254	21.5013433702146
KD<>Healthy	ENSG00000008394.13	MGST1	protein_coding	0.000422801528570275	-1.79271388970318	7.56196828957588
KD<>Healthy	ENSG00000008405.12	CRY1	protein_coding	0.776664835417058	-0.0994766357175219	8.1762151866736
KD<>Healthy	ENSG00000008438.5	PGLYRP1	protein_coding	9.33396694041735e-12	-3.90831723493365	17.0107138581204
KD<>Healthy	ENSG00000008441.18	NFIX	protein_coding	0.797008105028577	-0.0826725992217994	35.3576993957111
KD<>Healthy	ENSG00000008513.16	ST3GAL1	protein_coding	0.308726819815503	0.192424338339096	47.5643271004058
KD<>Healthy	ENSG00000008516.18	MMP25	protein_coding	0.0514386041002566	-0.915108741118801	17.8958092140262
KD<>Healthy	ENSG00000008517.19	IL32	protein_coding	0.0265393690651089	-0.543671010360621	41.9568581325565
KD<>Healthy	ENSG00000008710.20	PKD1	protein_coding	0.369768949745416	0.397528861040636	7.35063321681329
KD<>Healthy	ENSG00000008735.14	MAPK8IP2	protein_coding	0.322742742651267	1.31687603828168	0.330473589110603
KD<>Healthy	ENSG00000008838.20	MED24	protein_coding	0.0297299303357903	-0.4433538097484	24.9100487565281
KD<>Healthy	ENSG00000008853.17	RHOBTB2	protein_coding	0.303436440018849	-0.302476430022787	24.3059905065292
KD<>Healthy	ENSG00000008869.12	HEATR5B	protein_coding	4.07651550332186e-05	0.690211406875901	27.5279385801506
KD<>Healthy	ENSG00000008952.17	SEC62	protein_coding	1.15505150472312e-11	0.917025971503685	136.268881396525
KD<>Healthy	ENSG00000008988.11	RPS20	protein_coding	0.000184602446999245	-0.518045233331937	794.925762893266
KD<>Healthy	ENSG00000009307.16	CSDE1	protein_coding	0.699488651043669	0.0490144116802523	619.279795008531
KD<>Healthy	ENSG00000009335.18	UBE3C	protein_coding	0.1153779776113	0.18514284456565	43.7763891267929
KD<>Healthy	ENSG00000009413.16	REV3L	protein_coding	0.748630842345617	-0.060869215216442	36.959718367295
KD<>Healthy	ENSG00000009709.12	PAX7	protein_coding	0.35209688703192	1.42121225471417	0.599111207998324
KD<>Healthy	ENSG00000009724.17	MASP2	protein_coding	0.512481622118369	-0.957595062389825	1.33955433689958
KD<>Healthy	ENSG00000009765.15	IYD	protein_coding	0.504799254479645	0.90204878573751	0.861861570793851
KD<>Healthy	ENSG00000009780.16	FAM76A	protein_coding	0.903271303537331	0.0397150708747973	9.7024176652084
KD<>Healthy	ENSG00000009790.15	TRAF3IP3	protein_coding	0.552675333066619	-0.131590463093193	83.346350325846
KD<>Healthy	ENSG00000009830.13	POMT2	protein_coding	0.928928614937486	-0.0802916554086544	1.35010174174969
KD<>Healthy	ENSG00000009844.16	VTA1	protein_coding	0.395509230814571	-0.162380285630416	29.6709470490099
KD<>Healthy	ENSG00000009950.16	MLXIPL	protein_coding	0.239501694967208	1.22195552103582	0.688042146239199
KD<>Healthy	ENSG00000009954.11	BAZ1B	protein_coding	4.3755953045494e-05	-0.384573142743559	134.664949309357
KD<>Healthy	ENSG00000010017.13	RANBP9	protein_coding	2.11176022129635e-11	0.93456407197795	131.098143532874
KD<>Healthy	ENSG00000010030.14	ETV7	protein_coding	0.00878821042286836	-2.00417771285127	3.82289389534113
KD<>Healthy	ENSG00000010072.16	SPRTN	protein_coding	0.151861279606621	-0.551369660804167	6.6211629407094
KD<>Healthy	ENSG00000010165.20	EEF1AKNMT	protein_coding	0.00191613465675365	-0.880554277048419	14.3738403561666
KD<>Healthy	ENSG00000010219.13	DYRK4	protein_coding	0.0656286386010195	-0.74125873087087	6.76614097888531
KD<>Healthy	ENSG00000010244.19	ZNF207	protein_coding	3.72875744903142e-09	0.810890683468377	43.8978911370748
KD<>Healthy	ENSG00000010256.11	UQCRC1	protein_coding	1.60100058430564e-05	-0.861199660538681	27.1064683619443
KD<>Healthy	ENSG00000010270.14	STARD3NL	protein_coding	0.592597231801299	-0.178328942503372	13.834009968134
KD<>Healthy	ENSG00000010278.15	CD9	protein_coding	4.45579745884084e-10	2.0512769327869	81.0569060969326
KD<>Healthy	ENSG00000010282.15	HHATL	protein_coding	NA	1.31986627328993	0.240825241146781
KD<>Healthy	ENSG00000010292.13	NCAPD2	protein_coding	3.24422110822793e-12	-1.06571368824814	73.7454104453815
KD<>Healthy	ENSG00000010295.20	IFFO1	protein_coding	0.565386601308191	0.246221236495578	7.53701505016651
KD<>Healthy	ENSG00000010310.9	GIPR	protein_coding	0.305419071774901	1.20577144728284	0.397483252687781
KD<>Healthy	ENSG00000010318.21	PHF7	protein_coding	1.12447851906283e-11	1.4824780891648	10.4155229762254
KD<>Healthy	ENSG00000010319.7	SEMA3G	protein_coding	0.00192375158645939	-1.34121739056185	7.47207002575551
KD<>Healthy	ENSG00000010322.16	NISCH	protein_coding	0.50448988867413	-0.188984419012117	23.7956040831708
KD<>Healthy	ENSG00000010327.10	STAB1	protein_coding	0.944208153485281	0.0466125776641989	13.0130606703982
KD<>Healthy	ENSG00000010361.14	FUZ	protein_coding	0.827951604965279	0.116643842370492	2.36268049673038
KD<>Healthy	ENSG00000010379.16	SLC6A13	protein_coding	0.181311394264286	1.89766363112427	0.541592261181981
KD<>Healthy	ENSG00000010438.17	PRSS3	protein_coding	0.416363572837383	1.18111223115724	0.372814467769924
KD<>Healthy	ENSG00000010539.12	ZNF200	protein_coding	0.114228620088389	-0.558202006664068	9.80106320739571
KD<>Healthy	ENSG00000010610.10	CD4	protein_coding	0.225261900820292	0.416025088964433	13.9286252429072
KD<>Healthy	ENSG00000010626.15	LRRC23	protein_coding	0.759065292465397	-0.185555013170273	3.52811069940541
KD<>Healthy	ENSG00000010704.19	HFE	protein_coding	0.000691522024633105	2.07142668212583	1.29064766128916
KD<>Healthy	ENSG00000010803.16	SCMH1	protein_coding	0.977349305613416	-0.00634162681036801	29.4358719921987
KD<>Healthy	ENSG00000010810.17	FYN	protein_coding	0.369281385514575	0.141784736817208	148.021014635142
KD<>Healthy	ENSG00000010818.10	HIVEP2	protein_coding	0.126518179707439	-0.226941905840218	88.4945450913958
KD<>Healthy	ENSG00000010932.17	FMO1	protein_coding	NA	1.95675643647855	0.0849255185967658
KD<>Healthy	ENSG00000011007.12	ELOA	protein_coding	1.8304269615544e-09	-0.784513219452115	51.4814351559718
KD<>Healthy	ENSG00000011009.11	LYPLA2	protein_coding	0.0295082854399921	-0.567398253042422	13.2282264285665
KD<>Healthy	ENSG00000011021.23	CLCN6	protein_coding	0.000270093994438496	1.26413345612168	6.7936525596747
KD<>Healthy	ENSG00000011028.14	MRC2	protein_coding	0.149866599600963	0.866349341143374	2.20430643234824
KD<>Healthy	ENSG00000011052.21	NME1-NME2	protein_coding	NA	0.796334394218101	0.122722952449984
KD<>Healthy	ENSG00000011083.9	SLC6A7	protein_coding	0.502864440150394	1.28851443617703	0.335732458890476
KD<>Healthy	ENSG00000011105.14	TSPAN9	protein_coding	0.00348747923293651	1.30588695996664	33.8801392926119
KD<>Healthy	ENSG00000011114.15	BTBD7	protein_coding	0.705023448754821	-0.0711722831133449	26.9449630905836
KD<>Healthy	ENSG00000011132.12	APBA3	protein_coding	0.244901909763474	-0.484032505025387	7.77698765171487
KD<>Healthy	ENSG00000011143.19	MKS1	protein_coding	0.544965307750994	-0.262215800923201	5.80099155888402
KD<>Healthy	ENSG00000011198.10	ABHD5	protein_coding	0.0740945402074833	-0.470814865968354	21.0723786204781
KD<>Healthy	ENSG00000011243.19	AKAP8L	protein_coding	0.635536203159496	-0.115584332763701	32.5307664767678
KD<>Healthy	ENSG00000011258.16	MBTD1	protein_coding	3.63749739103908e-06	1.09922906699811	77.5113595976346
KD<>Healthy	ENSG00000011260.14	UTP18	protein_coding	0.369047457546508	0.169996812572357	29.6187597652283
KD<>Healthy	ENSG00000011275.19	RNF216	protein_coding	2.54078129178338e-22	0.887945431867147	61.0160595668578
KD<>Healthy	ENSG00000011295.16	TTC19	protein_coding	0.0663827982518894	0.572184907743575	7.68076474355992
KD<>Healthy	ENSG00000011304.22	PTBP1	protein_coding	0.000249087214907652	-0.390044426966288	115.116471012613
KD<>Healthy	ENSG00000011332.21	DPF1	protein_coding	NA	1.21301780984809	0.221471267924387
KD<>Healthy	ENSG00000011347.10	SYT7	protein_coding	0.335171761117186	-0.968427915019539	1.62245746251796
KD<>Healthy	ENSG00000011376.12	LARS2	protein_coding	0.631123477868686	0.225972816126906	5.62689835900231
KD<>Healthy	ENSG00000011405.13	PIK3C2A	protein_coding	0.0026412427750607	0.383645998218798	57.507122338007
KD<>Healthy	ENSG00000011422.12	PLAUR	protein_coding	0.00518115631009951	-1.3884227841859	11.638840737976
KD<>Healthy	ENSG00000011426.11	ANLN	protein_coding	0.00275975352133356	-0.96395169812622	25.9665190161462
KD<>Healthy	ENSG00000011451.21	WIZ	protein_coding	0.0915481677849617	-0.444981819714901	15.9973197547582
KD<>Healthy	ENSG00000011454.18	RABGAP1	protein_coding	1.18916668154444e-07	0.888297781625435	74.4985068249115
KD<>Healthy	ENSG00000011465.18	DCN	protein_coding	0.423415460568598	0.694557999023421	1.34307386855572
KD<>Healthy	ENSG00000011478.13	QPCTL	protein_coding	0.199188334123968	1.16479939244638	0.864288712630876
KD<>Healthy	ENSG00000011485.15	PPP5C	protein_coding	0.000643726581883972	-0.748770348692623	28.2577516597147
KD<>Healthy	ENSG00000011523.14	CEP68	protein_coding	0.776404837062079	-0.0758794838597336	21.4765784494811
KD<>Healthy	ENSG00000011566.15	MAP4K3	protein_coding	4.43352418418296e-10	1.15607755980489	19.4792093239262
KD<>Healthy	ENSG00000011590.14	ZBTB32	protein_coding	0.42135271123017	-0.639157760590756	2.08922359834929
KD<>Healthy	ENSG00000011600.12	TYROBP	protein_coding	1.12944851754558e-16	-1.28761796794038	167.925840915819
KD<>Healthy	ENSG00000011638.11	TMEM159	protein_coding	0.00415858623943951	1.01655217273796	7.02261157134398
KD<>Healthy	ENSG00000012048.23	BRCA1	protein_coding	0.21202967008565	0.315113058742843	24.5115544206119
KD<>Healthy	ENSG00000012061.16	ERCC1	protein_coding	0.804164848132354	0.0602897950149802	19.3509199675256
KD<>Healthy	ENSG00000012124.17	CD22	protein_coding	0.131657434059886	0.519120325496756	41.4789757437285
KD<>Healthy	ENSG00000012171.20	SEMA3B	protein_coding	0.950034993466446	-0.0727838680730827	0.927147066218551
KD<>Healthy	ENSG00000012223.13	LTF	protein_coding	4.79453402587173e-08	-2.8711381966545	16.1787228707018
KD<>Healthy	ENSG00000012232.9	EXTL3	protein_coding	0.688078563488161	-0.155672357270641	9.0337775983677
KD<>Healthy	ENSG00000012504.15	NR1H4	protein_coding	0.300869342111543	-1.2978832058253	2.93213564882253
KD<>Healthy	ENSG00000012660.14	ELOVL5	protein_coding	0.70447864811212	0.0674450074249774	49.8021538159267
KD<>Healthy	ENSG00000012779.11	ALOX5	protein_coding	1.0328639358616e-09	-1.25176166533537	96.1997753556594
KD<>Healthy	ENSG00000012822.16	CALCOCO1	protein_coding	0.00634814620708296	0.604787997356161	63.4352017619748
KD<>Healthy	ENSG00000012963.15	UBR7	protein_coding	0.000145702156540441	-0.878723571102779	17.3530017143095
KD<>Healthy	ENSG00000012983.12	MAP4K5	protein_coding	1.0756209024807e-06	0.936650768535751	68.5195885232909
KD<>Healthy	ENSG00000013016.16	EHD3	protein_coding	0.027360063064811	0.643845508159082	182.473298732216
KD<>Healthy	ENSG00000013275.8	PSMC4	protein_coding	6.23041162670529e-07	-0.725153263502814	39.741044109649
KD<>Healthy	ENSG00000013288.9	MAN2B2	protein_coding	0.373754044717669	0.37988538555732	7.58284984825503
KD<>Healthy	ENSG00000013293.6	SLC7A14	protein_coding	0.215633277089129	1.71117819492018	0.867800517658841
KD<>Healthy	ENSG00000013297.12	CLDN11	protein_coding	0.896778878577638	-0.17427207784668	0.750902652340284
KD<>Healthy	ENSG00000013306.16	SLC25A39	protein_coding	0.606167505609776	0.154232342250016	38.0979102325828
KD<>Healthy	ENSG00000013364.19	MVP	protein_coding	1.90930794008152e-12	-1.16091593015177	88.6453685458338
KD<>Healthy	ENSG00000013374.17	NUB1	protein_coding	0.149835709533027	-0.24102614852097	59.8747894543428
KD<>Healthy	ENSG00000013375.16	PGM3	protein_coding	0.00035811276555952	-1.15334965731661	8.60517872893797
KD<>Healthy	ENSG00000013392.8	RWDD2A	protein_coding	0.760616968857901	-0.232653166296216	1.34135091285518
KD<>Healthy	ENSG00000013441.16	CLK1	protein_coding	3.49123106805223e-07	0.806732193735555	44.6095947254475
KD<>Healthy	ENSG00000013503.10	POLR3B	protein_coding	0.146229879587527	-0.686525845081002	4.65939445151475
KD<>Healthy	ENSG00000013523.11	ANGEL1	protein_coding	0.163392603982217	0.764483658077371	2.55627403962841
KD<>Healthy	ENSG00000013561.18	RNF14	protein_coding	0.123290523644427	0.300068743165565	34.5774165338443
KD<>Healthy	ENSG00000013573.17	DDX11	protein_coding	0.413131747543578	-0.427517584693525	6.17639786079629
KD<>Healthy	ENSG00000013583.10	HEBP1	protein_coding	0.0332342413906156	-0.552273220964697	19.1065632275282
KD<>Healthy	ENSG00000013588.9	GPRC5A	protein_coding	0.298260252250634	1.12803797877304	0.645097011538661
KD<>Healthy	ENSG00000013725.14	CD6	protein_coding	0.167536889454755	0.652020765094158	7.97362845264593
KD<>Healthy	ENSG00000013810.21	TACC3	protein_coding	0.198948504113651	-0.235699731520562	87.2018765650299
KD<>Healthy	ENSG00000014123.10	UFL1	protein_coding	0.76873588476704	-0.0682389980838672	24.4095033826609
KD<>Healthy	ENSG00000014138.9	POLA2	protein_coding	0.753122162978649	-0.226909476225959	2.20783562484432
KD<>Healthy	ENSG00000014164.7	ZC3H3	protein_coding	0.0469079698732076	-0.526348682466428	15.4596600817902
KD<>Healthy	ENSG00000014216.16	CAPN1	protein_coding	0.158357884757592	0.385652514004074	156.549268346489
KD<>Healthy	ENSG00000014257.16	ACP3	protein_coding	0.0684752702467252	-1.04063113839483	3.89353934275785
KD<>Healthy	ENSG00000014641.21	MDH1	protein_coding	0.00268623291706476	-0.609471939744258	19.310084938222
KD<>Healthy	ENSG00000014824.14	SLC30A9	protein_coding	0.168788252838122	-0.238045007808883	33.1037245554046
KD<>Healthy	ENSG00000014914.21	MTMR11	protein_coding	0.0461838260601904	-0.877032496712523	6.02711253499486
KD<>Healthy	ENSG00000014919.13	COX15	protein_coding	0.588566611186332	-0.184280184933788	7.59412134686339
KD<>Healthy	ENSG00000015133.19	CCDC88C	protein_coding	0.870247998427503	-0.0360509037787112	134.70417191936
KD<>Healthy	ENSG00000015153.15	YAF2	protein_coding	0.933553210777982	0.0188291129103383	23.4748176504184
KD<>Healthy	ENSG00000015171.20	ZMYND11	protein_coding	0.712583701884297	0.0592744914090236	63.3232328872999
KD<>Healthy	ENSG00000015413.9	DPEP1	protein_coding	NA	1.76525898636294	0.182904984706481
KD<>Healthy	ENSG00000015475.19	BID	protein_coding	2.93453342046859e-06	-0.832416069396556	38.4599769325873
KD<>Healthy	ENSG00000015479.20	MATR3	protein_coding	0.000399815535761173	0.904511070929415	7.90534081625539
KD<>Healthy	ENSG00000015520.15	NPC1L1	protein_coding	0.471666579503187	1.23939222106066	0.285168825324452
KD<>Healthy	ENSG00000015532.10	XYLT2	protein_coding	0.437504212838852	0.406044489624311	8.91356217511656
KD<>Healthy	ENSG00000015568.13	RGPD5	protein_coding	NA	1.93246009323229	0.171387597466337
KD<>Healthy	ENSG00000015592.16	STMN4	protein_coding	0.269818039607116	1.68342154864191	0.44093965231253
KD<>Healthy	ENSG00000015676.18	NUDCD3	protein_coding	0.397569180679532	-0.183388088810891	28.6444822833562
KD<>Healthy	ENSG00000016082.15	ISL1	protein_coding	NA	1.32815010439637	0.272635544884626
KD<>Healthy	ENSG00000016391.11	CHDH	protein_coding	0.774129694771669	-0.293640018400709	1.5706026813615
KD<>Healthy	ENSG00000016402.14	IL20RA	protein_coding	0.483515644178127	1.23780428642052	0.38923920678116
KD<>Healthy	ENSG00000016490.16	CLCA1	protein_coding	NA	1.5288633580808	0.276251811054234
KD<>Healthy	ENSG00000016602.9	CLCA4	protein_coding	NA	1.43182175784545	0.201485498074598
KD<>Healthy	ENSG00000016864.19	GLT8D1	protein_coding	0.000642886961009553	1.05433021690187	5.46501207787179
KD<>Healthy	ENSG00000017260.20	ATP2C1	protein_coding	3.56562272042644e-08	1.26251936849257	50.0988165758824
KD<>Healthy	ENSG00000017427.17	IGF1	protein_coding	0.496057649773864	-0.547881715348337	2.34479180197733
KD<>Healthy	ENSG00000017797.13	RALBP1	protein_coding	2.31923857189343e-07	-0.472480468134913	144.279792123668
KD<>Healthy	ENSG00000018189.13	RUFY3	protein_coding	0.427053961588028	0.216490002590649	17.6168468887034
KD<>Healthy	ENSG00000018236.15	CNTN1	protein_coding	0.409170739234516	1.38487375900756	0.814118886851683
KD<>Healthy	ENSG00000018280.17	SLC11A1	protein_coding	0.447198134831702	-0.335059999726997	23.6140661451984
KD<>Healthy	ENSG00000018408.15	WWTR1	protein_coding	3.33271749692195e-06	-1.00480251541232	78.1053567175451
KD<>Healthy	ENSG00000018510.18	AGPS	protein_coding	0.00026027751249929	-0.625795119518693	43.1534948112128
KD<>Healthy	ENSG00000018607.7	ZNF806	transcribed_unprocessed_pseudogene	0.928376079110563	0.205071272305586	0.5191565452389
KD<>Healthy	ENSG00000018625.15	ATP1A2	protein_coding	0.379364166933347	1.14819981470361	0.708876219528487
KD<>Healthy	ENSG00000018699.13	TTC27	protein_coding	1.64825804634266e-13	1.86216607907878	25.3119075501389
KD<>Healthy	ENSG00000018869.17	ZNF582	protein_coding	0.586418966827727	0.297397053763999	2.36900046534321
KD<>Healthy	ENSG00000019102.12	VSIG2	protein_coding	0.000805909457245749	1.87468164287665	2.40987211017318
KD<>Healthy	ENSG00000019144.19	PHLDB1	protein_coding	0.00196244415710764	-1.19986951084913	12.0149594036882
KD<>Healthy	ENSG00000019169.11	MARCO	protein_coding	1.58896760356757e-05	-1.76015396459135	13.1946480787692
KD<>Healthy	ENSG00000019186.10	CYP24A1	protein_coding	NA	1.46515059362176	0.28060637417418
KD<>Healthy	ENSG00000019485.14	PRDM11	protein_coding	0.205469032157523	0.47438795740538	6.63561183400774
KD<>Healthy	ENSG00000019505.8	SYT13	protein_coding	NA	0.939520971469795	0.267895179855836
KD<>Healthy	ENSG00000019549.13	SNAI2	protein_coding	0.0912411301770053	-1.16946332994861	3.27038861289198
KD<>Healthy	ENSG00000019582.16	CD74	protein_coding	0.916657421983817	-0.0225852744350758	495.552244602457
KD<>Healthy	ENSG00000019991.18	HGF	protein_coding	0.11089687745095	-1.18038356537274	2.3604686264063
KD<>Healthy	ENSG00000019995.6	ZRANB1	protein_coding	0.910984992999781	0.0249285551540133	42.1117399502511
KD<>Healthy	ENSG00000020129.16	NCDN	protein_coding	0.257081432890053	-0.441937846645346	6.49843882655387
KD<>Healthy	ENSG00000020181.18	ADGRA2	protein_coding	0.184557920280653	-0.810556128617116	3.95893037218398
KD<>Healthy	ENSG00000020219.9	CCT8L1P	processed_pseudogene	NA	1.49343546868685	0.212533805390951
KD<>Healthy	ENSG00000020256.20	ZFP64	protein_coding	0.0339448243421816	-0.734820398071089	9.56523247487392
KD<>Healthy	ENSG00000020426.11	MNAT1	protein_coding	0.00381698082340235	0.629533438963211	11.6630281153768
KD<>Healthy	ENSG00000020577.14	SAMD4A	protein_coding	1.29644382437594e-06	-1.12371023367811	34.265913479243
KD<>Healthy	ENSG00000020633.19	RUNX3	protein_coding	0.000901130263707276	-0.610948299565954	76.5784185482526
KD<>Healthy	ENSG00000020922.13	MRE11	protein_coding	1.53370875219762e-05	0.582879270642424	30.7289839742216
KD<>Healthy	ENSG00000021300.14	PLEKHB1	protein_coding	0.362260291219221	0.512612004754698	2.89794704493225
KD<>Healthy	ENSG00000021355.13	SERPINB1	protein_coding	0.794356476298948	0.0623999875805438	232.937988982574
KD<>Healthy	ENSG00000021461.17	CYP3A43	protein_coding	NA	1.451859087084	0.280114948616851
KD<>Healthy	ENSG00000021488.13	SLC7A9	protein_coding	0.609656950965835	0.772761459616972	0.349215888047786
KD<>Healthy	ENSG00000021574.13	SPAST	protein_coding	6.99759472683875e-11	0.855378662218345	29.40375506245
KD<>Healthy	ENSG00000021645.20	NRXN3	protein_coding	0.38610421528953	0.865002434325638	1.33538705453533
KD<>Healthy	ENSG00000021762.20	OSBPL5	protein_coding	2.62505849694275e-07	-1.37736031413891	23.019748892726
KD<>Healthy	ENSG00000021776.11	AQR	protein_coding	0.882950970919917	0.0240576327463126	44.2905714162356
KD<>Healthy	ENSG00000021826.17	CPS1	protein_coding	0.0313446372970476	-2.18699279573702	5.11520329035025
KD<>Healthy	ENSG00000021852.13	C8B	protein_coding	0.175976908877892	-1.69765899966209	2.47038973956404
KD<>Healthy	ENSG00000022277.13	RTF2	protein_coding	2.22886566429656e-07	-0.700221626453695	57.7123688255953
KD<>Healthy	ENSG00000022355.18	GABRA1	protein_coding	0.0640988944948644	1.92577669461985	0.798509654881168
KD<>Healthy	ENSG00000022556.16	NLRP2	protein_coding	0.770028030211118	-0.184843325480351	3.09323457085375
KD<>Healthy	ENSG00000022567.10	SLC45A4	protein_coding	4.21204331103786e-10	1.29447396086844	33.4642160085628
KD<>Healthy	ENSG00000022840.17	RNF10	protein_coding	0.963547850483794	-0.0080719702628713	191.7768470514
KD<>Healthy	ENSG00000022976.16	ZNF839	protein_coding	0.976345206191818	-0.0142137971644001	5.42685742106756
KD<>Healthy	ENSG00000023041.12	ZDHHC6	protein_coding	0.454900156008242	-0.254971655852709	9.3748430317867
KD<>Healthy	ENSG00000023171.19	GRAMD1B	protein_coding	0.0946917841975849	-0.595422825084891	10.0022501630041
KD<>Healthy	ENSG00000023191.17	RNH1	protein_coding	1.46347136348926e-07	-0.711432927654698	54.7462896978418
KD<>Healthy	ENSG00000023228.14	NDUFS1	protein_coding	0.880116906428802	-0.0236545266330215	52.2126741685385
KD<>Healthy	ENSG00000023287.13	RB1CC1	protein_coding	0.000572042574251825	-0.469431483511709	59.1193540458434
KD<>Healthy	ENSG00000023318.8	ERP44	protein_coding	0.947416778237596	0.0162200416395936	23.6383409261905
KD<>Healthy	ENSG00000023330.15	ALAS1	protein_coding	3.68379895396364e-16	-1.98362803447431	52.7336409386742
KD<>Healthy	ENSG00000023445.16	BIRC3	protein_coding	0.460332273336126	0.158779066449723	63.2773938530524
KD<>Healthy	ENSG00000023516.9	AKAP11	protein_coding	0.988711711553067	-0.00269367982653323	52.3711105700922
KD<>Healthy	ENSG00000023572.10	GLRX2	protein_coding	0.274759979886184	-0.397366490274607	7.12731986198802
KD<>Healthy	ENSG00000023608.5	SNAPC1	protein_coding	0.0020823150235466	0.876277491589188	6.31391343999151
KD<>Healthy	ENSG00000023697.13	DERA	protein_coding	0.0610209620441362	0.514798293395523	41.9057130025297
KD<>Healthy	ENSG00000023734.11	STRAP	protein_coding	0.852134066404721	-0.040583342449265	63.1585619917063
KD<>Healthy	ENSG00000023839.12	ABCC2	protein_coding	0.783860264825681	-0.230798265590001	2.53827789694702
KD<>Healthy	ENSG00000023892.11	DEF6	protein_coding	0.000623936926700654	-0.56644772438892	89.0314144115159
KD<>Healthy	ENSG00000023902.14	PLEKHO1	protein_coding	0.0320072190932727	0.440127592499859	224.084860093665
KD<>Healthy	ENSG00000023909.10	GCLM	protein_coding	1.43692890541642e-09	1.31276952003794	26.6686192101167
KD<>Healthy	ENSG00000024048.11	UBR2	protein_coding	0.00555407700533346	0.253814490438535	90.1285210205021
KD<>Healthy	ENSG00000024422.12	EHD2	protein_coding	0.596520335828113	0.177690949597418	14.791557374666
KD<>Healthy	ENSG00000024526.17	DEPDC1	protein_coding	0.203759748414858	-0.641972433803318	4.76209047188983
KD<>Healthy	ENSG00000024862.18	CCDC28A	protein_coding	0.198220395667671	-0.280246432688813	21.0085251992384
KD<>Healthy	ENSG00000025039.15	RRAGD	protein_coding	2.91182512425074e-15	-2.39408660704932	26.6679261111765
KD<>Healthy	ENSG00000025156.13	HSF2	protein_coding	0.617781502545243	0.188252668440919	7.97962465644536
KD<>Healthy	ENSG00000025293.17	PHF20	protein_coding	0.000341058049512997	0.378302546541091	52.3279305644573
KD<>Healthy	ENSG00000025423.11	HSD17B6	protein_coding	0.0634966739510467	-1.64542705885714	3.06603081907248
KD<>Healthy	ENSG00000025434.19	NR1H3	protein_coding	0.00235669129372492	-1.38539765094439	5.56610673624798
KD<>Healthy	ENSG00000025708.14	TYMP	protein_coding	9.22141842050153e-12	-1.4754196229554	90.3314522430555
KD<>Healthy	ENSG00000025770.19	NCAPH2	protein_coding	0.120283899338448	-0.538680652738666	9.90288364372235
KD<>Healthy	ENSG00000025772.8	TOMM34	protein_coding	0.0425806827869943	-0.673992682406047	9.08785359526287
KD<>Healthy	ENSG00000025796.14	SEC63	protein_coding	6.24122965661075e-14	1.15303840126018	37.0511528420883
KD<>Healthy	ENSG00000025800.14	KPNA6	protein_coding	0.15185048094005	-0.237150971922353	36.8286928710111
KD<>Healthy	ENSG00000026025.16	VIM	protein_coding	6.36414027604512e-36	-1.42186269851587	796.01657790158
KD<>Healthy	ENSG00000026036.22	RTEL1-TNFRSF6B	protein_coding	0.353066540818608	1.27227218071593	0.335675056408084
KD<>Healthy	ENSG00000026103.22	FAS	protein_coding	0.0646498374056044	-0.852413758439751	6.31516078868649
KD<>Healthy	ENSG00000026297.17	RNASET2	protein_coding	0.0707704052017249	0.518195614705844	31.5294069560665
KD<>Healthy	ENSG00000026508.20	CD44	protein_coding	0.0191877078470467	-0.354260206763132	180.496719160102
KD<>Healthy	ENSG00000026559.14	KCNG1	protein_coding	0.309063851467235	1.00678440011974	1.51717749060542
KD<>Healthy	ENSG00000026652.15	AGPAT4	protein_coding	0.0493884359694404	1.03968284350104	3.57107232664446
KD<>Healthy	ENSG00000026751.17	SLAMF7	protein_coding	3.52968588467628e-06	-1.5099600935191	19.9767316146951
KD<>Healthy	ENSG00000026950.17	BTN3A1	protein_coding	0.0319788374234228	0.61496878126354	19.2889987878673
KD<>Healthy	ENSG00000027001.10	MIPEP	protein_coding	0.0396444318578618	0.819705090038638	3.74264465555443
KD<>Healthy	ENSG00000027075.16	PRKCH	protein_coding	0.14223794135763	-0.340199655263221	60.7103442409179
KD<>Healthy	ENSG00000027644.5	INSRR	protein_coding	0.198298506209135	1.77010301735265	0.477680780042963
KD<>Healthy	ENSG00000027697.15	IFNGR1	protein_coding	0.115979257858423	-0.454929556024023	34.1881869989562
KD<>Healthy	ENSG00000027847.14	B4GALT7	protein_coding	0.725772350436786	-0.20139229228151	2.97533956774855
KD<>Healthy	ENSG00000027869.12	SH2D2A	protein_coding	0.00402072216513311	-0.864442406571984	12.6201562993419
KD<>Healthy	ENSG00000028116.18	VRK2	protein_coding	3.53126390202962e-09	0.939213191073394	31.2459086382144
KD<>Healthy	ENSG00000028137.19	TNFRSF1B	protein_coding	0.0551514661904479	-0.523808262791078	37.2998358092988
KD<>Healthy	ENSG00000028203.18	VEZT	protein_coding	1.50817020518861e-08	0.902145883291828	22.5613833260875
KD<>Healthy	ENSG00000028277.21	POU2F2	protein_coding	0.265914412501935	-0.243532212405816	91.0921251768032
KD<>Healthy	ENSG00000028310.18	BRD9	protein_coding	0.551967599296852	-0.164334714204069	19.7564299965623
KD<>Healthy	ENSG00000028528.15	SNX1	protein_coding	0.00572914130169504	-0.255187572395653	90.1414686666297
KD<>Healthy	ENSG00000028839.10	TBPL1	protein_coding	0.0879068823605878	0.498660081504255	26.45059992424
KD<>Healthy	ENSG00000029153.14	ARNTL2	protein_coding	2.85911054194926e-07	1.18602418343054	16.9769476563686
KD<>Healthy	ENSG00000029363.17	BCLAF1	protein_coding	0.416137534966544	-0.128358675474732	70.5129694657198
KD<>Healthy	ENSG00000029364.12	SLC39A9	protein_coding	0.62536480741387	0.138403230349288	12.5584627450273
KD<>Healthy	ENSG00000029534.21	ANK1	protein_coding	0.0716308182040016	0.52792422259394	138.91837953466
KD<>Healthy	ENSG00000029559.7	IBSP	protein_coding	0.400321692112299	1.12381212015727	1.08958831125183
KD<>Healthy	ENSG00000029639.11	TFB1M	protein_coding	0.443128816826822	-0.387710212170632	3.92323381146914
KD<>Healthy	ENSG00000029725.17	RABEP1	protein_coding	0.0500173050481039	-0.207771114907437	137.544091241095
KD<>Healthy	ENSG00000030066.13	NUP160	protein_coding	0.0715073664295831	0.348749735302039	22.8118847906467
KD<>Healthy	ENSG00000030110.13	BAK1	protein_coding	0.00450283193428466	-0.948848945665847	9.81069249420203
KD<>Healthy	ENSG00000030304.14	MUSK	protein_coding	0.528516518516521	0.921485213954069	0.429819866030395
KD<>Healthy	ENSG00000030419.17	IKZF2	protein_coding	0.942238679330348	-0.0294896124535548	15.5732056311152
KD<>Healthy	ENSG00000030582.18	GRN	protein_coding	0.292022715401345	-0.372268303605503	24.8985323740358
KD<>Healthy	ENSG00000031003.10	FAM13B	protein_coding	1.09684759966196e-48	2.00000985189878	207.507354095449
KD<>Healthy	ENSG00000031081.11	ARHGAP31	protein_coding	2.78226380803579e-06	-0.991753218995362	85.6995856536677
KD<>Healthy	ENSG00000031691.7	CENPQ	protein_coding	0.52241109247456	-0.370779638506555	3.22970424152033
KD<>Healthy	ENSG00000031698.13	SARS1	protein_coding	2.59156335209537e-05	-0.57113009400163	63.5663420565103
KD<>Healthy	ENSG00000031823.14	RANBP3	protein_coding	0.013177394477332	-0.444007011630861	39.9638055788866
KD<>Healthy	ENSG00000032219.19	ARID4A	protein_coding	0.133010817928465	-0.23305761133028	50.6975662230554
KD<>Healthy	ENSG00000032389.13	EIPR1	protein_coding	0.0446223098027866	-0.698597241768831	8.58170245208774
KD<>Healthy	ENSG00000032444.17	PNPLA6	protein_coding	0.174897729830953	-0.419315936739772	19.6615961324469
KD<>Healthy	ENSG00000032742.18	IFT88	protein_coding	1.80982317246947e-10	1.18299431475282	15.2863620834968
KD<>Healthy	ENSG00000033011.14	ALG1	protein_coding	0.00991362268145628	1.21666741844062	2.36359963097447
KD<>Healthy	ENSG00000033030.15	ZCCHC8	protein_coding	0.622813354166054	0.140173437247992	13.6186194716456
KD<>Healthy	ENSG00000033050.9	ABCF2	protein_coding	0.221022794366132	-0.564900687449173	4.75403088710493
KD<>Healthy	ENSG00000033100.16	CHPF2	protein_coding	0.390185916091462	0.434880672064208	3.75950370738844
KD<>Healthy	ENSG00000033122.21	LRRC7	protein_coding	0.367063340011997	1.01667061357566	1.34796040220446
KD<>Healthy	ENSG00000033170.17	FUT8	protein_coding	0.000235768570945204	1.08376058666581	75.0099646348338
KD<>Healthy	ENSG00000033178.13	UBA6	protein_coding	0.00905943794262572	-0.460369538768917	27.0097080164771
KD<>Healthy	ENSG00000033327.13	GAB2	protein_coding	4.34722258667423e-08	-0.871922506836197	100.052720028418
KD<>Healthy	ENSG00000033627.17	ATP6V0A1	protein_coding	3.53549276613336e-06	1.14739745385707	16.2113920194628
KD<>Healthy	ENSG00000033800.14	PIAS1	protein_coding	1.37763648790221e-06	0.489165118762225	71.3707919338125
KD<>Healthy	ENSG00000033867.16	SLC4A7	protein_coding	7.01303706053186e-07	1.00315646202045	15.3693997360536
KD<>Healthy	ENSG00000034053.15	APBA2	protein_coding	0.000592834949768304	0.716279572699955	21.5325773303813
KD<>Healthy	ENSG00000034152.19	MAP2K3	protein_coding	0.00105614463204516	0.569572111315222	132.956564193413
KD<>Healthy	ENSG00000034239.11	EFCAB1	protein_coding	0.276354984992385	1.45679642608109	0.557226438270192
KD<>Healthy	ENSG00000034510.6	TMSB10	protein_coding	3.0776757570012e-18	-1.12151527894598	733.218917940524
KD<>Healthy	ENSG00000034533.12	ASTE1	protein_coding	0.910310831210627	-0.0577401546136163	4.95507788687751
KD<>Healthy	ENSG00000034677.13	RNF19A	protein_coding	0.118552560771581	0.261760393544276	37.8308565647767
KD<>Healthy	ENSG00000034693.15	PEX3	protein_coding	0.00145812079391514	0.744339074251123	7.22850319052835
KD<>Healthy	ENSG00000034713.8	GABARAPL2	protein_coding	2.77106759877886e-11	1.16893061254338	168.78421233014
KD<>Healthy	ENSG00000034971.17	MYOC	protein_coding	NA	1.43892523503158	0.146194556086011
KD<>Healthy	ENSG00000035115.22	SH3YL1	protein_coding	0.480860861858595	0.291659570290668	5.49622940149869
KD<>Healthy	ENSG00000035141.8	FAM136A	protein_coding	0.00252956630044434	-0.803000524323107	18.158720103041
KD<>Healthy	ENSG00000035403.18	VCL	protein_coding	0.000265813585262005	1.48310748098287	1411.35329609252
KD<>Healthy	ENSG00000035499.13	DEPDC1B	protein_coding	0.408969554057223	-0.431372789777488	4.14896406574919
KD<>Healthy	ENSG00000035664.11	DAPK2	protein_coding	0.310297872556222	0.463553985754147	7.67884749570766
KD<>Healthy	ENSG00000035681.9	NSMAF	protein_coding	0.0285290950210181	-0.475672737264573	22.0535400767533
KD<>Healthy	ENSG00000035687.10	ADSS2	protein_coding	2.69799463315789e-07	-0.969097253793361	36.8425800964864
KD<>Healthy	ENSG00000035720.8	STAP1	protein_coding	0.777578203002859	0.100597104716774	15.8752546296208
KD<>Healthy	ENSG00000035862.12	TIMP2	protein_coding	0.0032386653112614	-0.902686483403776	11.3620416493128
KD<>Healthy	ENSG00000035928.16	RFC1	protein_coding	0.518139252935301	0.103959759557799	53.1411090488348
KD<>Healthy	ENSG00000036054.13	TBC1D23	protein_coding	0.0677356030157545	0.298780573275727	35.739839749704
KD<>Healthy	ENSG00000036257.13	CUL3	protein_coding	3.72284090575131e-05	-0.440237417292068	69.4028734547729
KD<>Healthy	ENSG00000036448.10	MYOM2	protein_coding	0.400236071793273	-0.556798335702405	17.4128704596993
KD<>Healthy	ENSG00000036530.9	CYP46A1	protein_coding	0.134497160793523	1.63572446719398	0.585510306050543
KD<>Healthy	ENSG00000036549.13	ZZZ3	protein_coding	0.512262589770227	0.115723651581199	38.2154185380679
KD<>Healthy	ENSG00000036565.15	SLC18A1	protein_coding	0.374977804693812	1.05442150238588	0.730496208982823
KD<>Healthy	ENSG00000036672.16	USP2	protein_coding	0.165652690653798	1.69434610368185	0.501161598057424
KD<>Healthy	ENSG00000036828.17	CASR	protein_coding	0.297125002182819	1.2707142300256	0.575873989853265
KD<>Healthy	ENSG00000037042.9	TUBG2	protein_coding	0.987430034636869	-0.00994113976773086	3.03253692506042
KD<>Healthy	ENSG00000037241.7	RPL26L1	protein_coding	0.00364630946288231	-0.848319034127043	14.1006374884792
KD<>Healthy	ENSG00000037280.16	FLT4	protein_coding	0.618249846332996	-0.351461930804169	3.66489551964445
KD<>Healthy	ENSG00000037474.15	NSUN2	protein_coding	0.993836625595226	-0.00161210592923567	34.1771980999195
KD<>Healthy	ENSG00000037637.11	FBXO42	protein_coding	0.674003191627949	-0.109590853719731	13.4334935240251
KD<>Healthy	ENSG00000037749.13	MFAP3	protein_coding	0.872554991346232	0.057638748603608	7.00632271299877
KD<>Healthy	ENSG00000037757.14	MRI1	protein_coding	0.676184488937098	0.223317868738199	4.01644740647702
KD<>Healthy	ENSG00000037897.17	METTL1	protein_coding	0.792538949780321	-0.191133644064066	1.65979133182823
KD<>Healthy	ENSG00000037965.6	HOXC8	protein_coding	0.445964445200781	1.87728740040759	0.290917994465739
KD<>Healthy	ENSG00000038002.9	AGA	protein_coding	0.450754143556554	0.46028171229288	1.94011412511881
KD<>Healthy	ENSG00000038210.14	PI4K2B	protein_coding	0.00939643343361926	-0.681634714879435	15.6462483126325
KD<>Healthy	ENSG00000038219.13	BOD1L1	protein_coding	0.00497754988927108	-0.347521455675822	195.135908036674
KD<>Healthy	ENSG00000038274.17	MAT2B	protein_coding	0.0605503923810128	-0.199613071384492	106.880462184515
KD<>Healthy	ENSG00000038295.8	TLL1	protein_coding	0.388602637517055	-0.672928929293467	2.21355206429274
KD<>Healthy	ENSG00000038358.15	EDC4	protein_coding	0.157530498439209	-0.37155554657719	20.6771065758898
KD<>Healthy	ENSG00000038382.20	TRIO	protein_coding	0.0794159492952331	-0.315331180200319	79.823550631286
KD<>Healthy	ENSG00000038427.16	VCAN	protein_coding	0.294232025880817	-0.391160012510882	114.599490061711
KD<>Healthy	ENSG00000038532.16	CLEC16A	protein_coding	0.954998448291237	0.0103403313245388	37.3708754158833
KD<>Healthy	ENSG00000038945.15	MSR1	protein_coding	0.14794257145013	-0.783469108810005	7.0198239937262
KD<>Healthy	ENSG00000039068.20	CDH1	protein_coding	0.27640407111451	-0.740035191992457	2.48657204902067
KD<>Healthy	ENSG00000039123.16	MTREX	protein_coding	0.0932414171079445	-0.25975102851841	41.5429272946133
KD<>Healthy	ENSG00000039139.11	DNAH5	protein_coding	0.86085930433939	0.205134205386829	2.24589495017306
KD<>Healthy	ENSG00000039319.17	ZFYVE16	protein_coding	0.0263057844464748	-0.541290327987482	17.0700211125693
KD<>Healthy	ENSG00000039523.20	RIPOR1	protein_coding	0.00265899210375658	-0.505638999424727	72.8704267384943
KD<>Healthy	ENSG00000039537.14	C6	protein_coding	0.227780137885957	-1.36487977383888	2.5067110136916
KD<>Healthy	ENSG00000039560.14	RAI14	protein_coding	0.000204809214488392	-1.02690139884349	42.7048983123567
KD<>Healthy	ENSG00000039600.11	SOX30	protein_coding	0.420093718695397	1.020370075634	0.355747020630418
KD<>Healthy	ENSG00000039650.12	PNKP	protein_coding	0.629789201282118	-0.199825208227911	10.1824396155628
KD<>Healthy	ENSG00000039987.7	BEST2	protein_coding	0.0601951082487456	1.63701496796642	0.582000450231779
KD<>Healthy	ENSG00000040199.18	PHLPP2	protein_coding	0.78405207885291	0.0958128182563357	9.69878225208046
KD<>Healthy	ENSG00000040275.17	SPDL1	protein_coding	0.595903139531185	-0.16910190315678	12.6467806878364
KD<>Healthy	ENSG00000040341.18	STAU2	protein_coding	1.13087454884591e-13	1.35003167338267	64.3600613997787
KD<>Healthy	ENSG00000040487.13	SLC66A1	protein_coding	0.381305041742591	0.714225301020968	1.37277053076102
KD<>Healthy	ENSG00000040531.16	CTNS	protein_coding	0.325901528533485	0.46410147226844	9.49457265858521
KD<>Healthy	ENSG00000040608.14	RTN4R	protein_coding	0.365119753143263	0.942764269738997	0.641636874500684
KD<>Healthy	ENSG00000040633.13	PHF23	protein_coding	2.4822156973839e-06	-0.836986092272712	33.2290022833371
KD<>Healthy	ENSG00000040731.10	CDH10	protein_coding	0.229819033198371	1.46819883222287	0.430597079217108
KD<>Healthy	ENSG00000040933.16	INPP4A	protein_coding	0.0266902673959833	-0.405913916060348	52.2345145483343
KD<>Healthy	ENSG00000041353.10	RAB27B	protein_coding	1.61122769671678e-11	2.23059634713636	308.715830936882
KD<>Healthy	ENSG00000041357.16	PSMA4	protein_coding	0.000134801887350781	-0.627810851718824	52.207420313557
KD<>Healthy	ENSG00000041515.16	MYO16	protein_coding	0.436999120351027	1.05325208326794	0.575259039905223
KD<>Healthy	ENSG00000041802.11	LSG1	protein_coding	0.000224050385304985	-0.791826494307002	18.8915097844551
KD<>Healthy	ENSG00000041880.15	PARP3	protein_coding	0.102432333158625	-0.745138560153309	4.897081524477
KD<>Healthy	ENSG00000041982.16	TNC	protein_coding	0.942594631760767	0.0779617033974414	1.84953687090937
KD<>Healthy	ENSG00000041988.15	THAP3	protein_coding	0.354024388668232	-0.394104902679815	5.16936119694541
KD<>Healthy	ENSG00000042062.13	RIPOR3	protein_coding	0.435902512546755	0.314273339392318	7.93368877680612
KD<>Healthy	ENSG00000042088.14	TDP1	protein_coding	0.5219634239729	-0.195816811384865	12.6683160751301
KD<>Healthy	ENSG00000042286.15	AIFM2	protein_coding	0.399976995542061	-0.49544099985299	2.82512698012937
KD<>Healthy	ENSG00000042304.13	C2orf83	transcribed_unprocessed_pseudogene	NA	1.37550978648962	0.272591973066789
KD<>Healthy	ENSG00000042317.17	SPATA7	protein_coding	0.754203728815207	0.169167015917081	2.68907862729281
KD<>Healthy	ENSG00000042429.12	MED17	protein_coding	0.900807537670145	0.0804696331313548	2.9191104766398
KD<>Healthy	ENSG00000042445.14	RETSAT	protein_coding	0.869588119794061	-0.12679901231041	2.11534514607604
KD<>Healthy	ENSG00000042493.16	CAPG	protein_coding	1.02837323279356e-07	-1.27263256715195	33.9322861849121
KD<>Healthy	ENSG00000042753.12	AP2S1	protein_coding	0.604304067158315	0.113216449326503	30.4031977009982
KD<>Healthy	ENSG00000042781.14	USH2A	protein_coding	0.63336909653444	0.701292588243156	0.951636615763171
KD<>Healthy	ENSG00000042813.8	ZPBP	protein_coding	0.151801522384365	1.4790799582988	0.485914188854866
KD<>Healthy	ENSG00000042832.12	TG	protein_coding	0.323779734596197	0.792013398329239	1.88977335813931
KD<>Healthy	ENSG00000042980.13	ADAM28	protein_coding	0.0058646613062433	1.11936233979313	6.2269651190709
KD<>Healthy	ENSG00000043039.7	BARX2	protein_coding	0.704925328634099	0.678823780232272	0.447264649676848
KD<>Healthy	ENSG00000043093.15	DCUN1D1	protein_coding	1.97481793417514e-06	0.757893419168321	62.6951629482269
KD<>Healthy	ENSG00000043143.22	JADE2	protein_coding	0.76222749345667	-0.0687328144605382	66.372043495797
KD<>Healthy	ENSG00000043355.12	ZIC2	protein_coding	0.711660531204589	0.52550617691278	0.346785592828192
KD<>Healthy	ENSG00000043462.13	LCP2	protein_coding	2.07780088933734e-15	-0.771064112173983	256.85314602722
KD<>Healthy	ENSG00000043514.17	TRIT1	protein_coding	0.000663903126947163	1.00484779133795	5.42770897315537
KD<>Healthy	ENSG00000043591.6	ADRB1	protein_coding	0.835074508789551	0.250545087589268	0.697814428353939
KD<>Healthy	ENSG00000044012.4	GUCA2B	protein_coding	NA	1.84780472604098	0.0662815749488115
KD<>Healthy	ENSG00000044090.12	CUL7	protein_coding	0.890661382691083	-0.0596175466710801	7.92375777093163
KD<>Healthy	ENSG00000044115.21	CTNNA1	protein_coding	0.911978925200649	-0.0227132118830495	86.4966676932826
KD<>Healthy	ENSG00000044459.15	CNTLN	protein_coding	2.74661687378437e-24	1.85909896862806	72.181520102844
KD<>Healthy	ENSG00000044524.11	EPHA3	protein_coding	0.677627886870807	0.672534468918575	0.371293470620573
KD<>Healthy	ENSG00000044574.9	HSPA5	protein_coding	0.00556452140658719	-0.684330991460327	27.4488083590694
KD<>Healthy	ENSG00000046604.14	DSG2	protein_coding	0.866549769604893	0.187204411696022	0.75710069675891
KD<>Healthy	ENSG00000046889.19	PREX2	protein_coding	0.0114401014189927	-0.843049254932612	19.4974713605987
KD<>Healthy	ENSG00000047056.16	WDR37	protein_coding	0.00210522943384942	0.418584760992997	41.1248604193145
KD<>Healthy	ENSG00000047188.16	YTHDC2	protein_coding	2.7717653252647e-08	0.882893425971205	20.4774228379857
KD<>Healthy	ENSG00000047249.18	ATP6V1H	protein_coding	0.393048598633982	-0.243647834812011	11.1526317539756
KD<>Healthy	ENSG00000047315.17	POLR2B	protein_coding	0.262477861542745	-0.181131006002973	46.6288074290492
KD<>Healthy	ENSG00000047346.13	FAM214A	protein_coding	0.0570949045499951	0.34977100060032	36.1063255234332
KD<>Healthy	ENSG00000047365.12	ARAP2	protein_coding	0.0816895979154	-0.340664871247353	47.4135192870767
KD<>Healthy	ENSG00000047410.14	TPR	protein_coding	0.00285315641464854	-0.320005250793856	180.461088942388
KD<>Healthy	ENSG00000047457.14	CP	protein_coding	2.46906085850209e-05	-3.55234168081461	7.66959010822466
KD<>Healthy	ENSG00000047578.13	KATNIP	protein_coding	0.423424431416328	-0.27703522489572	11.2881288704877
KD<>Healthy	ENSG00000047579.20	DTNBP1	protein_coding	1.34985647264039e-05	-1.02226717581217	21.7473966918566
KD<>Healthy	ENSG00000047617.16	ANO2	protein_coding	3.17116238875535e-07	1.04232443551669	24.3376852891068
KD<>Healthy	ENSG00000047621.12	C12orf4	protein_coding	0.0989226552565532	-0.513319993213524	10.9397500992467
KD<>Healthy	ENSG00000047662.5	FAM184B	protein_coding	0.911344459380941	0.107622316992441	0.944896455994651
KD<>Healthy	ENSG00000047849.22	MAP4	protein_coding	1.22584611153703e-07	-0.823721421543939	127.521742129173
KD<>Healthy	ENSG00000047932.14	GOPC	protein_coding	0.419654165237626	-0.221496507539179	16.5799896583586
KD<>Healthy	ENSG00000047936.11	ROS1	protein_coding	0.701168277132192	0.641213670460875	0.391516925490532
KD<>Healthy	ENSG00000048028.11	USP28	protein_coding	0.148094946539005	-0.346040316673403	27.7258642003968
KD<>Healthy	ENSG00000048052.23	HDAC9	protein_coding	3.8868695797789e-24	1.62532619052907	47.5035879616737
KD<>Healthy	ENSG00000048140.18	TSPAN17	protein_coding	0.000246001160817946	-1.41841910914674	8.31253954569341
KD<>Healthy	ENSG00000048162.21	NOP16	protein_coding	0.000890204925634048	-1.1304407450016	8.54629251274275
KD<>Healthy	ENSG00000048342.18	CC2D2A	protein_coding	0.691116034066967	0.283340481631642	2.8384491271485
KD<>Healthy	ENSG00000048392.12	RRM2B	protein_coding	0.123808261573964	-0.315850612968632	26.7841319877381
KD<>Healthy	ENSG00000048405.10	ZNF800	protein_coding	0.519187183405567	0.138837627710929	27.1455729432172
KD<>Healthy	ENSG00000048462.11	TNFRSF17	protein_coding	0.971778397677721	0.0292668676603106	0.940658428506126
KD<>Healthy	ENSG00000048471.14	SNX29	protein_coding	0.000393720651916274	0.594157087163268	45.360317846992
KD<>Healthy	ENSG00000048540.15	LMO3	protein_coding	0.22252802428326	1.78893701333157	0.615565995250361
KD<>Healthy	ENSG00000048544.6	MRPS10	protein_coding	0.0158057292207224	-0.568684319970467	14.557963070438
KD<>Healthy	ENSG00000048545.17	GUCA1A	protein_coding	NA	1.5097657534163	0.159341498877725
KD<>Healthy	ENSG00000048649.14	RSF1	protein_coding	3.88328941498643e-20	0.83188868109417	154.742113587907
KD<>Healthy	ENSG00000048707.15	VPS13D	protein_coding	0.00791148827077637	0.376982789065514	56.8484783597276
KD<>Healthy	ENSG00000048740.18	CELF2	protein_coding	0.000150476996029617	0.478894924284164	161.437528748479
KD<>Healthy	ENSG00000048828.17	FAM120A	protein_coding	0.960850731123068	0.00579820248900467	130.34897441695
KD<>Healthy	ENSG00000048991.17	R3HDM1	protein_coding	6.35069616972199e-12	0.74903134736963	100.094339054968
KD<>Healthy	ENSG00000049089.15	COL9A2	protein_coding	0.870171658021295	0.103264719239689	3.43138239302127
KD<>Healthy	ENSG00000049130.16	KITLG	protein_coding	1.92572029198769e-09	1.52523964041073	8.01622317452454
KD<>Healthy	ENSG00000049167.16	ERCC8	protein_coding	0.553589205663189	0.198743571027037	8.1209284060879
KD<>Healthy	ENSG00000049192.15	ADAMTS6	protein_coding	0.0110001186394312	0.805169496405674	28.9259329481811
KD<>Healthy	ENSG00000049239.13	H6PD	protein_coding	0.44786817421928	0.292280003540332	10.5877607281976
KD<>Healthy	ENSG00000049245.13	VAMP3	protein_coding	8.5347015680664e-12	0.879716104552786	160.511728253508
KD<>Healthy	ENSG00000049246.15	PER3	protein_coding	0.00536981057893798	0.718481628454904	9.9229950221223
KD<>Healthy	ENSG00000049247.14	UTS2	protein_coding	0.105911809618143	-1.57107902585651	1.97730616120998
KD<>Healthy	ENSG00000049249.9	TNFRSF9	protein_coding	0.944362562669657	-0.0635588667140805	1.15245151391638
KD<>Healthy	ENSG00000049283.18	EPN3	protein_coding	0.441782220986216	1.04501907831755	0.31628339518109
KD<>Healthy	ENSG00000049323.16	LTBP1	protein_coding	2.50508804248633e-07	1.75999985543096	228.827631785084
KD<>Healthy	ENSG00000049449.10	RCN1	protein_coding	0.126537181712978	-1.06231119606049	2.29361714506776
KD<>Healthy	ENSG00000049540.18	ELN	protein_coding	0.304008021869665	-0.840377309340067	3.52839816032647
KD<>Healthy	ENSG00000049541.11	RFC2	protein_coding	0.00115312943445165	-0.747289430135824	14.8028215190186
KD<>Healthy	ENSG00000049618.24	ARID1B	protein_coding	0.340931688530132	0.12509251794703	126.623870531558
KD<>Healthy	ENSG00000049656.14	CLPTM1L	protein_coding	0.000512691554268779	-0.780853449446253	22.0140378394999
KD<>Healthy	ENSG00000049759.20	NEDD4L	protein_coding	0.147879140179211	0.459164091678421	10.4288232314976
KD<>Healthy	ENSG00000049860.14	HEXB	protein_coding	0.800469320478708	0.0990771720318473	7.50651744648712
KD<>Healthy	ENSG00000049883.15	PTCD2	protein_coding	0.299735876761728	0.473501267306204	3.07780618426002
KD<>Healthy	ENSG00000050130.18	JKAMP	protein_coding	3.53544187212788e-08	1.64779719424206	11.4460856844108
KD<>Healthy	ENSG00000050165.19	DKK3	protein_coding	0.452938229805085	-0.587723345204652	2.26967552542709
KD<>Healthy	ENSG00000050327.15	ARHGEF5	protein_coding	0.340469931075065	-0.698606270127279	2.22693971524895
KD<>Healthy	ENSG00000050344.9	NFE2L3	protein_coding	0.679804371977799	0.34561521211536	1.35331747266527
KD<>Healthy	ENSG00000050393.11	MCUR1	protein_coding	2.15058062402686e-05	1.27529318726804	193.692757661329
KD<>Healthy	ENSG00000050405.13	LIMA1	protein_coding	0.000214316015198125	-0.874223175529555	29.8911926574851
KD<>Healthy	ENSG00000050426.16	LETMD1	protein_coding	0.956405343829266	-0.016680401026443	12.3877789976627
KD<>Healthy	ENSG00000050438.17	SLC4A8	protein_coding	0.315066124128276	0.650339299489186	4.03209264409738
KD<>Healthy	ENSG00000050555.19	LAMC3	protein_coding	0.198220395667671	1.39481377008012	0.683753874446446
KD<>Healthy	ENSG00000050628.20	PTGER3	protein_coding	0.00695466048078196	1.26264412062135	4.31155631754126
KD<>Healthy	ENSG00000050730.16	TNIP3	protein_coding	0.705705501488285	-0.293644248515388	2.49650237639343
KD<>Healthy	ENSG00000050748.18	MAPK9	protein_coding	0.181621845980697	0.235951185591964	36.7719773502065
KD<>Healthy	ENSG00000050767.18	COL23A1	protein_coding	0.849183286513364	0.19284435021065	0.808731808358276
KD<>Healthy	ENSG00000050820.17	BCAR1	protein_coding	0.000146614632170191	-2.04619015260262	6.31410085701566
KD<>Healthy	ENSG00000051009.11	FAM160A2	protein_coding	0.113226480232578	-0.719780793515563	6.55942763904239
KD<>Healthy	ENSG00000051108.15	HERPUD1	protein_coding	0.215909722205314	-0.372566815975936	15.8480287485446
KD<>Healthy	ENSG00000051128.19	HOMER3	protein_coding	0.00051616244947316	-1.28089896484849	9.45274266555495
KD<>Healthy	ENSG00000051180.17	RAD51	protein_coding	1.16896740119553e-05	-2.50506124228492	4.91903442578347
KD<>Healthy	ENSG00000051341.15	POLQ	protein_coding	0.268478529335001	0.418144763948729	12.2651574092542
KD<>Healthy	ENSG00000051382.9	PIK3CB	protein_coding	2.42195518328507e-06	1.06406501561973	90.3720556165824
KD<>Healthy	ENSG00000051523.11	CYBA	protein_coding	6.80688411797131e-07	-0.912158207202205	54.7555779056347
KD<>Healthy	ENSG00000051596.10	THOC3	protein_coding	0.449737847008645	0.386822589725499	3.12631416288173
KD<>Healthy	ENSG00000051620.11	HEBP2	protein_coding	7.49408168576508e-08	-1.12467280270822	35.8969094890366
KD<>Healthy	ENSG00000051825.15	MPHOSPH9	protein_coding	6.21927888126885e-05	0.557735839748235	40.0301408464505
KD<>Healthy	ENSG00000052126.15	PLEKHA5	protein_coding	1.25802098116543e-08	1.38728173423852	17.6839783661599
KD<>Healthy	ENSG00000052344.16	PRSS8	protein_coding	NA	0.938083911471509	0.193664887178348
KD<>Healthy	ENSG00000052723.12	SIKE1	protein_coding	0.0133188042673921	-0.502840195046287	23.0801238310544
KD<>Healthy	ENSG00000052749.14	RRP12	protein_coding	1.69001514957768e-05	-0.967197531221192	31.2524628208198
KD<>Healthy	ENSG00000052795.13	FNIP2	protein_coding	0.103304796078554	-0.466559733634067	16.6074783543111
KD<>Healthy	ENSG00000052802.13	MSMO1	protein_coding	0.978406698047973	-0.0187441290386907	2.71282851136407
KD<>Healthy	ENSG00000052841.15	TTC17	protein_coding	0.00250892390795094	0.772837597454222	15.6619261284761
KD<>Healthy	ENSG00000052850.8	ALX4	protein_coding	0.491313505522068	1.36468764879789	0.3146942559618
KD<>Healthy	ENSG00000053108.17	FSTL4	protein_coding	0.000360864476483351	2.1915618007027	1.85906304171379
KD<>Healthy	ENSG00000053254.16	FOXN3	protein_coding	0.000569792011279957	-0.379070508007487	133.017134287836
KD<>Healthy	ENSG00000053328.9	METTL24	protein_coding	0.149402538233901	1.55347258856287	0.441444035662756
KD<>Healthy	ENSG00000053371.13	AKR7A2	protein_coding	0.805401264564804	-0.096426463997521	17.9184301160514
KD<>Healthy	ENSG00000053372.5	MRTO4	protein_coding	0.124883179112317	-0.48229559510419	12.3881100968253
KD<>Healthy	ENSG00000053438.11	NNAT	protein_coding	NA	1.00527554704642	0.258523021558787
KD<>Healthy	ENSG00000053501.13	USE1	protein_coding	0.00536463555117099	-0.796705180018603	15.203631720709
KD<>Healthy	ENSG00000053524.13	MCF2L2	protein_coding	3.87739379487551e-09	1.77548873442941	11.8446714898694
KD<>Healthy	ENSG00000053702.15	NRIP2	protein_coding	0.573509891692311	0.893075373157989	0.377983217244536
KD<>Healthy	ENSG00000053747.17	LAMA3	protein_coding	0.853839760254987	-0.178215300630357	2.41990975789438
KD<>Healthy	ENSG00000053770.12	AP5M1	protein_coding	0.566254703162828	-0.163759447066377	27.6878267391457
KD<>Healthy	ENSG00000053900.11	ANAPC4	protein_coding	0.818533688404737	-0.0646194156377045	13.1342625157166
KD<>Healthy	ENSG00000053918.18	KCNQ1	protein_coding	0.634743466716447	0.206334777570047	7.21818189714617
KD<>Healthy	ENSG00000054116.12	TRAPPC3	protein_coding	0.00192172524821405	-0.75735099919996	12.1907547891003
KD<>Healthy	ENSG00000054118.15	THRAP3	protein_coding	0.00169816616243112	-0.338808133787598	186.328191839833
KD<>Healthy	ENSG00000054148.18	PHPT1	protein_coding	4.22624538292117e-05	-1.28405397217628	9.5567654724239
KD<>Healthy	ENSG00000054179.12	ENTPD2	protein_coding	NA	1.96183125976683	0.110778481671062
KD<>Healthy	ENSG00000054219.11	LY75	protein_coding	0.292516059304842	-0.691769549432496	2.38815945073077
KD<>Healthy	ENSG00000054267.22	ARID4B	protein_coding	0.000940557490239098	0.367298106284798	115.715687801646
KD<>Healthy	ENSG00000054277.14	OPN3	protein_coding	0.500698941578496	0.283277184891063	4.38914704980958
KD<>Healthy	ENSG00000054282.16	SDCCAG8	protein_coding	0.0946382617245476	0.264521067321777	58.0472248601105
KD<>Healthy	ENSG00000054356.14	PTPRN	protein_coding	0.708004409514827	0.273339935863988	3.3563150875207
KD<>Healthy	ENSG00000054392.13	HHAT	protein_coding	0.294790618926998	1.03428891703442	0.967419054919406
KD<>Healthy	ENSG00000054523.19	KIF1B	protein_coding	0.0341685489723641	-0.420025562373005	70.2053201078673
KD<>Healthy	ENSG00000054598.9	FOXC1	protein_coding	0.26900909804136	-0.619658949102406	5.001843733719
KD<>Healthy	ENSG00000054611.14	TBC1D22A	protein_coding	0.401287444684106	0.155302191603291	38.317674008497
KD<>Healthy	ENSG00000054654.19	SYNE2	protein_coding	0.10220408967982	-0.247642983787905	164.848439148111
KD<>Healthy	ENSG00000054690.14	PLEKHH1	protein_coding	0.28143330290236	1.23856328744063	0.842197955739443
KD<>Healthy	ENSG00000054793.14	ATP9A	protein_coding	1.56930948283844e-06	1.46928153121446	33.0828339929719
KD<>Healthy	ENSG00000054796.13	SPO11	protein_coding	NA	1.44959084360559	0.0506533183302365
KD<>Healthy	ENSG00000054803.4	CBLN4	protein_coding	NA	1.67987839350314	0.0786363774966022
KD<>Healthy	ENSG00000054938.16	CHRDL2	protein_coding	0.52772877168947	1.02546156433331	0.316543150930336
KD<>Healthy	ENSG00000054965.11	FAM168A	protein_coding	0.00237832107970677	-0.545832856726274	33.8405153366926
KD<>Healthy	ENSG00000054967.13	RELT	protein_coding	0.981484871243827	0.0118840257728686	14.7505006465776
KD<>Healthy	ENSG00000054983.17	GALC	protein_coding	0.780028731375183	0.129404836323167	4.93470099882806
KD<>Healthy	ENSG00000055044.11	NOP58	protein_coding	0.000971567347473607	0.555759705744546	37.2225752344337
KD<>Healthy	ENSG00000055070.17	SZRD1	protein_coding	5.61966716901788e-08	-0.59088277817886	115.436627010798
KD<>Healthy	ENSG00000055118.17	KCNH2	protein_coding	0.0110381390366694	-1.80442202169482	3.04890988483879
KD<>Healthy	ENSG00000055130.17	CUL1	protein_coding	0.02127812300082	-0.322417628960308	43.4175468791797
KD<>Healthy	ENSG00000055147.19	FAM114A2	protein_coding	0.895459109404214	-0.0264992585967202	28.9197281362779
KD<>Healthy	ENSG00000055163.20	CYFIP2	protein_coding	0.000647763671786243	-0.456651742440267	219.65146099133
KD<>Healthy	ENSG00000055208.19	TAB2	protein_coding	5.95105703213329e-07	0.65513075503797	130.50273372198
KD<>Healthy	ENSG00000055211.14	GINM1	protein_coding	0.177368608320265	0.38866262745872	11.1504213923561
KD<>Healthy	ENSG00000055332.19	EIF2AK2	protein_coding	0.000724474758847754	-0.690292879587899	99.6983998467647
KD<>Healthy	ENSG00000055483.19	USP36	protein_coding	0.42083640665918	-0.218771277241289	26.3277587886101
KD<>Healthy	ENSG00000055609.21	KMT2C	protein_coding	3.36930595709688e-07	0.685098971497391	392.254968207041
KD<>Healthy	ENSG00000055732.13	MCOLN3	protein_coding	0.33019021207656	1.76396532002001	0.324321673183935
KD<>Healthy	ENSG00000055813.6	CCDC85A	protein_coding	0.285259124531187	-0.765860793663697	2.11686074991306
KD<>Healthy	ENSG00000055917.16	PUM2	protein_coding	0.00429063594536926	0.229766528548261	118.524153003637
KD<>Healthy	ENSG00000055950.16	MRPL43	protein_coding	0.000511618324731826	-0.891214883408096	14.7012303469476
KD<>Healthy	ENSG00000055955.17	ITIH4	protein_coding	NA	1.77435401419513	0.272668643019876
KD<>Healthy	ENSG00000055957.11	ITIH1	protein_coding	0.0135904488169666	-2.40507578257053	4.2018580725778
KD<>Healthy	ENSG00000056050.7	HPF1	protein_coding	0.593464939407467	-0.221657432399688	5.60206381776492
KD<>Healthy	ENSG00000056097.16	ZFR	protein_coding	0.132474636063181	0.176494164313335	83.7180317747235
KD<>Healthy	ENSG00000056291.19	NPFFR2	protein_coding	NA	1.82657450623892	0.152183701574449
KD<>Healthy	ENSG00000056487.16	PHF21B	protein_coding	0.248562136233926	1.60869109750783	0.723139737719911
KD<>Healthy	ENSG00000056558.11	TRAF1	protein_coding	0.0464492650094434	0.650177985127159	9.42323757614464
KD<>Healthy	ENSG00000056586.16	RC3H2	protein_coding	0.00111128969901249	0.542939049115155	126.349832660584
KD<>Healthy	ENSG00000056736.10	IL17RB	protein_coding	0.506292118654975	1.32334835780882	0.316031124227023
KD<>Healthy	ENSG00000056972.20	TRAF3IP2	protein_coding	0.201710230647778	-0.464473029136721	9.47390724605564
KD<>Healthy	ENSG00000057019.16	DCBLD2	protein_coding	5.23362174748489e-09	2.12751899905578	5.8373855465172
KD<>Healthy	ENSG00000057149.16	SERPINB3	protein_coding	NA	1.49844652355078	0.25648767154371
KD<>Healthy	ENSG00000057252.13	SOAT1	protein_coding	0.0349032302097597	0.59116329066555	10.1334670977109
KD<>Healthy	ENSG00000057294.16	PKP2	protein_coding	0.870525196203674	-0.0750311871496794	7.84258371440496
KD<>Healthy	ENSG00000057468.7	MSH4	protein_coding	0.905435207386582	0.118285461286215	0.634593766542487
KD<>Healthy	ENSG00000057593.14	F7	protein_coding	0.704091445710996	0.541158034813081	0.523707136297118
KD<>Healthy	ENSG00000057608.17	GDI2	protein_coding	1.52941550943126e-07	-0.509235043641223	328.857422344874
KD<>Healthy	ENSG00000057657.17	PRDM1	protein_coding	1.94496179901269e-08	-1.5015763955601	31.1818609102768
KD<>Healthy	ENSG00000057663.16	ATG5	protein_coding	0.176456181138741	0.277183710223349	15.5784719317831
KD<>Healthy	ENSG00000057704.13	TMCC3	protein_coding	0.0101537836269288	-0.763716837510991	13.3448007876636
KD<>Healthy	ENSG00000057757.10	PITHD1	protein_coding	0.292158626288124	0.224826419874823	46.5925322760662
KD<>Healthy	ENSG00000057935.14	MTA3	protein_coding	0.557168515990921	0.173691087494224	9.76451787187322
KD<>Healthy	ENSG00000058056.10	USP13	protein_coding	0.685620213959348	-0.223292746110084	4.29582807777516
KD<>Healthy	ENSG00000058063.16	ATP11B	protein_coding	0.0381053424678991	0.423057854641864	51.9376198322989
KD<>Healthy	ENSG00000058085.15	LAMC2	protein_coding	0.432692275218738	0.862392183642217	1.08535574874937
KD<>Healthy	ENSG00000058091.17	CDK14	protein_coding	1.77169201867227e-07	0.868054995681089	35.9119487478843
KD<>Healthy	ENSG00000058262.10	SEC61A1	protein_coding	0.723928989199997	-0.109328080183474	15.0101580087751
KD<>Healthy	ENSG00000058272.19	PPP1R12A	protein_coding	0.275538939247759	0.132239506653969	171.958156805547
KD<>Healthy	ENSG00000058335.16	RASGRF1	protein_coding	0.56897681494364	0.496538231354106	1.13393034954013
KD<>Healthy	ENSG00000058404.20	CAMK2B	protein_coding	0.684710315703373	0.662103318499679	0.891352378172398
KD<>Healthy	ENSG00000058453.17	CROCC	protein_coding	0.27640407111451	0.387592368199053	13.7164264529519
KD<>Healthy	ENSG00000058600.16	POLR3E	protein_coding	0.837043821397989	-0.0573896221451198	19.8611687755782
KD<>Healthy	ENSG00000058668.15	ATP2B4	protein_coding	0.015119574273612	-0.502757951223353	29.8129546699264
KD<>Healthy	ENSG00000058673.17	ZC3H11A	protein_coding	0.351158511106624	0.448411115311712	3.17815333381382
KD<>Healthy	ENSG00000058729.11	RIOK2	protein_coding	0.0120651019703846	-0.734191247639543	13.4370170486943
KD<>Healthy	ENSG00000058799.15	YIPF1	protein_coding	0.00326723415676009	-0.916147974172934	8.17165934404092
KD<>Healthy	ENSG00000058804.12	NDC1	protein_coding	0.000484989938339705	0.910541949186071	6.31062072622395
KD<>Healthy	ENSG00000058866.15	DGKG	protein_coding	1.14458139042686e-06	1.23113908640759	33.1211904126224
KD<>Healthy	ENSG00000059122.17	FLYWCH1	protein_coding	0.731288743065043	0.136344179674401	8.48026541123801
KD<>Healthy	ENSG00000059145.19	UNKL	protein_coding	0.0768315829854388	0.639048865946717	7.4181960249755
KD<>Healthy	ENSG00000059377.18	TBXAS1	protein_coding	0.000551510960714548	0.827132036411787	38.4335249062889
KD<>Healthy	ENSG00000059378.13	PARP12	protein_coding	0.16403108855253	-0.455954691896042	20.2353698808267
KD<>Healthy	ENSG00000059573.9	ALDH18A1	protein_coding	0.186722988518496	-0.553259715421834	6.91825121372594
KD<>Healthy	ENSG00000059588.10	TARBP1	protein_coding	0.043149668695434	0.712170349766633	6.91167384341292
KD<>Healthy	ENSG00000059691.12	GATB	protein_coding	0.393120139529023	-0.387082212867143	5.52314634641998
KD<>Healthy	ENSG00000059728.11	MXD1	protein_coding	1.76804890611811e-08	-1.2160918263391	181.955641737686
KD<>Healthy	ENSG00000059758.8	CDK17	protein_coding	2.71054241359413e-20	1.20723879059821	60.0392370593835
KD<>Healthy	ENSG00000059769.20	DNAJC25	protein_coding	0.988598347196102	0.00959156382082592	2.15564389103709
KD<>Healthy	ENSG00000059804.16	SLC2A3	protein_coding	1.06378156771891e-06	1.31092218132091	78.002572719412
KD<>Healthy	ENSG00000059915.17	PSD	protein_coding	0.047244450867898	1.32089674591541	0.92750458367638
KD<>Healthy	ENSG00000060069.18	CTDP1	protein_coding	8.88050125836165e-07	-0.843246009776213	38.6955809020248
KD<>Healthy	ENSG00000060138.13	YBX3	protein_coding	0.922686201299202	-0.0197345216642033	292.494428032662
KD<>Healthy	ENSG00000060140.9	STYK1	protein_coding	0.0905827896723463	1.55577906300604	0.435078314166571
KD<>Healthy	ENSG00000060237.19	WNK1	protein_coding	0.152176708195476	-0.18610314298638	495.557674549925
KD<>Healthy	ENSG00000060303.5	RPS17P5	processed_pseudogene	NA	1.95993069165009	0.123588592403197
KD<>Healthy	ENSG00000060339.14	CCAR1	protein_coding	9.21661797298612e-33	1.22724668252783	104.63031092323
KD<>Healthy	ENSG00000060491.17	OGFR	protein_coding	3.9288711928181e-05	-0.713154855802319	66.3818677530614
KD<>Healthy	ENSG00000060558.4	GNA15	protein_coding	0.498791605740317	-0.214900938113584	29.2660064186001
KD<>Healthy	ENSG00000060566.14	CREB3L3	protein_coding	0.000181655021901905	-3.6176640962137	9.71133661426448
KD<>Healthy	ENSG00000060642.11	PIGV	protein_coding	0.641357716049497	-0.303243427924779	1.68278899247712
KD<>Healthy	ENSG00000060656.20	PTPRU	protein_coding	0.317396102739644	1.11881652123444	0.640273532677658
KD<>Healthy	ENSG00000060688.13	SNRNP40	protein_coding	0.0531802605033027	-0.397123532501378	21.7200433899751
KD<>Healthy	ENSG00000060709.15	RIMBP2	protein_coding	0.820812793197244	-0.295603438893904	1.17439905275573
KD<>Healthy	ENSG00000060718.22	COL11A1	protein_coding	0.477300648828647	0.840974304092753	0.862355025768157
KD<>Healthy	ENSG00000060749.16	QSER1	protein_coding	0.0368249598622859	-0.34111080973638	37.698426136643
KD<>Healthy	ENSG00000060762.19	MPC1	protein_coding	0.417114446557508	-0.237118530777471	14.9536416810556
KD<>Healthy	ENSG00000060971.19	ACAA1	protein_coding	2.85496435855873e-10	-1.20649545047836	33.4002928156675
KD<>Healthy	ENSG00000060982.15	BCAT1	protein_coding	0.00858984724490761	-0.653892178923736	24.105123338488
KD<>Healthy	ENSG00000061273.18	HDAC7	protein_coding	3.82046791005849e-05	-0.693157988163574	54.0659406621137
KD<>Healthy	ENSG00000061337.15	LZTS1	protein_coding	0.72400029750364	0.415621737578046	0.428796586011607
KD<>Healthy	ENSG00000061455.11	PRDM6	protein_coding	0.437530933666178	1.29847794415156	0.511435116940699
KD<>Healthy	ENSG00000061492.12	WNT8A	protein_coding	NA	1.26665402108419	0.185752505575314
KD<>Healthy	ENSG00000061656.11	SPAG4	protein_coding	NA	1.08310897196156	0.26028638720546
KD<>Healthy	ENSG00000061676.15	NCKAP1	protein_coding	1.19442351642535e-06	1.23250898513629	75.8763687303928
KD<>Healthy	ENSG00000061794.13	MRPS35	protein_coding	0.000385049656074054	0.520176121125303	28.1950761252174
KD<>Healthy	ENSG00000061918.14	GUCY1B1	protein_coding	9.1177670769084e-07	1.65656083974292	127.755876091826
KD<>Healthy	ENSG00000061936.10	SFSWAP	protein_coding	0.159882091062331	-0.296184822341692	36.1900058530714
KD<>Healthy	ENSG00000061938.21	TNK2	protein_coding	0.872578242679593	-0.0406222926858239	54.8833859411278
KD<>Healthy	ENSG00000061987.16	MON2	protein_coding	0.0119988356195035	0.477210277048735	20.5365789134672
KD<>Healthy	ENSG00000062038.15	CDH3	protein_coding	0.404842612804783	1.12514965980222	0.546727364657528
KD<>Healthy	ENSG00000062194.16	GPBP1	protein_coding	4.92589019452446e-11	0.687918387998928	80.3310290336822
KD<>Healthy	ENSG00000062282.15	DGAT2	protein_coding	0.0960590281131688	-1.0879329320201	3.57852260524729
KD<>Healthy	ENSG00000062370.17	ZNF112	protein_coding	0.592604930702151	-0.405771188688908	1.52002837657856
KD<>Healthy	ENSG00000062485.19	CS	protein_coding	0.000184602446999245	-0.60279737347482	43.3393165664413
KD<>Healthy	ENSG00000062524.16	LTK	protein_coding	0.581419186323183	0.60363482456144	0.599073782133289
KD<>Healthy	ENSG00000062582.14	MRPS24	protein_coding	0.1511634071838	-0.980971276659032	1.39372980306395
KD<>Healthy	ENSG00000062598.18	ELMO2	protein_coding	0.0248200165702746	-0.356781431101398	35.3243060753888
KD<>Healthy	ENSG00000062650.20	WAPL	protein_coding	0.0502944349590177	-0.196098042924856	117.922247385248
KD<>Healthy	ENSG00000062716.13	VMP1	protein_coding	0.457262299340003	0.143439680835915	43.8185908306589
KD<>Healthy	ENSG00000062725.10	APPBP2	protein_coding	0.496190786304777	0.144532878100289	17.4322268739275
KD<>Healthy	ENSG00000062822.15	POLD1	protein_coding	0.018753007226817	-0.597596966926805	16.7402869003834
KD<>Healthy	ENSG00000063015.20	SEZ6	protein_coding	0.293135258006398	1.31620607528616	0.394791596541084
KD<>Healthy	ENSG00000063046.18	EIF4B	protein_coding	0.00218888028064559	-0.386794534964812	431.588647234282
KD<>Healthy	ENSG00000063127.16	SLC6A16	protein_coding	0.500698941578496	0.429634135050411	2.29638791212114
KD<>Healthy	ENSG00000063169.11	BICRA	protein_coding	0.191683533433847	-0.387008435196825	15.4045723746423
KD<>Healthy	ENSG00000063176.16	SPHK2	protein_coding	0.456849706009154	-0.344145071902355	5.51361209183738
KD<>Healthy	ENSG00000063177.13	RPL18	protein_coding	0.0121336033055251	-0.401130984804545	343.254416771365
KD<>Healthy	ENSG00000063180.9	CA11	protein_coding	0.30319121788704	-0.45557625557383	9.04259625361483
KD<>Healthy	ENSG00000063241.8	ISOC2	protein_coding	0.000407154851358013	-1.14089746228896	11.2241516261301
KD<>Healthy	ENSG00000063244.13	U2AF2	protein_coding	0.0119658865062525	-0.339794775532958	83.1605222701369
KD<>Healthy	ENSG00000063245.15	EPN1	protein_coding	1.58852181482428e-09	-0.729289402650997	83.4859665672672
KD<>Healthy	ENSG00000063322.15	MED29	protein_coding	0.00111233501460285	-0.618459055767192	33.5637561987646
KD<>Healthy	ENSG00000063438.20	AHRR	protein_coding	0.205467611737367	1.51814405863228	0.36040715648526
KD<>Healthy	ENSG00000063515.3	GSC2	protein_coding	NA	1.5238746324676	0.0405541040619111
KD<>Healthy	ENSG00000063660.9	GPC1	protein_coding	0.604376179385125	0.701406573034805	0.440005698814287
KD<>Healthy	ENSG00000063761.16	ADCK1	protein_coding	0.215801558405931	0.682327891401338	2.55389958499422
KD<>Healthy	ENSG00000063854.13	HAGH	protein_coding	0.000131504305708921	-0.778931903818725	27.9163451266494
KD<>Healthy	ENSG00000063978.16	RNF4	protein_coding	0.000199706560153436	-0.472938666976925	53.1308867196901
KD<>Healthy	ENSG00000064012.22	CASP8	protein_coding	8.82572166022084e-05	-0.715252103647885	37.584400304067
KD<>Healthy	ENSG00000064042.18	LIMCH1	protein_coding	2.90260056626013e-05	-1.13078464328746	41.0607974032025
KD<>Healthy	ENSG00000064102.15	INTS13	protein_coding	0.116834866108989	-0.35612053562903	19.9173055580428
KD<>Healthy	ENSG00000064115.11	TM7SF3	protein_coding	2.61142848451327e-07	1.00983983966815	19.3571075231515
KD<>Healthy	ENSG00000064195.7	DLX3	protein_coding	NA	1.56762610322676	0.098526303327987
KD<>Healthy	ENSG00000064199.7	SPA17	protein_coding	0.0871820207168387	-0.950602410455777	3.50704647277409
KD<>Healthy	ENSG00000064201.16	TSPAN32	protein_coding	0.0075074612184	1.05266589045048	8.7227949922175
KD<>Healthy	ENSG00000064205.11	CCN5	protein_coding	NA	1.1347072212134	0.17393730921701
KD<>Healthy	ENSG00000064218.5	DMRT3	protein_coding	NA	2.11341620027776	0.13461454741899
KD<>Healthy	ENSG00000064225.12	ST3GAL6	protein_coding	1.04901963957579e-05	1.15311452060465	8.36197031125428
KD<>Healthy	ENSG00000064270.13	ATP2C2	protein_coding	0.272007519085999	-1.11978496582007	1.50519752606894
KD<>Healthy	ENSG00000064300.9	NGFR	protein_coding	NA	1.80165684400309	0.281914073826196
KD<>Healthy	ENSG00000064309.16	CDON	protein_coding	0.0649636861357608	1.50079372893525	2.03638451885089
KD<>Healthy	ENSG00000064313.12	TAF2	protein_coding	0.0758781104525376	0.297912305911037	28.2132290554114
KD<>Healthy	ENSG00000064393.16	HIPK2	protein_coding	0.534236786237085	0.0846851155399296	457.967857327677
KD<>Healthy	ENSG00000064419.14	TNPO3	protein_coding	0.0979461588665108	-0.251794531688082	52.3723082391892
KD<>Healthy	ENSG00000064489.23	BORCS8-MEF2B	protein_coding	NA	1.86550952087786	0.0420238245418253
KD<>Healthy	ENSG00000064490.14	RFXANK	protein_coding	5.10280012477047e-05	-1.05110958422485	13.7925665083858
KD<>Healthy	ENSG00000064545.15	TMEM161A	protein_coding	0.311338501158854	1.01665650242912	0.693302376051693
KD<>Healthy	ENSG00000064547.14	LPAR2	protein_coding	0.737158620442772	-0.212270066362655	4.65613341581571
KD<>Healthy	ENSG00000064601.21	CTSA	protein_coding	0.0132625751325865	0.971246050546132	473.895421196232
KD<>Healthy	ENSG00000064607.17	SUGP2	protein_coding	0.329154816446616	0.296195775885009	20.3452702269194
KD<>Healthy	ENSG00000064651.14	SLC12A2	protein_coding	0.0194623738845359	0.604500921635518	11.0305883267608
KD<>Healthy	ENSG00000064652.11	SNX24	protein_coding	1.94455861570392e-05	1.23526883621383	9.00079163601935
KD<>Healthy	ENSG00000064655.19	EYA2	protein_coding	0.467580897536262	0.877197402295048	1.00756508879489
KD<>Healthy	ENSG00000064666.15	CNN2	protein_coding	8.62900854383729e-19	-0.921896560435609	294.853784800585
KD<>Healthy	ENSG00000064687.13	ABCA7	protein_coding	0.144984353205001	0.665717021654922	13.3854642020039
KD<>Healthy	ENSG00000064692.20	SNCAIP	protein_coding	0.600376421917665	-0.403574209759243	2.60039345607693
KD<>Healthy	ENSG00000064703.13	DDX20	protein_coding	0.0116043670489778	-0.639184181580326	14.2684827967929
KD<>Healthy	ENSG00000064726.10	BTBD1	protein_coding	0.882950970919917	0.0259546126573646	36.8916351666508
KD<>Healthy	ENSG00000064763.11	FAR2	protein_coding	0.882950970919917	-0.0547010459398658	24.9023930890868
KD<>Healthy	ENSG00000064787.13	BCAS1	protein_coding	0.715239328598546	-0.320758744241997	1.39735061575757
KD<>Healthy	ENSG00000064835.12	POU1F1	protein_coding	NA	1.7611975779921	0.0842245485141929
KD<>Healthy	ENSG00000064886.14	CHI3L2	protein_coding	0.997640974390086	0.00147687686463605	10.3641974838755
KD<>Healthy	ENSG00000064932.16	SBNO2	protein_coding	1.60046772241234e-15	-1.68969165285373	103.275120557332
KD<>Healthy	ENSG00000064933.18	PMS1	protein_coding	1.11386307243237e-07	1.02257889378507	14.5301772080404
KD<>Healthy	ENSG00000064961.19	HMG20B	protein_coding	0.138693112378574	0.383083755725405	56.8512790092861
KD<>Healthy	ENSG00000064989.13	CALCRL	protein_coding	0.0907806376000342	-0.761270393332899	6.49611842128
KD<>Healthy	ENSG00000064995.18	TAF11	protein_coding	0.125421870951436	-0.463612162237215	11.7244619479366
KD<>Healthy	ENSG00000064999.15	ANKS1A	protein_coding	0.0430850443147056	-0.417656757769778	29.6689362928792
KD<>Healthy	ENSG00000065000.19	AP3D1	protein_coding	2.34950929406577e-10	-0.698762701429677	149.357776521995
KD<>Healthy	ENSG00000065029.15	ZNF76	protein_coding	0.37757977423561	0.267069645985015	10.7797248035096
KD<>Healthy	ENSG00000065054.14	SLC9A3R2	protein_coding	0.00106712843901976	-0.730874177146406	375.644072746936
KD<>Healthy	ENSG00000065057.9	NTHL1	protein_coding	0.142743683929817	-0.86901387464362	3.77027723029838
KD<>Healthy	ENSG00000065060.17	UHRF1BP1	protein_coding	0.507916936740017	-0.190607204621143	36.3770168726236
KD<>Healthy	ENSG00000065135.12	GNAI3	protein_coding	1.03102565349973e-12	-0.81108027456243	88.8746008696104
KD<>Healthy	ENSG00000065150.21	IPO5	protein_coding	8.00226657682029e-06	-0.589392760815987	78.9323392719401
KD<>Healthy	ENSG00000065154.12	OAT	protein_coding	0.0470856490728973	-0.519063289837633	17.7607654807099
KD<>Healthy	ENSG00000065183.16	WDR3	protein_coding	0.622109808159281	0.130890461961564	17.6690003844394
KD<>Healthy	ENSG00000065243.20	PKN2	protein_coding	1.73792056120717e-18	1.44287973789738	44.7059600709138
KD<>Healthy	ENSG00000065268.11	WDR18	protein_coding	0.747625061163325	-0.142230946261642	7.40796226598491
KD<>Healthy	ENSG00000065308.5	TRAM2	protein_coding	0.522955424375575	-0.269671546788251	7.00672988004211
KD<>Healthy	ENSG00000065320.9	NTN1	protein_coding	0.606709979758586	0.640940726002677	0.505468080773269
KD<>Healthy	ENSG00000065325.13	GLP2R	protein_coding	0.130392530515892	2.21837551011331	0.416826674029561
KD<>Healthy	ENSG00000065328.17	MCM10	protein_coding	0.840866539842413	0.080161582744244	10.2285447221103
KD<>Healthy	ENSG00000065357.20	DGKA	protein_coding	0.00408957544614629	0.612662349571825	35.3934205905691
KD<>Healthy	ENSG00000065361.17	ERBB3	protein_coding	0.689239595901949	0.378126095202063	1.97500615351925
KD<>Healthy	ENSG00000065371.17	ROPN1	protein_coding	NA	1.63148409871008	0.189068124333969
KD<>Healthy	ENSG00000065413.20	ANKRD44	protein_coding	0.975468398934491	0.00665454006886292	75.6697911041857
KD<>Healthy	ENSG00000065427.15	KARS1	protein_coding	1.32482707754646e-07	-0.689446358396508	74.9578718074629
KD<>Healthy	ENSG00000065457.11	ADAT1	protein_coding	0.81616328318116	0.0689548325146335	14.8258549740128
KD<>Healthy	ENSG00000065485.20	PDIA5	protein_coding	8.71298774969471e-08	1.56570406591877	10.8630429042612
KD<>Healthy	ENSG00000065491.8	TBC1D22B	protein_coding	0.108420825608989	-0.493852497075681	15.3078282456478
KD<>Healthy	ENSG00000065518.8	NDUFB4	protein_coding	0.272341431102293	-0.267440443747382	16.2913014725844
KD<>Healthy	ENSG00000065526.12	SPEN	protein_coding	0.303411496798425	-0.129546225195861	179.957728374787
KD<>Healthy	ENSG00000065534.19	MYLK	protein_coding	0.000299186687935695	1.13804559935766	250.043728448542
KD<>Healthy	ENSG00000065548.18	ZC3H15	protein_coding	3.34812633680357e-05	-0.577693972861889	60.8146354386611
KD<>Healthy	ENSG00000065559.15	MAP2K4	protein_coding	0.00018004422481675	0.532114688135988	29.6223829325205
KD<>Healthy	ENSG00000065600.13	PACC1	protein_coding	0.272968127895943	0.588943960398606	2.30348080826592
KD<>Healthy	ENSG00000065609.14	SNAP91	protein_coding	0.180171114053308	1.60566636548483	0.657883990042965
KD<>Healthy	ENSG00000065613.15	SLK	protein_coding	0.341259865962638	-0.126444020138023	133.050112900035
KD<>Healthy	ENSG00000065615.14	CYB5R4	protein_coding	0.966657267612429	-0.00902233586353307	35.859071505151
KD<>Healthy	ENSG00000065618.21	COL17A1	protein_coding	4.44729267264741e-10	-3.23373768737372	15.8870366226181
KD<>Healthy	ENSG00000065621.15	GSTO2	protein_coding	0.751541022876359	0.294757270402352	0.884606823121013
KD<>Healthy	ENSG00000065665.21	SEC61A2	protein_coding	0.395274706020561	0.767401098832568	0.776057409914143
KD<>Healthy	ENSG00000065675.15	PRKCQ	protein_coding	8.97489249210921e-08	0.969806909459489	36.4562627819932
KD<>Healthy	ENSG00000065717.15	TLE2	protein_coding	0.107776250224893	-0.832021792749201	4.75046753116684
KD<>Healthy	ENSG00000065802.12	ASB1	protein_coding	0.179574463921773	-0.464354365828928	10.3530803045165
KD<>Healthy	ENSG00000065809.14	FAM107B	protein_coding	1.97499630807615e-06	-0.643645154188458	168.079573754346
KD<>Healthy	ENSG00000065833.9	ME1	protein_coding	2.48801430146676e-11	2.42190100739271	6.09221497296748
KD<>Healthy	ENSG00000065882.16	TBC1D1	protein_coding	0.982812115523225	-0.00250663967274275	145.70787020251
KD<>Healthy	ENSG00000065883.16	CDK13	protein_coding	0.168788252838122	0.211025128512152	61.9529408799898
KD<>Healthy	ENSG00000065911.13	MTHFD2	protein_coding	0.69970953947223	-0.090578781277839	59.5594368338835
KD<>Healthy	ENSG00000065970.9	FOXJ2	protein_coding	0.212600617911155	-0.205381683748987	44.1669314421153
KD<>Healthy	ENSG00000065978.19	YBX1	protein_coding	8.13616518621165e-09	-0.52463893599585	959.38026382885
KD<>Healthy	ENSG00000065989.16	PDE4A	protein_coding	0.000702659404319138	-1.2207552006684	11.0763251057493
KD<>Healthy	ENSG00000066027.12	PPP2R5A	protein_coding	0.784543415799676	-0.0446970747794776	60.8859424083433
KD<>Healthy	ENSG00000066032.19	CTNNA2	protein_coding	0.300107625402123	1.46043633108158	0.833030817205056
KD<>Healthy	ENSG00000066044.15	ELAVL1	protein_coding	0.305419071774901	-0.179789496674492	36.6733745092071
KD<>Healthy	ENSG00000066056.14	TIE1	protein_coding	0.418657629734117	-0.585502552888906	2.48051777653425
KD<>Healthy	ENSG00000066084.13	DIP2B	protein_coding	0.00103119588477736	-0.524329850085787	50.0788117066276
KD<>Healthy	ENSG00000066117.15	SMARCD1	protein_coding	0.00250555673633678	-0.578562526055772	24.0439243963744
KD<>Healthy	ENSG00000066135.13	KDM4A	protein_coding	0.67549528749289	-0.128203681834505	13.4288015342894
KD<>Healthy	ENSG00000066136.20	NFYC	protein_coding	0.000290190011936145	-0.463280588526811	51.129892456258
KD<>Healthy	ENSG00000066185.13	ZMYND12	protein_coding	4.77870216163474e-08	2.5799193173411	2.31059259809244
KD<>Healthy	ENSG00000066230.12	SLC9A3	protein_coding	0.973356743460274	-0.0352836812886548	0.439366403083333
KD<>Healthy	ENSG00000066248.15	NGEF	protein_coding	0.87346678313526	0.189896555863619	0.761330896880037
KD<>Healthy	ENSG00000066279.19	ASPM	protein_coding	0.00471888480368536	-0.79234355315216	18.4050635661765
KD<>Healthy	ENSG00000066294.15	CD84	protein_coding	4.03329988151941e-05	1.27029083455719	53.4189390935601
KD<>Healthy	ENSG00000066322.15	ELOVL1	protein_coding	0.117429157834809	-0.571138378056095	6.93870084711476
KD<>Healthy	ENSG00000066336.12	SPI1	protein_coding	1.14329001598015e-23	-1.69824276458435	288.177627685362
KD<>Healthy	ENSG00000066379.15	POLR1H	protein_coding	0.000863316443836624	-1.03550426622972	10.2698095914122
KD<>Healthy	ENSG00000066382.17	MPPED2	protein_coding	0.00292341204061659	1.66180829158722	1.65038842705183
KD<>Healthy	ENSG00000066405.13	CLDN18	protein_coding	NA	1.61840180138146	0.231042899971229
KD<>Healthy	ENSG00000066422.5	ZBTB11	protein_coding	0.237604945514678	0.182992758337982	43.1897724606863
KD<>Healthy	ENSG00000066427.24	ATXN3	protein_coding	0.729087994609475	-0.0639718018635529	41.4017627511937
KD<>Healthy	ENSG00000066455.13	GOLGA5	protein_coding	0.000660077890090046	-0.572734659124108	30.6860551889369
KD<>Healthy	ENSG00000066468.24	FGFR2	protein_coding	0.73691586297009	0.373799938344924	1.41007473443177
KD<>Healthy	ENSG00000066557.6	LRRC40	protein_coding	0.501427910441691	-0.233772086870078	8.45521655726174
KD<>Healthy	ENSG00000066583.12	ISOC1	protein_coding	0.758831218655162	-0.105955112718656	7.12128098912656
KD<>Healthy	ENSG00000066629.18	EML1	protein_coding	0.342077158023026	-0.579724775010182	6.17379930861149
KD<>Healthy	ENSG00000066651.20	TRMT11	protein_coding	0.0090857726826556	0.887754075958815	4.78273795263358
KD<>Healthy	ENSG00000066654.14	THUMPD1	protein_coding	0.208346518259919	0.187717159884808	46.3278753024555
KD<>Healthy	ENSG00000066697.15	MSANTD3	protein_coding	5.08836741022244e-10	1.77318673957183	56.3176939269758
KD<>Healthy	ENSG00000066735.15	KIF26A	protein_coding	0.000221425455436456	-1.23581116782363	16.7672857872501
KD<>Healthy	ENSG00000066739.12	ATG2B	protein_coding	0.674727396089695	0.0874466547307211	26.0810827384752
KD<>Healthy	ENSG00000066777.9	ARFGEF1	protein_coding	2.45466073399356e-07	0.503146968604743	85.6000547329012
KD<>Healthy	ENSG00000066813.14	ACSM2B	protein_coding	0.497698101481702	-0.669238290745136	2.55739114567025
KD<>Healthy	ENSG00000066827.16	ZFAT	protein_coding	0.141348004084364	0.353929294491118	13.8029400748358
KD<>Healthy	ENSG00000066855.16	MTFR1	protein_coding	0.933764914078517	0.0313059064185904	7.30838499629436
KD<>Healthy	ENSG00000066923.18	STAG3	protein_coding	0.505313231906275	0.455011945296548	1.99330713672192
KD<>Healthy	ENSG00000066926.13	FECH	protein_coding	0.00289609274355375	0.97328814853121	82.4088336116294
KD<>Healthy	ENSG00000066933.16	MYO9A	protein_coding	0.025897421302535	0.331306351117637	35.6571870093066
KD<>Healthy	ENSG00000067057.18	PFKP	protein_coding	0.30592975674744	0.284255107456358	27.1444341897669
KD<>Healthy	ENSG00000067064.12	IDI1	protein_coding	1.34255847213078e-11	-1.45239894658761	40.6220157383928
KD<>Healthy	ENSG00000067066.17	SP100	protein_coding	5.70405490048221e-14	-0.853593875052616	225.629271898948
KD<>Healthy	ENSG00000067082.15	KLF6	protein_coding	6.48192171059433e-05	-0.602510558564102	84.6767129587094
KD<>Healthy	ENSG00000067113.17	PLPP1	protein_coding	0.307855659099827	-0.659118777610078	3.30321652783308
KD<>Healthy	ENSG00000067141.17	NEO1	protein_coding	0.332337318323592	0.85661901679422	1.71993337161074
KD<>Healthy	ENSG00000067167.8	TRAM1	protein_coding	7.15338885721161e-20	1.87867349675734	125.465167845406
KD<>Healthy	ENSG00000067182.8	TNFRSF1A	protein_coding	0.000306380050218791	-1.05722871409799	16.0759982650625
KD<>Healthy	ENSG00000067191.16	CACNB1	protein_coding	0.00140156041522563	1.28703803471475	5.01469772834521
KD<>Healthy	ENSG00000067208.15	EVI5	protein_coding	3.77003348494516e-07	0.785809135661875	41.7913834488607
KD<>Healthy	ENSG00000067221.14	STOML1	protein_coding	0.422525577473415	0.572214700186258	1.17742001845623
KD<>Healthy	ENSG00000067225.19	PKM	protein_coding	0.000619353494054003	0.818075044105752	1019.10849304711
KD<>Healthy	ENSG00000067248.10	DHX29	protein_coding	0.00129369385471677	0.535390725432768	29.4361297191125
KD<>Healthy	ENSG00000067334.14	DNTTIP2	protein_coding	1.04681527120489e-08	-0.728004475732093	58.4495239743784
KD<>Healthy	ENSG00000067365.15	METTL22	protein_coding	9.05511110440354e-06	1.30063509045518	13.9079280958777
KD<>Healthy	ENSG00000067369.14	TP53BP1	protein_coding	0.27398387637684	-0.203344858968691	28.915980817264
KD<>Healthy	ENSG00000067533.6	RRP15	protein_coding	0.274347787542789	-0.347763396138427	12.1435521375692
KD<>Healthy	ENSG00000067560.14	RHOA	protein_coding	0.129269715830713	0.226903412278984	462.829880551112
KD<>Healthy	ENSG00000067596.12	DHX8	protein_coding	0.00121828340882448	-0.477098932915617	48.669323543853
KD<>Healthy	ENSG00000067601.8	PMS2P4	transcribed_unprocessed_pseudogene	0.00126835362562648	1.7152085461689	1.7373109948755
KD<>Healthy	ENSG00000067606.17	PRKCZ	protein_coding	0.884823145595089	-0.0685107259978075	6.35969957624823
KD<>Healthy	ENSG00000067704.10	IARS2	protein_coding	0.910865633519587	0.0337301606834702	13.475293451787
KD<>Healthy	ENSG00000067715.14	SYT1	protein_coding	0.838390887105413	-0.228082805016514	0.849270532331013
KD<>Healthy	ENSG00000067798.16	NAV3	protein_coding	2.54567458033656e-05	2.09532827394832	2.90255564005005
KD<>Healthy	ENSG00000067836.13	ROGDI	protein_coding	6.91364025086255e-06	-1.15693327031934	19.6204778795876
KD<>Healthy	ENSG00000067900.8	ROCK1	protein_coding	0.0725272096470569	0.149934309083071	257.72697576097
KD<>Healthy	ENSG00000067955.15	CBFB	protein_coding	0.00357086509003394	-0.491690323088807	37.3129138384538
KD<>Healthy	ENSG00000068001.14	HYAL2	protein_coding	0.0685740135542336	-1.14221624354453	1.96947954661491
KD<>Healthy	ENSG00000068024.17	HDAC4	protein_coding	1.02970726260973e-07	-1.02449004034873	51.7861501129516
KD<>Healthy	ENSG00000068028.18	RASSF1	protein_coding	0.960961704981667	-0.0151388474498502	15.1259846540613
KD<>Healthy	ENSG00000068078.20	FGFR3	protein_coding	0.572939356721078	0.540615604892513	0.884835117752244
KD<>Healthy	ENSG00000068079.8	IFI35	protein_coding	7.98664603161724e-09	-1.63455462067582	32.6906066778742
KD<>Healthy	ENSG00000068097.15	HEATR6	protein_coding	0.265496215053572	-0.395101953520139	9.43528504862543
KD<>Healthy	ENSG00000068120.15	COASY	protein_coding	0.00380792304209579	-0.666670383677128	16.4415586669559
KD<>Healthy	ENSG00000068137.15	PLEKHH3	protein_coding	0.827951604965279	-0.218076888208013	1.16444956750504
KD<>Healthy	ENSG00000068305.17	MEF2A	protein_coding	0.000901989045042845	0.416299269719182	64.4711073311002
KD<>Healthy	ENSG00000068383.19	INPP5A	protein_coding	0.000272168642558732	0.844115724292134	17.6703193762504
KD<>Healthy	ENSG00000068489.13	PRR11	protein_coding	0.000146542531452459	-0.967828415752189	19.5576002022298
KD<>Healthy	ENSG00000068615.19	REEP1	protein_coding	9.65464309401886e-06	2.08379441809875	4.35036695378742
KD<>Healthy	ENSG00000068650.19	ATP11A	protein_coding	0.103468310178299	0.509764225307482	29.3659622079834
KD<>Healthy	ENSG00000068654.17	POLR1A	protein_coding	0.0161029244687848	-0.526806806357052	24.9543413823218
KD<>Healthy	ENSG00000068697.7	LAPTM4A	protein_coding	0.995407819987057	0.0032721626501688	3.91319581322723
KD<>Healthy	ENSG00000068724.17	TTC7A	protein_coding	0.101612122047188	-0.408626030760849	34.5411241463778
KD<>Healthy	ENSG00000068745.15	IP6K2	protein_coding	0.245434055148199	-0.245600949424229	20.0966504077273
KD<>Healthy	ENSG00000068781.21	STON1-GTF2A1L	protein_coding	0.619979578877518	0.922965826610565	0.427345228941104
KD<>Healthy	ENSG00000068784.13	SRBD1	protein_coding	0.664330518933707	-0.089576822555694	30.8209424224731
KD<>Healthy	ENSG00000068796.19	KIF2A	protein_coding	3.05574719542908e-11	1.95180774156573	1088.04547643736
KD<>Healthy	ENSG00000068831.19	RASGRP2	protein_coding	0.0288356231676803	0.418991705271269	99.7946189291546
KD<>Healthy	ENSG00000068878.15	PSME4	protein_coding	0.00272559587164095	0.449213139055994	58.0171249336594
KD<>Healthy	ENSG00000068885.15	IFT80	protein_coding	0.00152859276020417	0.841632212774432	8.17464314192129
KD<>Healthy	ENSG00000068903.20	SIRT2	protein_coding	0.460483649829258	-0.196326845929458	21.6512657609017
KD<>Healthy	ENSG00000068912.14	ERLEC1	protein_coding	0.453783321922393	-0.2027974658103	13.2320374807126
KD<>Healthy	ENSG00000068971.14	PPP2R5B	protein_coding	0.167553881068515	-0.507851546678534	8.22384828840002
KD<>Healthy	ENSG00000068976.14	PYGM	protein_coding	0.934037976700326	-0.0881346236949082	1.42369414805983
KD<>Healthy	ENSG00000069011.16	PITX1	protein_coding	NA	1.17942486165364	0.17978534197852
KD<>Healthy	ENSG00000069018.19	TRPC7	protein_coding	0.364017336329645	1.58687877873246	0.459712508065983
KD<>Healthy	ENSG00000069020.18	MAST4	protein_coding	5.66759882473381e-14	1.50397521216963	57.447505256449
KD<>Healthy	ENSG00000069122.19	ADGRF5	protein_coding	0.00397731029069965	-1.01724913607113	11.3813290011504
KD<>Healthy	ENSG00000069188.17	SDK2	protein_coding	0.000396556674014314	1.51039552253743	3.49141283976741
KD<>Healthy	ENSG00000069206.15	ADAM7	protein_coding	NA	1.41234067591693	0.267918691028096
KD<>Healthy	ENSG00000069248.12	NUP133	protein_coding	0.150276064630991	0.272478744767547	19.9508661181789
KD<>Healthy	ENSG00000069275.13	NUCKS1	protein_coding	0.0176201007035913	0.245748111380276	200.281209865525
KD<>Healthy	ENSG00000069329.18	VPS35	protein_coding	0.00486250385533082	-0.353011969184824	67.2767643790429
KD<>Healthy	ENSG00000069345.12	DNAJA2	protein_coding	0.00324057829054185	-0.319976930238252	83.625055131805
KD<>Healthy	ENSG00000069399.15	BCL3	protein_coding	7.38600747870091e-18	-2.30460537363523	36.8416832841707
KD<>Healthy	ENSG00000069424.15	KCNAB2	protein_coding	3.49821466253288e-06	-0.74218657367615	84.5364239318019
KD<>Healthy	ENSG00000069431.13	ABCC9	protein_coding	0.606167505609776	-0.482259356682692	1.3823040118878
KD<>Healthy	ENSG00000069482.7	GAL	protein_coding	NA	0.738364935854841	0.250068625409683
KD<>Healthy	ENSG00000069493.15	CLEC2D	protein_coding	0.506955340129928	0.202861485864319	27.2123573584941
KD<>Healthy	ENSG00000069667.16	RORA	protein_coding	0.61162800104742	-0.146113339106531	22.5836166608925
KD<>Healthy	ENSG00000069696.7	DRD4	protein_coding	NA	1.42682378149314	0.0536463452742647
KD<>Healthy	ENSG00000069702.11	TGFBR3	protein_coding	0.179170859423218	-0.548360195174996	9.96750090015574
KD<>Healthy	ENSG00000069764.10	PLA2G10	protein_coding	NA	1.54673446957101	0.0152918283068642
KD<>Healthy	ENSG00000069812.11	HES2	protein_coding	0.698162745217984	0.74023885595085	0.290046557189205
KD<>Healthy	ENSG00000069849.11	ATP1B3	protein_coding	0.767615688298323	-0.0955191363306264	12.1104408972966
KD<>Healthy	ENSG00000069869.17	NEDD4	protein_coding	0.794142806138693	-0.0743423030738557	25.4704504663305
KD<>Healthy	ENSG00000069943.10	PIGB	protein_coding	0.0680654929321471	0.731157838433723	4.53638702171589
KD<>Healthy	ENSG00000069956.13	MAPK6	protein_coding	0.431416430812648	-0.169488054177688	31.1552329066219
KD<>Healthy	ENSG00000069966.19	GNB5	protein_coding	6.38643901482452e-05	1.36438339916519	61.8523916804591
KD<>Healthy	ENSG00000069974.16	RAB27A	protein_coding	8.09163132233926e-15	-1.54065229316782	68.1057732261046
KD<>Healthy	ENSG00000069998.12	HDHD5	protein_coding	0.0836823431819977	-0.890430084995133	5.53013519700312
KD<>Healthy	ENSG00000070010.19	UFD1	protein_coding	0.00932338565414982	-0.413849267798157	53.9625368552204
KD<>Healthy	ENSG00000070018.9	LRP6	protein_coding	0.0274891968701748	-1.01321616029229	15.6195042487441
KD<>Healthy	ENSG00000070019.5	GUCY2C	protein_coding	NA	1.71647989399018	0.273503975743479
KD<>Healthy	ENSG00000070031.4	SCT	protein_coding	NA	1.16224299119433	0.187656950512689
KD<>Healthy	ENSG00000070047.13	PHRF1	protein_coding	0.0318137996996245	-0.381655152976239	60.9293198809366
KD<>Healthy	ENSG00000070061.16	ELP1	protein_coding	0.152355130914717	-0.368764968331902	20.9417565743668
KD<>Healthy	ENSG00000070081.17	NUCB2	protein_coding	0.0230277987126996	0.389212586206241	68.4036602667888
KD<>Healthy	ENSG00000070087.14	PFN2	protein_coding	0.779230641582523	0.22408059463039	1.81878645296557
KD<>Healthy	ENSG00000070159.14	PTPN3	protein_coding	0.298549422104443	-1.0105657121396	3.10992885220226
KD<>Healthy	ENSG00000070182.21	SPTB	protein_coding	0.0285798415214912	0.628413558964137	114.912511285685
KD<>Healthy	ENSG00000070190.13	DAPP1	protein_coding	3.64433853904258e-20	2.0821124059626	298.319834331459
KD<>Healthy	ENSG00000070193.5	FGF10	protein_coding	0.294706663514113	1.30304664368863	0.6204391555982
KD<>Healthy	ENSG00000070214.16	SLC44A1	protein_coding	0.135239092242824	0.530270800993169	37.8410350602021
KD<>Healthy	ENSG00000070269.14	TMEM260	protein_coding	0.0560869769013979	0.642011960967319	4.79666461472357
KD<>Healthy	ENSG00000070366.14	SMG6	protein_coding	0.936195643723518	0.0196564574934361	26.0144301045492
KD<>Healthy	ENSG00000070367.16	EXOC5	protein_coding	0.67975584185734	-0.0584515410735835	64.6795755637817
KD<>Healthy	ENSG00000070371.16	CLTCL1	protein_coding	0.0789809342022673	-1.02961868954032	5.38620350887434
KD<>Healthy	ENSG00000070388.11	FGF22	protein_coding	NA	2.00617107562646	0.176093980828354
KD<>Healthy	ENSG00000070404.10	FSTL3	protein_coding	0.47051802975937	-0.524653691297602	1.38389934511187
KD<>Healthy	ENSG00000070413.20	DGCR2	protein_coding	0.0395327206097333	0.804432415369675	10.0581090341777
KD<>Healthy	ENSG00000070423.18	RNF126	protein_coding	0.199348419466183	-0.378214996862768	14.5608947652756
KD<>Healthy	ENSG00000070444.15	MNT	protein_coding	0.452480878075746	-0.150472463227882	31.1978529903636
KD<>Healthy	ENSG00000070476.15	ZXDC	protein_coding	0.620058778654793	-0.15756408171706	13.5370994629417
KD<>Healthy	ENSG00000070495.15	JMJD6	protein_coding	0.000858526786546393	-0.807787706618888	17.9584718964802
KD<>Healthy	ENSG00000070501.12	POLB	protein_coding	0.757838586093085	0.0901078877841938	14.445514766462
KD<>Healthy	ENSG00000070526.15	ST6GALNAC1	protein_coding	0.884406845245915	0.157592484653305	0.997228371465954
KD<>Healthy	ENSG00000070540.13	WIPI1	protein_coding	0.0145303182250081	0.578770146900373	40.1709695313437
KD<>Healthy	ENSG00000070601.10	FRMPD1	protein_coding	0.668089800753529	0.539867989628176	0.474637356821305
KD<>Healthy	ENSG00000070610.14	GBA2	protein_coding	0.0901406461192377	-0.409917982179826	18.5415864740707
KD<>Healthy	ENSG00000070614.15	NDST1	protein_coding	0.000103741705012692	0.960865031893974	46.6015980428278
KD<>Healthy	ENSG00000070669.17	ASNS	protein_coding	NA	0.975304313783502	0.268613153853653
KD<>Healthy	ENSG00000070718.12	AP3M2	protein_coding	0.438113727862342	0.253693676105382	7.95845938183006
KD<>Healthy	ENSG00000070729.14	CNGB1	protein_coding	0.498203206196777	0.858035595202914	1.17378621263882
KD<>Healthy	ENSG00000070731.11	ST6GALNAC2	protein_coding	0.614072851313253	-0.442611798315689	1.15149485030565
KD<>Healthy	ENSG00000070748.19	CHAT	protein_coding	0.0834604405143712	1.77723921234804	0.791203485228733
KD<>Healthy	ENSG00000070756.17	PABPC1	protein_coding	0.435647011866637	-0.0696240951030568	1449.86352914431
KD<>Healthy	ENSG00000070759.17	TESK2	protein_coding	0.751563213003076	-0.153421212946359	3.62464981766867
KD<>Healthy	ENSG00000070761.8	CFAP20	protein_coding	0.003593816575247	-1.02851666783171	7.1529181987347
KD<>Healthy	ENSG00000070770.10	CSNK2A2	protein_coding	2.88121229425535e-06	-0.630987603037083	51.3877334512622
KD<>Healthy	ENSG00000070778.13	PTPN21	protein_coding	0.206897970717359	-0.590863680772254	7.95614197190949
KD<>Healthy	ENSG00000070785.17	EIF2B3	protein_coding	0.120479969767067	-0.570739958707023	6.36423550073381
KD<>Healthy	ENSG00000070808.17	CAMK2A	protein_coding	0.802486205402344	0.361603854044445	0.859117367741414
KD<>Healthy	ENSG00000070814.22	TCOF1	protein_coding	0.0533476164419684	-0.367536527453129	54.2260527060795
KD<>Healthy	ENSG00000070831.17	CDC42	protein_coding	2.39264930285036e-15	0.919974753729717	186.917057650028
KD<>Healthy	ENSG00000070882.13	OSBPL3	protein_coding	0.388648936897571	0.279064746693586	10.3039825246312
KD<>Healthy	ENSG00000070886.12	EPHA8	protein_coding	0.376579677378207	1.34981386902365	0.435578671190438
KD<>Healthy	ENSG00000070915.10	SLC12A3	protein_coding	0.155632354355582	1.75842649262528	0.613373583737713
KD<>Healthy	ENSG00000070950.10	RAD18	protein_coding	0.182388567597822	0.35334120756704	11.2713952219751
KD<>Healthy	ENSG00000070961.16	ATP2B1	protein_coding	0.0134086913685602	0.662962105875283	22.3862838804782
KD<>Healthy	ENSG00000070985.13	TRPM5	protein_coding	0.0551718964424975	2.31029411669687	0.416613580846553
KD<>Healthy	ENSG00000071051.14	NCK2	protein_coding	0.00801588232282945	0.811776943241148	191.70440488277
KD<>Healthy	ENSG00000071054.16	MAP4K4	protein_coding	2.94020821679568e-09	-0.583236196193191	363.611177305817
KD<>Healthy	ENSG00000071073.13	MGAT4A	protein_coding	0.448205243352175	-0.211483258159427	17.7601915521341
KD<>Healthy	ENSG00000071082.11	RPL31	protein_coding	5.5201906653587e-06	-0.648314320385902	575.918948133463
KD<>Healthy	ENSG00000071127.17	WDR1	protein_coding	0.0944949516589432	0.404222941648401	598.611594113746
KD<>Healthy	ENSG00000071189.21	SNX13	protein_coding	1.90639908957716e-11	1.01522293759108	23.5035450218116
KD<>Healthy	ENSG00000071203.9	MS4A12	protein_coding	NA	1.51027525557481	0.0240549967531794
KD<>Healthy	ENSG00000071205.12	ARHGAP10	protein_coding	2.85023742390478e-14	1.93785448632233	143.820446797982
KD<>Healthy	ENSG00000071242.12	RPS6KA2	protein_coding	2.60916550424927e-06	-1.07835349466533	33.3095495915728
KD<>Healthy	ENSG00000071243.16	ING3	protein_coding	0.244070125341475	-0.24630252729984	19.988172174499
KD<>Healthy	ENSG00000071246.11	VASH1	protein_coding	8.63419379523221e-08	-0.922525808749374	98.1216704286443
KD<>Healthy	ENSG00000071282.12	LMCD1	protein_coding	0.0300937477205788	-0.905188317945805	8.21493253939248
KD<>Healthy	ENSG00000071462.12	BUD23	protein_coding	0.00180789366716956	-0.897470380332107	14.121469730394
KD<>Healthy	ENSG00000071537.14	SEL1L	protein_coding	0.000167438522006785	0.810947413507935	24.5842056286469
KD<>Healthy	ENSG00000071539.14	TRIP13	protein_coding	0.000242337081645589	-1.93335304244471	4.42576680795507
KD<>Healthy	ENSG00000071564.17	TCF3	protein_coding	0.00991786525754859	-0.476506305236082	66.3617281563292
KD<>Healthy	ENSG00000071575.12	TRIB2	protein_coding	0.360191918311025	-0.232906500541456	33.0826157424712
KD<>Healthy	ENSG00000071626.17	DAZAP1	protein_coding	4.01682260125599e-06	-0.681351613740168	51.7751137923064
KD<>Healthy	ENSG00000071655.18	MBD3	protein_coding	0.00477907416049375	-0.727540934989	15.5593272109435
KD<>Healthy	ENSG00000071677.1	PRLH	protein_coding	NA	NA	0
KD<>Healthy	ENSG00000071794.16	HLTF	protein_coding	0.0687162139378175	0.46853358964734	16.9931339100962
KD<>Healthy	ENSG00000071894.17	CPSF1	protein_coding	0.0178245814421369	-0.487303475195952	29.9036631411427
KD<>Healthy	ENSG00000071909.19	MYO3B	protein_coding	0.00019084550977591	2.24817841322791	2.75535939432534
KD<>Healthy	ENSG00000071967.12	CYBRD1	protein_coding	0.0144512989916266	-0.957365108031345	6.8769021555297
KD<>Healthy	ENSG00000071991.9	CDH19	protein_coding	0.296892180690143	1.5027849250239	0.288585475380434
KD<>Healthy	ENSG00000071994.11	PDCD2	protein_coding	0.000431293860556606	-0.660873478249795	30.4292733044642
KD<>Healthy	ENSG00000072041.18	SLC6A15	protein_coding	0.755002281369741	0.543184496678469	0.580152046561377
KD<>Healthy	ENSG00000072042.13	RDH11	protein_coding	1.58963114734612e-05	1.60750208961702	68.910367005825
KD<>Healthy	ENSG00000072062.15	PRKACA	protein_coding	7.5708541959386e-09	-0.693709953589626	77.8180193331041
KD<>Healthy	ENSG00000072071.16	ADGRL1	protein_coding	0.765425305562202	0.179790184265478	4.00999503193812
KD<>Healthy	ENSG00000072080.11	SPP2	protein_coding	0.862630470022061	0.310911236513118	0.459184744858269
KD<>Healthy	ENSG00000072110.16	ACTN1	protein_coding	0.00674438557061029	0.752475358546863	650.826281690809
KD<>Healthy	ENSG00000072121.17	ZFYVE26	protein_coding	0.615597978027985	-0.120736883531737	24.9705382851183
KD<>Healthy	ENSG00000072134.15	EPN2	protein_coding	0.110803919990029	-0.749245185296192	4.31407951998616
KD<>Healthy	ENSG00000072135.13	PTPN18	protein_coding	3.12196233072211e-06	0.994399506309088	577.519788050304
KD<>Healthy	ENSG00000072163.20	LIMS2	protein_coding	0.081436724601605	-0.642830575194805	12.0289240076042
KD<>Healthy	ENSG00000072182.13	ASIC4	protein_coding	0.242874357170266	1.72334098882318	0.422303753835341
KD<>Healthy	ENSG00000072195.15	SPEG	protein_coding	0.151120979185557	1.21272848659132	1.63188202102038
KD<>Healthy	ENSG00000072201.14	LNX1	protein_coding	0.323736225507943	0.671883760647135	2.09899830038329
KD<>Healthy	ENSG00000072210.19	ALDH3A2	protein_coding	0.0514267141070971	-0.587609658222375	14.8491989390073
KD<>Healthy	ENSG00000072274.13	TFRC	protein_coding	0.599440555348841	0.143180915993573	35.0950452168461
KD<>Healthy	ENSG00000072310.18	SREBF1	protein_coding	0.680384740470894	0.222601975454272	5.38601076561827
KD<>Healthy	ENSG00000072364.13	AFF4	protein_coding	0.0152717227940083	-0.264503635363249	85.7398274918602
KD<>Healthy	ENSG00000072401.15	UBE2D1	protein_coding	1.06827356879743e-14	-1.91742039508178	34.5825904582383
KD<>Healthy	ENSG00000072415.10	MPP5	protein_coding	4.50081591933247e-05	0.762307969942429	21.8495146010006
KD<>Healthy	ENSG00000072422.17	RHOBTB1	protein_coding	0.0415260608942406	0.745371176559635	83.0998062375859
KD<>Healthy	ENSG00000072518.22	MARK2	protein_coding	1.18859254065105e-07	-0.786885877849039	65.1793755590218
KD<>Healthy	ENSG00000072571.20	HMMR	protein_coding	0.811049177672212	-0.104621373318987	8.39813924872048
KD<>Healthy	ENSG00000072609.18	CHFR	protein_coding	0.0204954939707852	-0.428696186094242	37.181553945098
KD<>Healthy	ENSG00000072657.10	TRHDE	protein_coding	3.75882502438476e-05	3.45092102865136	1.16044411484847
KD<>Healthy	ENSG00000072682.20	P4HA2	protein_coding	0.000169472627807297	-2.29417343401943	8.31508154971488
KD<>Healthy	ENSG00000072694.21	FCGR2B	protein_coding	0.221154172738707	0.811990119354748	2.20641673209159
KD<>Healthy	ENSG00000072736.19	NFATC3	protein_coding	0.671747921650225	-0.0571616244318995	100.102029931261
KD<>Healthy	ENSG00000072756.17	TRNT1	protein_coding	4.33177319710254e-08	0.87294888754266	25.3339867050064
KD<>Healthy	ENSG00000072778.20	ACADVL	protein_coding	7.18711331373603e-06	-0.820278625267894	46.1145994531115
KD<>Healthy	ENSG00000072786.13	STK10	protein_coding	1.12748332301912e-11	-0.77407929135105	303.207130163283
KD<>Healthy	ENSG00000072803.18	FBXW11	protein_coding	0.000804146297739566	0.556706552682198	35.660608192554
KD<>Healthy	ENSG00000072818.12	ACAP1	protein_coding	0.128371660113146	-0.350321954291713	49.1977641739674
KD<>Healthy	ENSG00000072832.15	CRMP1	protein_coding	0.704091445710996	0.437949345092349	0.746084080175803
KD<>Healthy	ENSG00000072840.13	EVC	protein_coding	0.964797192770467	0.0412515527353801	1.79859427011137
KD<>Healthy	ENSG00000072849.11	DERL2	protein_coding	0.661942935187674	0.151996745913213	7.08916254481716
KD<>Healthy	ENSG00000072858.11	SIDT1	protein_coding	3.98671230159196e-08	1.57661282999634	8.35555377324945
KD<>Healthy	ENSG00000072864.16	NDE1	protein_coding	0.313832826548356	0.179621945830501	39.6312440413721
KD<>Healthy	ENSG00000072952.20	IRAG1	protein_coding	0.395561298108455	-0.254605921193786	22.4724615274924
KD<>Healthy	ENSG00000072954.7	TMEM38A	protein_coding	0.509380399706853	0.652549359694137	0.780210439169567
KD<>Healthy	ENSG00000072958.9	AP1M1	protein_coding	4.98625015752052e-06	-0.565296037509769	64.212359872047
KD<>Healthy	ENSG00000073008.15	PVR	protein_coding	0.448138413204063	-0.532769713720859	2.1620052127193
KD<>Healthy	ENSG00000073050.12	XRCC1	protein_coding	0.423289979088358	-0.168332669118094	26.4198055545769
KD<>Healthy	ENSG00000073060.17	SCARB1	protein_coding	0.526605900757752	-0.379574559105081	2.89707919584073
KD<>Healthy	ENSG00000073067.14	CYP2W1	protein_coding	NA	1.34898008528099	0.0698731249558925
KD<>Healthy	ENSG00000073111.14	MCM2	protein_coding	7.60425233466418e-06	-1.2820619266502	27.3205971862493
KD<>Healthy	ENSG00000073146.16	MOV10L1	protein_coding	0.317204072618732	0.889463385482112	1.17411593223207
KD<>Healthy	ENSG00000073150.14	PANX2	protein_coding	0.116759334487983	-1.04018730982389	3.08025721388894
KD<>Healthy	ENSG00000073169.14	SELENOO	protein_coding	0.808481151807245	-0.137494175173663	3.98141613538454
KD<>Healthy	ENSG00000073282.14	TP63	protein_coding	0.02614576538994	1.61315783509063	1.13309451282471
KD<>Healthy	ENSG00000073331.18	ALPK1	protein_coding	0.000477165249321227	-0.987871929183473	21.5394637888806
KD<>Healthy	ENSG00000073350.14	LLGL2	protein_coding	0.622398279866271	-0.238586307473002	6.11033221114453
KD<>Healthy	ENSG00000073417.15	PDE8A	protein_coding	0.248041657102441	0.284515341155655	18.4546112274107
KD<>Healthy	ENSG00000073536.18	NLE1	protein_coding	0.554239474921189	-0.304368082419705	3.29851922345957
KD<>Healthy	ENSG00000073578.17	SDHA	protein_coding	0.493150840439556	0.229354662908772	8.46959519283949
KD<>Healthy	ENSG00000073584.20	SMARCE1	protein_coding	0.509380399706853	0.208739020864162	8.13610494994687
KD<>Healthy	ENSG00000073598.6	FNDC8	protein_coding	NA	1.35339234887445	0.0807037978169253
KD<>Healthy	ENSG00000073605.19	GSDMB	protein_coding	0.00165935199845924	1.66678574944935	3.77599274041689
KD<>Healthy	ENSG00000073614.13	KDM5A	protein_coding	0.0112219477997232	-0.279491891916346	97.6229708044835
KD<>Healthy	ENSG00000073670.14	ADAM11	protein_coding	0.649101926507004	0.667245350952348	0.452268208535685
KD<>Healthy	ENSG00000073711.11	PPP2R3A	protein_coding	0.302224106154801	-0.789614964665883	1.56065740196403
KD<>Healthy	ENSG00000073712.15	FERMT2	protein_coding	0.177368608320265	-0.655520652078084	10.1957386771136
KD<>Healthy	ENSG00000073734.10	ABCB11	protein_coding	0.013847015779112	-2.59610750114606	5.5594471856757
KD<>Healthy	ENSG00000073737.17	DHRS9	protein_coding	0.00103119588477736	-2.06901709380599	3.8694747945442
KD<>Healthy	ENSG00000073754.6	CD5L	protein_coding	0.873635710595689	-0.123366288510785	2.96611632581801
KD<>Healthy	ENSG00000073756.13	PTGS2	protein_coding	0.0895444184172775	-1.02245323340963	4.77806066913429
KD<>Healthy	ENSG00000073792.16	IGF2BP2	protein_coding	0.000801968405485543	0.815677389573361	85.9940139377011
KD<>Healthy	ENSG00000073803.14	MAP3K13	protein_coding	0.127465286186451	-0.537933029453596	11.4089578139227
KD<>Healthy	ENSG00000073849.16	ST6GAL1	protein_coding	0.0131551471167103	0.506963769101244	62.8459676572181
KD<>Healthy	ENSG00000073861.3	TBX21	protein_coding	0.0025482435465799	-0.882285447447023	32.0876146821149
KD<>Healthy	ENSG00000073910.23	FRY	protein_coding	0.000176004383763408	0.685228968233922	25.5849362128145
KD<>Healthy	ENSG00000073921.18	PICALM	protein_coding	4.33562836216018e-08	0.530695764894953	179.596203867336
KD<>Healthy	ENSG00000073969.18	NSF	protein_coding	0.0866438904772571	-0.475692430115714	11.1362058658568
KD<>Healthy	ENSG00000074047.22	GLI2	protein_coding	0.284032767574473	1.62180596824043	0.331928803863697
KD<>Healthy	ENSG00000074054.20	CLASP1	protein_coding	0.326014714480134	0.142207214967102	48.408225562734
KD<>Healthy	ENSG00000074071.15	MRPS34	protein_coding	1.05179685916962e-11	-1.17371861842715	29.5265417813364
KD<>Healthy	ENSG00000074181.9	NOTCH3	protein_coding	0.987862233593645	-0.0172193292509758	0.952421557775365
KD<>Healthy	ENSG00000074201.9	CLNS1A	protein_coding	1.63598899788551e-21	1.09720141560946	173.489023473182
KD<>Healthy	ENSG00000074211.14	PPP2R2C	protein_coding	0.740129343619414	0.415360827639525	0.95546479628474
KD<>Healthy	ENSG00000074219.14	TEAD2	protein_coding	0.403609402348809	-0.431675749322273	5.51903934434536
KD<>Healthy	ENSG00000074266.22	EED	protein_coding	3.83013089820795e-05	0.576007543954102	19.969986691158
KD<>Healthy	ENSG00000074276.10	CDHR2	protein_coding	0.881946352540647	0.186157839829859	0.875830490372435
KD<>Healthy	ENSG00000074317.11	SNCB	protein_coding	0.525772962640331	0.963512622928961	0.333317933411714
KD<>Healthy	ENSG00000074319.13	TSG101	protein_coding	0.556179181470527	-0.128260041983218	21.4621079677458
KD<>Healthy	ENSG00000074356.17	NCBP3	protein_coding	5.29254676162354e-05	-0.536592879360899	53.4086206312336
KD<>Healthy	ENSG00000074370.18	ATP2A3	protein_coding	0.108268405837401	0.658375996345816	203.378592343619
KD<>Healthy	ENSG00000074410.14	CA12	protein_coding	0.502087010693034	0.984395973377186	0.547100500130511
KD<>Healthy	ENSG00000074416.15	MGLL	protein_coding	0.000176004383763408	1.12024681038231	89.4512438933645
KD<>Healthy	ENSG00000074527.13	NTN4	protein_coding	0.777815125643073	-0.21370624502374	3.02842722326774
KD<>Healthy	ENSG00000074582.15	BCS1L	protein_coding	0.595220303858821	-0.307440633164041	2.99018633055421
KD<>Healthy	ENSG00000074590.14	NUAK1	protein_coding	0.00251730015022448	-0.983685694200831	18.2787758906505
KD<>Healthy	ENSG00000074603.19	DPP8	protein_coding	0.287927862732381	0.160711365930031	42.3399291869316
KD<>Healthy	ENSG00000074621.14	SLC24A1	protein_coding	0.0767980199783184	-0.532045455177509	20.7422449752915
KD<>Healthy	ENSG00000074657.14	ZNF532	protein_coding	0.949048276585136	0.0216044491771169	13.8376645472357
KD<>Healthy	ENSG00000074660.16	SCARF1	protein_coding	0.300079646877867	0.477099295811582	8.05010429295145
KD<>Healthy	ENSG00000074695.6	LMAN1	protein_coding	0.303366119422537	0.289615743064134	27.8662791898802
KD<>Healthy	ENSG00000074696.13	HACD3	protein_coding	0.15650890133642	0.596436687282919	4.58365573445048
KD<>Healthy	ENSG00000074706.13	IPCEF1	protein_coding	0.0867844362657071	0.35820925834276	19.0592172674817
KD<>Healthy	ENSG00000074755.15	ZZEF1	protein_coding	0.190444730425532	0.220316684203439	75.7043629763783
KD<>Healthy	ENSG00000074771.4	NOX3	protein_coding	NA	1.5163343567728	0.150433740634921
KD<>Healthy	ENSG00000074800.16	ENO1	protein_coding	9.96750723589492e-18	-0.89139448938856	375.667754219571
KD<>Healthy	ENSG00000074803.20	SLC12A1	protein_coding	0.348396547051235	1.22427647586509	0.747685655199849
KD<>Healthy	ENSG00000074842.8	MYDGF	protein_coding	6.37109956058753e-05	-1.75437160509468	7.31556852894794
KD<>Healthy	ENSG00000074855.11	ANO8	protein_coding	0.0725816171760394	0.998966247674311	2.96054298887591
KD<>Healthy	ENSG00000074935.14	TUBE1	protein_coding	0.0698903821279742	-0.859160552639581	4.76921086306436
KD<>Healthy	ENSG00000074964.17	ARHGEF10L	protein_coding	0.937023411540421	-0.0402899459554165	7.94894414630617
KD<>Healthy	ENSG00000074966.11	TXK	protein_coding	0.158167715092926	0.333946278347441	28.1292734271205
KD<>Healthy	ENSG00000075035.10	WSCD2	protein_coding	0.302224106154801	1.37539841843145	0.843935278218758
KD<>Healthy	ENSG00000075043.20	KCNQ2	protein_coding	0.457783039695603	0.979988073505948	0.965230419445355
KD<>Healthy	ENSG00000075073.15	TACR2	protein_coding	NA	1.65681056640291	0.174062176418086
KD<>Healthy	ENSG00000075089.10	ACTR6	protein_coding	0.0835917849586816	0.463255460368182	10.0706107705687
KD<>Healthy	ENSG00000075131.10	TIPIN	protein_coding	0.000208909200746614	0.910767681542901	9.14521602830478
KD<>Healthy	ENSG00000075142.14	SRI	protein_coding	3.54592992964171e-05	-0.833802225597558	23.4542467485587
KD<>Healthy	ENSG00000075151.23	EIF4G3	protein_coding	1.87114740393405e-16	1.7262339583298	315.681353952675
KD<>Healthy	ENSG00000075188.9	NUP37	protein_coding	0.745545097673254	-0.155835669602991	4.16119354751793
KD<>Healthy	ENSG00000075213.11	SEMA3A	protein_coding	0.950167216702616	-0.0603186656618274	1.86790966172999
KD<>Healthy	ENSG00000075218.19	GTSE1	protein_coding	4.21192965785648e-05	-2.06665993843856	5.14099943765552
KD<>Healthy	ENSG00000075223.14	SEMA3C	protein_coding	0.723657001478485	0.278834257475034	2.08363974744771
KD<>Healthy	ENSG00000075234.17	TTC38	protein_coding	0.0718839631752331	-0.620299801000751	12.4206060803862
KD<>Healthy	ENSG00000075239.14	ACAT1	protein_coding	0.000134185167585675	-0.981255060213012	19.2130125071244
KD<>Healthy	ENSG00000075240.17	GRAMD4	protein_coding	0.800636466157145	-0.101281459568396	8.24412252460673
KD<>Healthy	ENSG00000075275.18	CELSR1	protein_coding	0.0993414258952505	0.798429048268643	4.11475469104808
KD<>Healthy	ENSG00000075290.8	WNT8B	protein_coding	NA	1.46965479508786	0.23828935135006
KD<>Healthy	ENSG00000075292.19	ZNF638	protein_coding	0.0146151270177112	0.223963715854712	94.7258786663459
KD<>Healthy	ENSG00000075303.13	SLC25A40	protein_coding	0.238551960756088	-0.365741443541346	10.0320235489434
KD<>Healthy	ENSG00000075336.12	TIMM21	protein_coding	0.00402972470756716	-1.23829588002208	8.18644122101241
KD<>Healthy	ENSG00000075340.23	ADD2	protein_coding	0.542965340540786	-0.245709142907314	14.1816270872502
KD<>Healthy	ENSG00000075388.4	FGF4	protein_coding	NA	1.55717106296737	0.067622661605968
KD<>Healthy	ENSG00000075391.17	RASAL2	protein_coding	0.988564960752842	0.00646476247911372	8.35924060756388
KD<>Healthy	ENSG00000075399.14	VPS9D1	protein_coding	0.61162800104742	-0.228497453838958	9.00494294488577
KD<>Healthy	ENSG00000075407.18	ZNF37A	protein_coding	0.0553260253627454	-0.419636327238615	24.5699393005967
KD<>Healthy	ENSG00000075413.19	MARK3	protein_coding	6.1782569525854e-23	0.989453031370875	122.32253659222
KD<>Healthy	ENSG00000075415.15	SLC25A3	protein_coding	2.2631583398366e-05	-0.559536919566709	61.0037331407081
KD<>Healthy	ENSG00000075420.13	FNDC3B	protein_coding	8.15002960414147e-22	-1.65993642003438	130.742288738872
KD<>Healthy	ENSG00000075426.12	FOSL2	protein_coding	6.98545682554500e-12	-1.50781458087862	84.6397630653865
KD<>Healthy	ENSG00000075429.9	CACNG5	protein_coding	NA	1.96132819438414	0.265057227566979
KD<>Healthy	ENSG00000075461.6	CACNG4	protein_coding	NA	1.126125875459	0.204787313014273
KD<>Healthy	ENSG00000075539.15	FRYL	protein_coding	0.00154475308737708	0.329881245768484	64.9160799699625
KD<>Healthy	ENSG00000075568.17	TMEM131	protein_coding	0.00220635713554879	0.642881178914532	25.2745578076725
KD<>Healthy	ENSG00000075618.18	FSCN1	protein_coding	0.160765821159696	-0.618748464536901	17.0279635954945
KD<>Healthy	ENSG00000075624.17	ACTB	protein_coding	0.12859417883118	0.296298828935709	13716.8186587203
KD<>Healthy	ENSG00000075643.6	MOCOS	protein_coding	0.891549928839129	-0.170849371532041	0.707380479336957
KD<>Healthy	ENSG00000075651.16	PLD1	protein_coding	3.9109386746805e-06	-1.63442843166608	11.8902185508967
KD<>Healthy	ENSG00000075673.12	ATP12A	protein_coding	0.831318951639806	0.266501688942476	0.644440499761946
KD<>Healthy	ENSG00000075702.19	WDR62	protein_coding	0.337658847649703	0.41588149915047	5.63206198544868
KD<>Healthy	ENSG00000075711.21	DLG1	protein_coding	4.29869259697376e-08	0.77762879128132	78.1754743832208
KD<>Healthy	ENSG00000075785.14	RAB7A	protein_coding	2.34025894711815e-07	-0.471409050405314	279.190896601991
KD<>Healthy	ENSG00000075790.12	BCAP29	protein_coding	0.784504983273944	0.2221310502432	0.631500493017835
KD<>Healthy	ENSG00000075826.17	SEC31B	protein_coding	0.0225922758492439	1.59338283084332	2.67170906990798
KD<>Healthy	ENSG00000075856.12	SART3	protein_coding	0.0106784583019701	-0.363834191096342	49.8806230287713
KD<>Healthy	ENSG00000075884.14	ARHGAP15	protein_coding	0.197836656889148	0.201095097483601	47.1619781022094
KD<>Healthy	ENSG00000075886.11	TUBA3D	protein_coding	NA	2.1251973804329	0.182819016759876
KD<>Healthy	ENSG00000075891.23	PAX2	protein_coding	0.352482155781519	1.28554319673819	0.671101175844296
KD<>Healthy	ENSG00000075914.13	EXOSC7	protein_coding	0.00278363040533995	-1.2482832771952	5.44856438834104
KD<>Healthy	ENSG00000075945.13	KIFAP3	protein_coding	0.147641759138238	0.490369753415468	49.7409542517787
KD<>Healthy	ENSG00000075975.17	MKRN2	protein_coding	0.057959958808882	-0.455195030360363	15.0293155112689
KD<>Healthy	ENSG00000076003.5	MCM6	protein_coding	0.748067645960395	-0.0857133070863715	46.6936279375102
KD<>Healthy	ENSG00000076043.11	REXO2	protein_coding	0.0596204347780127	-0.559745225730831	14.2292563369512
KD<>Healthy	ENSG00000076053.12	RBM7	protein_coding	0.00127649709875343	-0.797358271178664	14.7930564916866
KD<>Healthy	ENSG00000076067.13	RBMS2	protein_coding	0.17135064249179	-0.340595300374361	34.4256751033871
KD<>Healthy	ENSG00000076108.12	BAZ2A	protein_coding	3.88102535424289e-05	-0.404756343359407	155.454856073605
KD<>Healthy	ENSG00000076201.16	PTPN23	protein_coding	0.64850703111219	-0.111187819008062	25.6748325006279
KD<>Healthy	ENSG00000076242.16	MLH1	protein_coding	0.0457944648196864	-0.42990772391467	18.0186166299925
KD<>Healthy	ENSG00000076248.11	UNG	protein_coding	0.0295922657876987	-0.87681937049268	6.50252226086153
KD<>Healthy	ENSG00000076258.10	FMO4	protein_coding	0.364670247992065	0.616402976037898	1.78522989296992
KD<>Healthy	ENSG00000076321.11	KLHL20	protein_coding	0.163527787935954	-0.465573159151955	8.78242685676611
KD<>Healthy	ENSG00000076344.16	RGS11	protein_coding	0.52696463991271	1.17312420088683	0.391453182844279
KD<>Healthy	ENSG00000076351.13	SLC46A1	protein_coding	0.217732887673103	0.867807113006253	1.37073632543663
KD<>Healthy	ENSG00000076356.7	PLXNA2	protein_coding	0.8051383331518	-0.115545331455623	5.89859352108769
KD<>Healthy	ENSG00000076382.17	SPAG5	protein_coding	1.68395758419816e-08	-2.26429947489142	11.5681773856008
KD<>Healthy	ENSG00000076513.17	ANKRD13A	protein_coding	6.02258157549139e-05	-0.503723710530944	85.3979433566241
KD<>Healthy	ENSG00000076554.16	TPD52	protein_coding	0.849333637425598	-0.0570146835305005	25.0360611043294
KD<>Healthy	ENSG00000076555.15	ACACB	protein_coding	0.538376488635297	-0.202919690248645	15.9259498992524
KD<>Healthy	ENSG00000076604.15	TRAF4	protein_coding	0.534865211070278	0.268622157210623	5.96095153498535
KD<>Healthy	ENSG00000076641.4	PAG1	protein_coding	0.911226189565102	-0.0338011721308706	28.3102965045438
KD<>Healthy	ENSG00000076650.7	GPATCH1	protein_coding	1.78060518127872e-12	1.14925463995658	26.1328285299093
KD<>Healthy	ENSG00000076662.10	ICAM3	protein_coding	8.9434754803714e-08	-0.969241525317132	52.4903422688045
KD<>Healthy	ENSG00000076685.19	NT5C2	protein_coding	0.00413068394279238	-0.410892982628606	80.6490791251609
KD<>Healthy	ENSG00000076706.17	MCAM	protein_coding	0.0891533490330883	-1.27694007416968	2.14734735155379
KD<>Healthy	ENSG00000076826.10	CAMSAP3	protein_coding	0.707822134201172	0.382851618037644	0.611569641128323
KD<>Healthy	ENSG00000076864.20	RAP1GAP	protein_coding	0.0104366909226907	-1.84787727846386	5.59322075210056
KD<>Healthy	ENSG00000076924.12	XAB2	protein_coding	0.0104584544629846	-0.517646619457542	30.2352855216847
KD<>Healthy	ENSG00000076928.18	ARHGEF1	protein_coding	0.631230186750789	-0.117842457921006	160.332262950931
KD<>Healthy	ENSG00000076944.16	STXBP2	protein_coding	0.702595288269659	0.0920455646390711	104.926149651625
KD<>Healthy	ENSG00000076984.18	MAP2K7	protein_coding	0.0140704875280657	-0.457998782884744	33.9247925414595
KD<>Healthy	ENSG00000077009.13	NMRK2	protein_coding	NA	1.77438297595897	0.177052898758702
KD<>Healthy	ENSG00000077044.11	DGKD	protein_coding	5.81293739295876e-08	0.89766215091379	134.186006666427
KD<>Healthy	ENSG00000077063.11	CTTNBP2	protein_coding	0.463746350881795	-0.596237532169127	2.57552632882003
KD<>Healthy	ENSG00000077080.10	ACTL6B	protein_coding	NA	1.55042398016132	0.133186950119715
KD<>Healthy	ENSG00000077092.19	RARB	protein_coding	0.169176317345582	-1.0480111673793	1.83576198006814
KD<>Healthy	ENSG00000077097.16	TOP2B	protein_coding	0.266819123845852	-0.120879176742104	151.78142616555
KD<>Healthy	ENSG00000077147.16	TM9SF3	protein_coding	9.83339342838651e-06	0.658859021881146	35.264253025968
KD<>Healthy	ENSG00000077150.20	NFKB2	protein_coding	9.10209222578981e-06	-0.843130823571914	49.7960577870145
KD<>Healthy	ENSG00000077152.11	UBE2T	protein_coding	0.139428432134569	-0.865076133838359	3.16639585406395
KD<>Healthy	ENSG00000077157.22	PPP1R12B	protein_coding	0.653954147544969	0.136772785995461	17.0696699480054
KD<>Healthy	ENSG00000077232.19	DNAJC10	protein_coding	0.105407746915404	0.373239839053664	19.4655283650285
KD<>Healthy	ENSG00000077235.18	GTF3C1	protein_coding	0.794988496471894	-0.0660333179637751	27.7367404439608
KD<>Healthy	ENSG00000077238.14	IL4R	protein_coding	0.269636247625963	0.346681767959706	34.275650468725
KD<>Healthy	ENSG00000077254.14	USP33	protein_coding	7.05068354236664e-13	1.1460865685072	78.132742316592
KD<>Healthy	ENSG00000077312.9	SNRPA	protein_coding	0.00026612477573654	-0.821061719315791	20.0057178655515
KD<>Healthy	ENSG00000077327.16	SPAG6	protein_coding	NA	1.29873937797418	0.134675435817038
KD<>Healthy	ENSG00000077348.9	EXOSC5	protein_coding	0.721950672646165	0.206606817412115	2.64671686126176
KD<>Healthy	ENSG00000077380.16	DYNC1I2	protein_coding	0.0107577864679052	0.325967396402865	59.8709141534297
KD<>Healthy	ENSG00000077420.16	APBB1IP	protein_coding	5.13923401133889e-19	-1.27516439318716	187.385380770584
KD<>Healthy	ENSG00000077454.16	LRCH4	protein_coding	0.644020967536877	-0.164192850843686	12.8062677287191
KD<>Healthy	ENSG00000077458.13	FAM76B	protein_coding	0.715239328598546	-0.0907585622499833	21.1026596601254
KD<>Healthy	ENSG00000077463.15	SIRT6	protein_coding	0.535041506493874	-0.294596524884818	4.32134295007628
KD<>Healthy	ENSG00000077498.9	TYR	protein_coding	NA	2.12570994679794	0.12598250139276
KD<>Healthy	ENSG00000077514.9	POLD3	protein_coding	0.00297683006702026	-0.796232367028341	11.1410928340447
KD<>Healthy	ENSG00000077522.15	ACTN2	protein_coding	0.420637167408532	0.882724805130283	1.12489256906084
KD<>Healthy	ENSG00000077549.19	CAPZB	protein_coding	0.164739750629078	-0.214024678442076	297.439705191822
KD<>Healthy	ENSG00000077585.14	GPR137B	protein_coding	0.145357880855456	0.455571245329514	18.1972868056327
KD<>Healthy	ENSG00000077616.11	NAALAD2	protein_coding	0.320919689245612	1.19313980428134	0.338580064343865
KD<>Healthy	ENSG00000077684.16	JADE1	protein_coding	0.000538644854307164	-0.694033370087541	44.1423360257666
KD<>Healthy	ENSG00000077782.22	FGFR1	protein_coding	0.145232352034355	-0.848585861076081	4.25929589515798
KD<>Healthy	ENSG00000077800.13	FKBP6	protein_coding	0.594664935011633	1.13854975312612	0.293770600919692
KD<>Healthy	ENSG00000077935.17	SMC1B	protein_coding	0.462526274074499	0.675784271072268	0.902835310268653
KD<>Healthy	ENSG00000077942.19	FBLN1	protein_coding	0.334789586069808	1.20322916021651	0.596983213300049
KD<>Healthy	ENSG00000077943.8	ITGA8	protein_coding	0.660203532794528	-0.342275768944617	2.23236099170351
KD<>Healthy	ENSG00000077984.6	CST7	protein_coding	9.42518664913329e-12	-1.96347627604798	66.3661289082594
KD<>Healthy	ENSG00000078018.21	MAP2	protein_coding	0.0359487682157359	0.772235450886708	7.1533831143024
KD<>Healthy	ENSG00000078043.16	PIAS2	protein_coding	1.72247470595078e-15	1.34324969309307	16.5004447314455
KD<>Healthy	ENSG00000078053.17	AMPH	protein_coding	0.432391158132593	0.759205309896598	0.560167306515867
KD<>Healthy	ENSG00000078070.13	MCCC1	protein_coding	0.000615273331792276	0.680829061663532	14.9728111209859
KD<>Healthy	ENSG00000078081.8	LAMP3	protein_coding	0.708004409514827	-0.346818675528952	1.12080829040256
KD<>Healthy	ENSG00000078098.14	FAP	protein_coding	0.371031548006283	1.31433919904423	0.32492573708132
KD<>Healthy	ENSG00000078114.19	NEBL	protein_coding	0.295900702520641	-0.516582258668769	8.34198390120966
KD<>Healthy	ENSG00000078124.13	ACER3	protein_coding	7.44280837969205e-06	1.29381531798468	22.7591599094689
KD<>Healthy	ENSG00000078140.14	UBE2K	protein_coding	6.6488264561715e-29	1.38457584705985	113.288793665049
KD<>Healthy	ENSG00000078142.13	PIK3C3	protein_coding	9.40737248209121e-24	1.55798066499665	94.7336175078597
KD<>Healthy	ENSG00000078177.14	N4BP2	protein_coding	0.266229243757333	-0.287276109531	23.7944489262894
KD<>Healthy	ENSG00000078237.7	TIGAR	protein_coding	0.621107557334912	-0.210236077155449	6.07382570860305
KD<>Healthy	ENSG00000078246.17	TULP3	protein_coding	0.0980770151821981	-0.732777896282184	5.51707583916196
KD<>Healthy	ENSG00000078269.15	SYNJ2	protein_coding	0.416340601208435	-0.202362733113674	21.3076901153121
KD<>Healthy	ENSG00000078295.17	ADCY2	protein_coding	0.431745792731283	0.905721390582642	1.40331374857917
KD<>Healthy	ENSG00000078304.19	PPP2R5C	protein_coding	0.00022323555880878	-0.389961408372169	117.845911404097
KD<>Healthy	ENSG00000078319.10	PMS2P1	transcribed_unprocessed_pseudogene	0.0627465884233914	0.437440215281107	13.2574165373306
KD<>Healthy	ENSG00000078328.23	RBFOX1	protein_coding	0.874776569055748	0.213637671448344	1.20769561420839
KD<>Healthy	ENSG00000078369.18	GNB1	protein_coding	0.000245395595203791	0.339997615230296	456.042370210146
KD<>Healthy	ENSG00000078399.19	HOXA9	protein_coding	0.732342234314321	-0.334820190884792	0.685202600843988
KD<>Healthy	ENSG00000078401.7	EDN1	protein_coding	0.521083396963961	-0.490376149099408	1.96469175446726
KD<>Healthy	ENSG00000078403.17	MLLT10	protein_coding	1.81285776371731e-12	0.98957944606702	28.3663853132722
KD<>Healthy	ENSG00000078487.18	ZCWPW1	protein_coding	0.0108971600099174	0.738765836704893	6.05874711881481
KD<>Healthy	ENSG00000078549.15	ADCYAP1R1	protein_coding	0.334756358550261	1.19601016504232	0.453190388830978
KD<>Healthy	ENSG00000078579.9	FGF20	protein_coding	NA	1.66407340331382	0.103846421444275
KD<>Healthy	ENSG00000078618.22	NRDC	protein_coding	4.44767442183488e-05	0.708566469773728	192.016460249294
KD<>Healthy	ENSG00000078668.14	VDAC3	protein_coding	1.55033748690897e-18	1.74072817700467	115.801120669765
KD<>Healthy	ENSG00000078674.18	PCM1	protein_coding	0.53864833049161	0.0634404615053023	172.537377884065
KD<>Healthy	ENSG00000078687.17	TNRC6C	protein_coding	7.87606093876768e-28	1.4978546803583	70.5258418299104
KD<>Healthy	ENSG00000078699.22	CBFA2T2	protein_coding	0.0349429339639172	0.352464100475656	25.3771975158766
KD<>Healthy	ENSG00000078725.13	BRINP1	protein_coding	0.323315913717754	1.40443859788256	0.388099604314557
KD<>Healthy	ENSG00000078747.16	ITCH	protein_coding	0.00171739327155998	0.272753977103384	90.7347857646683
KD<>Healthy	ENSG00000078795.17	PKD2L2	protein_coding	0.227721302995978	1.4187336492378	0.432222764226961
KD<>Healthy	ENSG00000078804.13	TP53INP2	protein_coding	0.0716692897616117	-0.414954686816826	27.8306507903998
KD<>Healthy	ENSG00000078808.19	SDF4	protein_coding	0.906989493338986	0.0287586590418144	27.4183107147013
KD<>Healthy	ENSG00000078814.17	MYH7B	protein_coding	0.781710156460589	-0.251035832143634	1.21532581166596
KD<>Healthy	ENSG00000078898.7	BPIFB2	protein_coding	NA	1.58380393324527	0.198268278331874
KD<>Healthy	ENSG00000078900.15	TP73	protein_coding	0.835515845543281	-0.172607133866141	1.49753541619164
KD<>Healthy	ENSG00000078902.16	TOLLIP	protein_coding	0.0238424342005745	0.385431013869445	31.2693998959597
KD<>Healthy	ENSG00000078967.13	UBE2D4	protein_coding	0.110361274747937	-0.466064603645659	10.2656961153013
KD<>Healthy	ENSG00000079101.16	CLUL1	protein_coding	0.386486306296927	1.1734814624423	0.315243612059396
KD<>Healthy	ENSG00000079102.16	RUNX1T1	protein_coding	0.429964853001636	-0.362004931076884	10.7709921320067
KD<>Healthy	ENSG00000079112.10	CDH17	protein_coding	0.614213181398048	0.701206758768407	0.380718144228596
KD<>Healthy	ENSG00000079134.12	THOC1	protein_coding	0.769589199501807	-0.0831179884932465	12.6434343921347
KD<>Healthy	ENSG00000079150.18	FKBP7	protein_coding	0.857562244213752	0.189750114568801	0.746227859072511
KD<>Healthy	ENSG00000079156.17	OSBPL6	protein_coding	0.643279927807352	0.39049954568123	1.38413304548904
KD<>Healthy	ENSG00000079215.15	SLC1A3	protein_coding	0.677958832211217	-0.356037047316776	2.73337067869688
KD<>Healthy	ENSG00000079246.16	XRCC5	protein_coding	4.46367850857982e-05	-0.414928596508802	140.849827088318
KD<>Healthy	ENSG00000079257.8	LXN	protein_coding	0.000358673289107736	-1.24639246731323	14.3020798367215
KD<>Healthy	ENSG00000079263.19	SP140	protein_coding	0.0450976779854423	-0.441565326356758	54.2385603048023
KD<>Healthy	ENSG00000079277.22	MKNK1	protein_coding	0.00912714858676697	-0.619552804037455	30.4003057307883
KD<>Healthy	ENSG00000079308.20	TNS1	protein_coding	0.000178603979752251	0.611443346997173	192.66050941007
KD<>Healthy	ENSG00000079313.15	REXO1	protein_coding	0.0184607661006223	-0.531304858229849	27.83523429986
KD<>Healthy	ENSG00000079332.15	SAR1A	protein_coding	5.47807214144738e-06	-0.564820892059554	51.2345911780623
KD<>Healthy	ENSG00000079335.20	CDC14A	protein_coding	6.3562917564907e-17	1.3704334582564	18.3006591833469
KD<>Healthy	ENSG00000079337.16	RAPGEF3	protein_coding	0.00159537285024608	-1.43747793856368	6.2292881757008
KD<>Healthy	ENSG00000079385.23	CEACAM1	protein_coding	4.5506327018495e-05	-2.60257582140961	8.32473790704273
KD<>Healthy	ENSG00000079387.14	SENP1	protein_coding	3.75030352797277e-05	0.671321966858949	28.6621231461676
KD<>Healthy	ENSG00000079393.21	DUSP13	protein_coding	NA	0.825324122322195	0.24724195989873
KD<>Healthy	ENSG00000079432.9	CIC	protein_coding	0.422511447886543	-0.117479977182045	105.314241865488
KD<>Healthy	ENSG00000079435.10	LIPE	protein_coding	0.443594835562714	-0.452933450038712	3.68377198986754
KD<>Healthy	ENSG00000079459.13	FDFT1	protein_coding	0.000169486945025182	-0.498113790572257	59.0253029013296
KD<>Healthy	ENSG00000079462.8	PAFAH1B3	protein_coding	0.0626466305104684	-0.876994136667915	4.02368834729835
KD<>Healthy	ENSG00000079557.5	AFM	protein_coding	0.938900542122753	-0.117346325912501	0.787258352771017
KD<>Healthy	ENSG00000079616.13	KIF22	protein_coding	0.699935014593228	-0.120619906218756	16.681031624123
KD<>Healthy	ENSG00000079689.14	SCGN	protein_coding	NA	1.67730554870959	0.068930908138558
KD<>Healthy	ENSG00000079691.18	CARMIL1	protein_coding	0.000401325625234858	0.953628874661906	15.7443757812871
KD<>Healthy	ENSG00000079739.17	PGM1	protein_coding	0.000385950238012537	-0.83976544059518	23.4028129259749
KD<>Healthy	ENSG00000079785.16	DDX1	protein_coding	0.0019860488045045	-0.513681046380971	34.5690557782382
KD<>Healthy	ENSG00000079805.19	DNM2	protein_coding	1.12541844645217e-10	-0.704211379980608	147.659677278455
KD<>Healthy	ENSG00000079819.19	EPB41L2	protein_coding	0.769794261922189	0.0641571675573297	61.8034530527027
KD<>Healthy	ENSG00000079841.18	RIMS1	protein_coding	0.708163296915239	-0.306332883803412	2.03818009547841
KD<>Healthy	ENSG00000079931.15	MOXD1	protein_coding	0.420094160392964	0.769282639270923	0.440730755895895
KD<>Healthy	ENSG00000079950.14	STX7	protein_coding	0.00136346647028121	0.482558322693055	105.319637143146
KD<>Healthy	ENSG00000079974.18	RABL2B	protein_coding	0.247659457637824	-0.478844714422265	6.41117202069116
KD<>Healthy	ENSG00000079999.14	KEAP1	protein_coding	5.28608538987903e-10	-1.4176715488589	23.4950505532046
KD<>Healthy	ENSG00000080007.8	DDX43	protein_coding	0.182398337782304	0.960338036050837	2.13000395097219
KD<>Healthy	ENSG00000080031.10	PTPRH	protein_coding	0.814893373974922	0.236543708319202	1.06960338962519
KD<>Healthy	ENSG00000080166.16	DCT	protein_coding	0.497378584974391	1.14567938588929	0.346026433749781
KD<>Healthy	ENSG00000080189.15	SLC35C2	protein_coding	0.44633576100589	0.264457441590003	9.22411243446151
KD<>Healthy	ENSG00000080200.10	CRYBG3	protein_coding	0.0148280197481166	-0.635520891067769	23.924302300893
KD<>Healthy	ENSG00000080224.17	EPHA6	protein_coding	0.535618991946713	1.03138986509077	0.397562995367892
KD<>Healthy	ENSG00000080293.10	SCTR	protein_coding	NA	1.67886379169834	0.191251393390689
KD<>Healthy	ENSG00000080298.16	RFX3	protein_coding	3.22032674939665e-05	0.861263627370393	19.8766500852899
KD<>Healthy	ENSG00000080345.18	RIF1	protein_coding	0.554188356167134	0.0897306679352429	52.7504557049191
KD<>Healthy	ENSG00000080371.6	RAB21	protein_coding	0.714841275216177	0.050249289372541	97.899213351133
KD<>Healthy	ENSG00000080493.18	SLC4A4	protein_coding	0.831536764675614	-0.166633566797984	2.1107387896163
KD<>Healthy	ENSG00000080503.24	SMARCA2	protein_coding	3.48770586715655e-07	0.484204204865026	259.855211837044
KD<>Healthy	ENSG00000080511.5	RDH8	protein_coding	NA	1.98872530508775	0.161626514219164
KD<>Healthy	ENSG00000080546.13	SESN1	protein_coding	0.910857295075243	-0.04043180097569	12.715639180269
KD<>Healthy	ENSG00000080573.7	COL5A3	protein_coding	0.130609989182166	1.32651479883514	1.59665095013613
KD<>Healthy	ENSG00000080603.17	SRCAP	protein_coding	0.502145807461786	-0.210291368026829	11.4264462739954
KD<>Healthy	ENSG00000080608.10	PUM3	protein_coding	0.0692227093682704	-0.384656194086628	27.3119524627551
KD<>Healthy	ENSG00000080618.17	CPB2	protein_coding	0.00109643037269549	-3.221120334888	5.38746779391318
KD<>Healthy	ENSG00000080644.16	CHRNA3	protein_coding	0.311338501158854	1.64678597531275	0.410725244875845
KD<>Healthy	ENSG00000080709.16	KCNN2	protein_coding	0.441446384114678	0.836770668550825	0.509973014803498
KD<>Healthy	ENSG00000080802.19	CNOT4	protein_coding	0.0222482263822532	0.324617204341858	31.8270500334286
KD<>Healthy	ENSG00000080815.19	PSEN1	protein_coding	0.36054848725401	0.142316758001179	51.771531532974
KD<>Healthy	ENSG00000080819.9	CPOX	protein_coding	0.0249007962397482	-0.788561678846964	9.4524095330012
KD<>Healthy	ENSG00000080822.17	CLDND1	protein_coding	0.520892123418599	0.211406166300252	8.38600001678971
KD<>Healthy	ENSG00000080823.23	MOK	protein_coding	0.900567027966632	0.11020732442611	1.99702730479389
KD<>Healthy	ENSG00000080824.19	HSP90AA1	protein_coding	1.93391714641705e-07	-0.869797630572194	676.844860353856
KD<>Healthy	ENSG00000080839.12	RBL1	protein_coding	4.79425908009063e-21	1.35312263036151	32.6214010400895
KD<>Healthy	ENSG00000080845.19	DLGAP4	protein_coding	0.00215076466842627	-0.490100456153181	41.7153436677959
KD<>Healthy	ENSG00000080854.16	IGSF9B	protein_coding	0.041774777303142	1.14132181508585	3.2572904534982
KD<>Healthy	ENSG00000080910.13	CFHR2	protein_coding	0.719784197218694	-0.520384101055404	0.82904252698253
KD<>Healthy	ENSG00000080947.15	CROCCP3	transcribed_unprocessed_pseudogene	0.278133948364111	0.878894981305091	1.85715563471106
KD<>Healthy	ENSG00000080986.13	NDC80	protein_coding	0.000167046169901405	-1.68110742179141	7.82769976686052
KD<>Healthy	ENSG00000081014.11	AP4E1	protein_coding	0.999288064318838	0.000270363345352203	16.3791756329823
KD<>Healthy	ENSG00000081019.13	RSBN1	protein_coding	0.00745005478505316	-0.470955809172294	31.6867116580245
KD<>Healthy	ENSG00000081026.19	MAGI3	protein_coding	0.562253880345635	-0.218897061752014	7.46678405359314
KD<>Healthy	ENSG00000081041.9	CXCL2	protein_coding	0.000563096667891442	-2.23991673012021	3.18079639313161
KD<>Healthy	ENSG00000081051.8	AFP	protein_coding	NA	1.22091128997945	0.169697548849102
KD<>Healthy	ENSG00000081052.14	COL4A4	protein_coding	0.309365575789247	1.00240546407185	1.66101174634847
KD<>Healthy	ENSG00000081059.20	TCF7	protein_coding	0.34408266743058	-0.296365894925717	140.360631085599
KD<>Healthy	ENSG00000081087.15	OSTM1	protein_coding	0.000320870383387278	1.11130077989671	9.19560831829096
KD<>Healthy	ENSG00000081138.14	CDH7	protein_coding	NA	1.81824171388469	0.239592617488007
KD<>Healthy	ENSG00000081148.12	IMPG2	protein_coding	0.434523680582048	0.608012328253583	1.90906457594129
KD<>Healthy	ENSG00000081154.12	PCNP	protein_coding	3.24439266732317e-16	1.39695881785249	172.516461398123
KD<>Healthy	ENSG00000081177.18	EXD2	protein_coding	0.365119753143263	-0.7531007306312	1.99353771117505
KD<>Healthy	ENSG00000081181.8	ARG2	protein_coding	0.000404660190244659	1.50208323337899	9.08417628518707
KD<>Healthy	ENSG00000081189.16	MEF2C	protein_coding	6.88055208026334e-21	1.26122242631438	129.256591387013
KD<>Healthy	ENSG00000081237.20	PTPRC	protein_coding	0.52772877168947	-0.152317723885698	152.631768234483
KD<>Healthy	ENSG00000081248.12	CACNA1S	protein_coding	0.0660602785531853	2.2954574249525	0.949469717276184
KD<>Healthy	ENSG00000081277.13	PKP1	protein_coding	0.976795817769693	-0.0336997673932624	0.830715790953242
KD<>Healthy	ENSG00000081307.15	UBA5	protein_coding	0.121655778572331	-0.444927987275272	14.7551089043056
KD<>Healthy	ENSG00000081320.11	STK17B	protein_coding	1.397088505442e-06	-0.507188723569258	243.355693355032
KD<>Healthy	ENSG00000081377.17	CDC14B	protein_coding	7.62261730151953e-06	1.48507592882757	107.684809263846
KD<>Healthy	ENSG00000081386.13	ZNF510	protein_coding	0.0163744738522457	-0.672752627315155	15.7202163891753
KD<>Healthy	ENSG00000081479.15	LRP2	protein_coding	0.367686420428339	1.04193563126699	1.38189632379216
KD<>Healthy	ENSG00000081665.14	ZNF506	protein_coding	0.120371713474272	0.326261927293213	19.0645060516762
KD<>Healthy	ENSG00000081692.13	JMJD4	protein_coding	0.963684634695582	-0.0305026616435524	2.74249555711151
KD<>Healthy	ENSG00000081721.12	DUSP12	protein_coding	0.0684490844660847	-0.797394828597092	5.93821069015121
KD<>Healthy	ENSG00000081760.17	AACS	protein_coding	0.552711130600169	-0.191519643083511	8.47919981849484
KD<>Healthy	ENSG00000081791.9	DELE1	protein_coding	0.934984678882196	0.0263049009563085	13.1576313035881
KD<>Healthy	ENSG00000081800.9	SLC13A1	protein_coding	0.331688978000615	1.49128942587471	0.297682172251698
KD<>Healthy	ENSG00000081803.16	CADPS2	protein_coding	0.126171333465468	-0.705025175053104	6.24923685039297
KD<>Healthy	ENSG00000081818.4	PCDHB4	protein_coding	NA	1.8279497219397	0.194211441679688
KD<>Healthy	ENSG00000081842.18	PCDHA6	protein_coding	NA	1.33091122459782	0.0856054299971619
KD<>Healthy	ENSG00000081853.15	PCDHGA2	protein_coding	NA	1.74069319742949	0.219732464026515
KD<>Healthy	ENSG00000081870.12	HSPB11	protein_coding	0.705067022842282	-0.113240597274781	12.4069619329476
KD<>Healthy	ENSG00000081913.14	PHLPP1	protein_coding	0.520506500453114	0.182491988645578	9.89293614524156
KD<>Healthy	ENSG00000081923.15	ATP8B1	protein_coding	0.180076196570982	-0.641368809777072	7.09095804207289
KD<>Healthy	ENSG00000081985.13	IL12RB2	protein_coding	0.164954417056315	-0.882246457029143	4.12248600054554
KD<>Healthy	ENSG00000082014.17	SMARCD3	protein_coding	6.05527884569766e-07	-1.69539359002176	15.8406667153842
KD<>Healthy	ENSG00000082068.9	WDR70	protein_coding	0.964184618563732	0.0135967224224245	13.1796525573644
KD<>Healthy	ENSG00000082074.19	FYB1	protein_coding	0.0141602490682764	0.327945381461001	778.875604783559
KD<>Healthy	ENSG00000082126.18	MPP4	protein_coding	0.475611176320356	1.13492177234136	0.490354635385325
KD<>Healthy	ENSG00000082146.13	STRADB	protein_coding	3.33070308337592e-06	1.07572855717767	42.1928619573792
KD<>Healthy	ENSG00000082153.18	BZW1	protein_coding	2.34409495329664e-09	-0.665900610005369	72.2574178065266
KD<>Healthy	ENSG00000082175.15	PGR	protein_coding	0.186664606710105	1.50746624142931	1.17048228215881
KD<>Healthy	ENSG00000082196.21	C1QTNF3	protein_coding	0.408969554057223	0.776048044224022	0.60842978560187
KD<>Healthy	ENSG00000082212.13	ME2	protein_coding	0.0752565009900181	-0.218587923230551	73.5546808618364
KD<>Healthy	ENSG00000082213.18	C5orf22	protein_coding	0.0452096030951882	-0.454135992551044	13.2453233876774
KD<>Healthy	ENSG00000082258.13	CCNT2	protein_coding	0.0280781039274811	0.454515233150151	16.1915820817302
KD<>Healthy	ENSG00000082269.17	FAM135A	protein_coding	0.549374865369644	0.202894098390824	8.26559130101293
KD<>Healthy	ENSG00000082293.13	COL19A1	protein_coding	0.00721388378213206	1.4784479951731	3.94377540214271
KD<>Healthy	ENSG00000082397.18	EPB41L3	protein_coding	0.363376072656062	0.203963278817036	52.7324087682282
KD<>Healthy	ENSG00000082438.18	COBLL1	protein_coding	0.743589274044261	-0.090390126578683	27.8852697142409
KD<>Healthy	ENSG00000082482.14	KCNK2	protein_coding	0.469335807989234	1.22093834634571	0.334422238449841
KD<>Healthy	ENSG00000082497.12	SERTAD4	protein_coding	0.475611176320356	-0.76261020337858	1.07454732857853
KD<>Healthy	ENSG00000082512.15	TRAF5	protein_coding	0.229227904506533	0.366896410775546	19.5347526944372
KD<>Healthy	ENSG00000082515.18	MRPL22	protein_coding	0.0161301727410378	-0.759173043677157	10.3029622831728
KD<>Healthy	ENSG00000082516.9	GEMIN5	protein_coding	0.408941115936836	-0.281360867945531	12.6623725417735
KD<>Healthy	ENSG00000082556.14	OPRK1	protein_coding	0.381272314994907	1.53865703759801	0.390332920007636
KD<>Healthy	ENSG00000082641.16	NFE2L1	protein_coding	2.37722093986386e-10	-1.08858611522731	68.922409175888
KD<>Healthy	ENSG00000082684.16	SEMA5B	protein_coding	0.394271323676797	1.31345116074142	0.652933305227939
KD<>Healthy	ENSG00000082701.17	GSK3B	protein_coding	4.35364566486736e-07	0.595217201815839	74.8143327007127
KD<>Healthy	ENSG00000082781.12	ITGB5	protein_coding	0.00429063594536926	1.23359764311559	97.5124332061267
KD<>Healthy	ENSG00000082805.20	ERC1	protein_coding	0.758343882640214	0.0440320196449629	99.4703708906511
KD<>Healthy	ENSG00000082898.19	XPO1	protein_coding	1.49956812152505e-19	1.07015408327397	170.817298687761
KD<>Healthy	ENSG00000082929.8	LINC01587	lncRNA	NA	1.75959432708882	0.106813333872671
KD<>Healthy	ENSG00000082996.20	RNF13	protein_coding	2.30158983057979e-12	0.90694028488765	50.5327893421576
KD<>Healthy	ENSG00000083067.24	TRPM3	protein_coding	0.514727691691519	0.720490180103782	1.95003432870039
KD<>Healthy	ENSG00000083093.10	PALB2	protein_coding	0.347896150125168	-0.365907429457216	8.00648726739579
KD<>Healthy	ENSG00000083097.15	DOP1A	protein_coding	0.0389566917854757	0.410575974921409	18.4281720001456
KD<>Healthy	ENSG00000083099.11	LYRM2	protein_coding	0.253749313439373	-0.320689635024959	14.1195005602286
KD<>Healthy	ENSG00000083123.15	BCKDHB	protein_coding	0.565677519590898	0.223713870343933	5.23682427832086
KD<>Healthy	ENSG00000083168.11	KAT6A	protein_coding	0.0283691652064902	0.222233439282446	264.875084351518
KD<>Healthy	ENSG00000083223.18	TUT7	protein_coding	0.00496812029254699	0.274203774406374	134.473675948477
KD<>Healthy	ENSG00000083290.20	ULK2	protein_coding	0.666948274935325	0.126722696227162	15.6425560346376
KD<>Healthy	ENSG00000083307.12	GRHL2	protein_coding	0.437530933666178	1.20183377775964	0.537316262317044
KD<>Healthy	ENSG00000083312.19	TNPO1	protein_coding	0.00291167614492805	0.519735704626365	77.1777377740362
KD<>Healthy	ENSG00000083444.17	PLOD1	protein_coding	0.446825210821014	-0.326958796056511	7.45224490229519
KD<>Healthy	ENSG00000083454.22	P2RX5	protein_coding	0.201197070101554	0.626763210579074	4.93642990412728
KD<>Healthy	ENSG00000083457.12	ITGAE	protein_coding	0.201817452681734	-0.505814572567548	7.6901075783996
KD<>Healthy	ENSG00000083520.15	DIS3	protein_coding	8.8864228571313e-07	0.660509627020802	38.0683090944255
KD<>Healthy	ENSG00000083535.16	PIBF1	protein_coding	1.1095552514028e-13	1.25321336585268	16.6900261191652
KD<>Healthy	ENSG00000083544.16	TDRD3	protein_coding	8.38610027157759e-14	1.19401748422226	30.8859231238031
KD<>Healthy	ENSG00000083622.8	AC000111.6	lncRNA	NA	1.79228136411948	0.0548893879124228
KD<>Healthy	ENSG00000083635.8	NUFIP1	protein_coding	0.460069499759908	0.316274775027288	4.83081428377439
KD<>Healthy	ENSG00000083642.19	PDS5B	protein_coding	0.00266765883332175	0.327839384181233	61.3922245464887
KD<>Healthy	ENSG00000083720.13	OXCT1	protein_coding	0.282451853239481	0.263633479688413	15.5355162882998
KD<>Healthy	ENSG00000083782.8	EPYC	protein_coding	NA	1.57569071808405	0.0397531644807208
KD<>Healthy	ENSG00000083799.18	CYLD	protein_coding	0.00228660031906003	-0.366244903927772	104.286316340449
KD<>Healthy	ENSG00000083807.10	SLC27A5	protein_coding	0.575839133593492	0.34307987692851	2.64643962623777
KD<>Healthy	ENSG00000083812.12	ZNF324	protein_coding	0.902027186233084	0.0708170833045238	3.39869878338796
KD<>Healthy	ENSG00000083814.13	ZNF671	protein_coding	0.810698382979772	-0.0919053774990505	6.86059389102659
KD<>Healthy	ENSG00000083817.9	ZNF416	protein_coding	0.819845799276801	-0.139934379499364	2.47922345496086
KD<>Healthy	ENSG00000083828.16	ZNF586	protein_coding	0.69898387499657	-0.106216234298677	12.7083294979903
KD<>Healthy	ENSG00000083838.16	ZNF446	protein_coding	0.870073310700754	-0.132749048336778	1.80523161900995
KD<>Healthy	ENSG00000083844.10	ZNF264	protein_coding	0.743611696563962	-0.0852712541324176	21.4540392067863
KD<>Healthy	ENSG00000083845.9	RPS5	protein_coding	4.22199810758374e-10	-0.881605393491355	276.682748627909
KD<>Healthy	ENSG00000083857.14	FAT1	protein_coding	0.174113011415388	-1.23568386438075	2.35816459423703
KD<>Healthy	ENSG00000083896.13	YTHDC1	protein_coding	0.0511427763241105	-0.240941471159445	135.837029737109
KD<>Healthy	ENSG00000083937.10	CHMP2B	protein_coding	1.1899211706248e-08	-1.02325021161858	30.8776538203693
KD<>Healthy	ENSG00000084070.12	SMAP2	protein_coding	3.61796297492182e-05	-0.699281804284973	212.137257686592
KD<>Healthy	ENSG00000084072.17	PPIE	protein_coding	0.000422522033240924	0.709556083080212	18.0346463261737
KD<>Healthy	ENSG00000084073.10	ZMPSTE24	protein_coding	1.88985631907754e-11	1.71872967658514	13.8877721812621
KD<>Healthy	ENSG00000084090.14	STARD7	protein_coding	8.18194665637134e-08	-0.677574369558117	67.6703232121373
KD<>Healthy	ENSG00000084092.7	NOA1	protein_coding	0.00507147363221528	-0.727326903513158	14.8025528905722
KD<>Healthy	ENSG00000084093.19	REST	protein_coding	0.0400741803278488	-0.234399683610445	88.646987764648
KD<>Healthy	ENSG00000084110.11	HAL	protein_coding	0.00168242595786742	-1.21501156741132	10.4993329521636
KD<>Healthy	ENSG00000084112.15	SSH1	protein_coding	0.233170686178843	0.187063633612897	88.1050130611647
KD<>Healthy	ENSG00000084207.18	GSTP1	protein_coding	2.29550850097529e-07	-0.967116305508169	54.6659158252288
KD<>Healthy	ENSG00000084234.18	APLP2	protein_coding	0.717169149760924	-0.0913321385390667	61.6621225393007
KD<>Healthy	ENSG00000084444.14	FAM234B	protein_coding	0.281208004934419	0.907441160199967	1.29298698356133
KD<>Healthy	ENSG00000084453.17	SLCO1A2	protein_coding	0.079737593903987	-1.13207175328465	4.34500386489747
KD<>Healthy	ENSG00000084463.8	WBP11	protein_coding	0.948305125856423	-0.0105997216759492	60.2990254388539
KD<>Healthy	ENSG00000084623.12	EIF3I	protein_coding	8.15876138330267e-07	-0.802052767743378	57.7891064287184
KD<>Healthy	ENSG00000084628.10	NKAIN1	protein_coding	NA	1.22772848380978	0.20062326169612
KD<>Healthy	ENSG00000084636.18	COL16A1	protein_coding	0.518139252935301	0.711432481333182	1.59073376364368
KD<>Healthy	ENSG00000084652.16	TXLNA	protein_coding	0.00183552899591122	-0.43050003015492	46.8526420355483
KD<>Healthy	ENSG00000084674.15	APOB	protein_coding	3.0168937139967e-06	-3.81073912232632	31.7719087370862
KD<>Healthy	ENSG00000084676.16	NCOA1	protein_coding	0.44475794453694	0.117930860584985	163.551006937309
KD<>Healthy	ENSG00000084693.16	AGBL5	protein_coding	2.80418396471348e-06	1.26995035055876	33.0005513203207
KD<>Healthy	ENSG00000084710.14	EFR3B	protein_coding	0.782363465067406	-0.18581865021465	3.45462752451081
KD<>Healthy	ENSG00000084731.15	KIF3C	protein_coding	0.0142310525406664	0.805054975464022	37.9040781807424
KD<>Healthy	ENSG00000084733.11	RAB10	protein_coding	3.67675831072001e-05	0.536974933440857	160.428417227019
KD<>Healthy	ENSG00000084734.9	GCKR	protein_coding	0.959012699421886	0.04635215921115	1.55125504014695
KD<>Healthy	ENSG00000084754.12	HADHA	protein_coding	3.98636289878411e-06	-0.594787099082539	100.79669231588
KD<>Healthy	ENSG00000084764.12	MAPRE3	protein_coding	0.541691955104036	-0.427895237069403	2.38615312813319
KD<>Healthy	ENSG00000084774.14	CAD	protein_coding	0.39067998694015	-0.280275955723805	13.7190600343211
KD<>Healthy	ENSG00000085063.17	CD59	protein_coding	9.23425537888404e-06	-1.35589981663598	14.6583400364529
KD<>Healthy	ENSG00000085117.12	CD82	protein_coding	0.0119476496955908	0.777682475900732	27.9344518184203
KD<>Healthy	ENSG00000085231.14	AK6	protein_coding	0.916593384888161	0.028987543751076	17.1895539326271
KD<>Healthy	ENSG00000085265.11	FCN1	protein_coding	0.00024730045639515	-1.27733205112705	274.672836992652
KD<>Healthy	ENSG00000085274.16	MYNN	protein_coding	0.409544147565289	-0.280486392905243	8.93549068849361
KD<>Healthy	ENSG00000085276.19	MECOM	protein_coding	0.340118396508959	-0.345987601372104	16.6423477740708
KD<>Healthy	ENSG00000085365.18	SCAMP1	protein_coding	7.37144995846121e-12	1.66010826868167	8.82699007736488
KD<>Healthy	ENSG00000085377.15	PREP	protein_coding	0.252217837694966	-0.319353575673472	15.5077426113012
KD<>Healthy	ENSG00000085382.12	HACE1	protein_coding	0.926088839437052	-0.0230698026821808	19.8891987475444
KD<>Healthy	ENSG00000085415.16	SEH1L	protein_coding	0.172889242229781	-0.326944684591502	17.6711269704672
KD<>Healthy	ENSG00000085433.16	WDR47	protein_coding	0.888070965039531	-0.0408960784692779	12.9331756635729
KD<>Healthy	ENSG00000085449.15	WDFY1	protein_coding	0.0548080807818934	-0.368125096317642	29.2047649517311
KD<>Healthy	ENSG00000085465.13	OVGP1	protein_coding	NA	1.76979691733527	0.251916027295235
KD<>Healthy	ENSG00000085491.17	SLC25A24	protein_coding	0.000252903164610884	-0.713151734820978	25.8608122622844
KD<>Healthy	ENSG00000085511.20	MAP3K4	protein_coding	0.577374766473786	-0.137629834603999	21.8620109182184
KD<>Healthy	ENSG00000085514.16	PILRA	protein_coding	0.0175462226648383	-0.793431088551829	13.9115784572431
KD<>Healthy	ENSG00000085552.17	IGSF9	protein_coding	0.276257447661155	1.66725766802961	0.416737446171487
KD<>Healthy	ENSG00000085563.15	ABCB1	protein_coding	0.797595964327013	0.130035406420212	5.67424241767639
KD<>Healthy	ENSG00000085644.14	ZNF213	protein_coding	5.23422580322839e-05	-1.30466001460002	8.48789761881276
KD<>Healthy	ENSG00000085662.14	AKR1B1	protein_coding	0.672192120127998	0.130429471106014	14.3413563503242
KD<>Healthy	ENSG00000085719.13	CPNE3	protein_coding	0.00802428646463184	-0.654921052601241	46.469337606119
KD<>Healthy	ENSG00000085721.13	RRN3	protein_coding	0.309404151407963	-0.292381398772403	13.9726997596805
KD<>Healthy	ENSG00000085733.16	CTTN	protein_coding	0.000224163961792867	1.25193960859543	416.154194454099
KD<>Healthy	ENSG00000085741.13	WNT11	protein_coding	0.330200653273564	0.75861695785777	1.36580921192498
KD<>Healthy	ENSG00000085760.15	MTIF2	protein_coding	0.941203362381863	0.0199387226497543	18.3203772744707
KD<>Healthy	ENSG00000085788.14	DDHD2	protein_coding	0.346238241110987	0.211214266638924	25.9141745774972
KD<>Healthy	ENSG00000085831.16	TTC39A	protein_coding	0.962114178236658	0.0479584436146228	2.14874080708891
KD<>Healthy	ENSG00000085832.17	EPS15	protein_coding	1.85348957902164e-07	0.541700732887076	169.049598392138
KD<>Healthy	ENSG00000085840.13	ORC1	protein_coding	9.7349560753266e-05	-2.0424859411689	4.37113210364807
KD<>Healthy	ENSG00000085871.9	MGST2	protein_coding	0.0171880131154185	0.873223797222097	3.70311102643652
KD<>Healthy	ENSG00000085872.15	CHERP	protein_coding	0.00174667997920767	-0.471363047813507	42.9832246467199
KD<>Healthy	ENSG00000085978.22	ATG16L1	protein_coding	5.8518247590251e-05	0.748849479062523	16.6950268720417
KD<>Healthy	ENSG00000085982.14	USP40	protein_coding	0.0190170309528581	-0.669205562091066	10.9164142835448
KD<>Healthy	ENSG00000085998.14	POMGNT1	protein_coding	0.32576686560153	0.500895480190976	3.56951510831849
KD<>Healthy	ENSG00000085999.13	RAD54L	protein_coding	0.0236849690585213	-1.57232346134143	1.86140704798501
KD<>Healthy	ENSG00000086015.22	MAST2	protein_coding	0.00438346598340573	-0.884062321190071	12.8940492256956
KD<>Healthy	ENSG00000086061.16	DNAJA1	protein_coding	1.83082416510361e-11	-1.02792452190734	166.437388363284
KD<>Healthy	ENSG00000086062.13	B4GALT1	protein_coding	0.135196764109758	0.365658261636458	27.4526973674586
KD<>Healthy	ENSG00000086065.14	CHMP5	protein_coding	0.119500105508777	0.275877583912645	58.2551842804036
KD<>Healthy	ENSG00000086102.19	NFX1	protein_coding	0.0793444896724886	0.244618830219373	57.2128101312606
KD<>Healthy	ENSG00000086159.13	AQP6	protein_coding	0.605787005779375	1.00939803203038	0.342664227372999
KD<>Healthy	ENSG00000086189.11	DIMT1	protein_coding	2.62432704562575e-07	0.998054465226934	11.0747631537122
KD<>Healthy	ENSG00000086200.17	IPO11	protein_coding	0.737572964740591	0.101345759009134	21.9200559763666
KD<>Healthy	ENSG00000086205.18	FOLH1	protein_coding	0.586170923398428	1.14474862036225	0.290371125934478
KD<>Healthy	ENSG00000086232.13	EIF2AK1	protein_coding	0.00561393547700203	0.828490303071037	485.626099741474
KD<>Healthy	ENSG00000086288.12	NME8	protein_coding	0.227525730913011	-0.851142344660696	1.72474370192197
KD<>Healthy	ENSG00000086289.12	EPDR1	protein_coding	0.00393675537239037	1.35492181954847	3.46010972135081
KD<>Healthy	ENSG00000086300.16	SNX10	protein_coding	6.7850237985902e-14	-1.50654105255927	54.3996034658472
KD<>Healthy	ENSG00000086475.15	SEPHS1	protein_coding	8.47478849441439e-06	-0.954471369837199	22.0277343188536
KD<>Healthy	ENSG00000086504.18	MRPL28	protein_coding	1.39867774476383e-05	-0.916226615130675	20.2637605317664
KD<>Healthy	ENSG00000086506.3	HBQ1	protein_coding	0.0655077168044301	0.857125582706061	4.95497749103526
KD<>Healthy	ENSG00000086544.3	ITPKC	protein_coding	0.0589484554317622	-0.660490405711374	8.66307274384582
KD<>Healthy	ENSG00000086548.9	CEACAM6	protein_coding	3.25887658849869e-11	-3.70127328635836	11.0071138837038
KD<>Healthy	ENSG00000086570.13	FAT2	protein_coding	0.719186851254588	0.358068848708559	1.48093683924379
KD<>Healthy	ENSG00000086589.12	RBM22	protein_coding	0.000486077956685505	-0.602953653651427	31.7469847641369
KD<>Healthy	ENSG00000086598.11	TMED2	protein_coding	3.5527879163356e-20	1.37208787095961	67.5273032245357
KD<>Healthy	ENSG00000086619.14	ERO1B	protein_coding	2.73743945542603e-11	1.87914491152369	5.81225593206003
KD<>Healthy	ENSG00000086666.19	ZFAND6	protein_coding	3.01867247927008e-17	1.3549653082611	126.3158421307
KD<>Healthy	ENSG00000086696.11	HSD17B2	protein_coding	0.666408225277064	0.584551494877627	1.23570926781867
KD<>Healthy	ENSG00000086730.17	LAT2	protein_coding	0.207915811453082	-0.32749926721533	21.8199934142078
KD<>Healthy	ENSG00000086827.9	ZW10	protein_coding	0.0810902152341219	-0.55044103463716	9.52201999937091
KD<>Healthy	ENSG00000086848.15	ALG9	protein_coding	0.506086029314531	0.553693499100012	0.956010273806943
KD<>Healthy	ENSG00000086967.10	MYBPC2	protein_coding	0.308077429041144	0.987018261014144	1.61476390888129
KD<>Healthy	ENSG00000086991.13	NOX4	protein_coding	0.966426406663485	-0.0464592537358837	0.894542195203249
KD<>Healthy	ENSG00000087008.16	ACOX3	protein_coding	0.91135517333427	0.0598205486636826	3.89513229384194
KD<>Healthy	ENSG00000087053.20	MTMR2	protein_coding	0.848434625293629	-0.0559612697902395	40.1826080911445
KD<>Healthy	ENSG00000087074.8	PPP1R15A	protein_coding	0.179157351683987	-0.278649018287199	105.98910491062
KD<>Healthy	ENSG00000087076.9	HSD17B14	protein_coding	0.273732783919723	0.985130131328284	1.21246291740605
KD<>Healthy	ENSG00000087077.14	TRIP6	protein_coding	0.359290350370258	-0.541418322556191	3.11339799682875
KD<>Healthy	ENSG00000087085.16	ACHE	protein_coding	0.269709056331742	-0.946997692779348	1.30425216822523
KD<>Healthy	ENSG00000087086.15	FTL	protein_coding	0.246048702397494	-0.150378210943222	1269.83156520668
KD<>Healthy	ENSG00000087087.20	SRRT	protein_coding	0.0296436604174586	-0.401483160192689	56.2855454415704
KD<>Healthy	ENSG00000087088.20	BAX	protein_coding	0.00484169541506139	-0.554883397057696	25.5931878923365
KD<>Healthy	ENSG00000087095.13	NLK	protein_coding	8.12262322283864e-09	1.43853556211938	94.783486918274
KD<>Healthy	ENSG00000087111.21	PIGS	protein_coding	0.332239063659102	-0.372314148050571	6.8358504547722
KD<>Healthy	ENSG00000087116.16	ADAMTS2	protein_coding	0.500183986527849	-0.690140207177679	1.2827720679336
KD<>Healthy	ENSG00000087128.10	TMPRSS11E	protein_coding	NA	1.12566179540538	0.192735883385593
KD<>Healthy	ENSG00000087152.16	ATXN7L3	protein_coding	0.0386117819174228	-0.344409235937117	45.815930988017
KD<>Healthy	ENSG00000087157.19	PGS1	protein_coding	4.51253631651751e-05	-1.19050628095658	20.4130970142684
KD<>Healthy	ENSG00000087191.13	PSMC5	protein_coding	1.91564068498009e-08	-0.764502665606042	54.4259676174322
KD<>Healthy	ENSG00000087206.17	UIMC1	protein_coding	2.39264930285036e-15	1.54006275154804	186.196904955603
KD<>Healthy	ENSG00000087237.12	CETP	protein_coding	0.455469352944817	0.378583416114274	12.1659226353778
KD<>Healthy	ENSG00000087245.13	MMP2	protein_coding	0.275383782299722	0.811812616057395	2.11037222253481
KD<>Healthy	ENSG00000087250.9	MT3	protein_coding	NA	1.35474238449047	0.114347119804137
KD<>Healthy	ENSG00000087253.13	LPCAT2	protein_coding	0.00115923688686789	-1.44130437168718	6.90981707573163
KD<>Healthy	ENSG00000087258.16	GNAO1	protein_coding	6.72826756507476e-05	1.5489927544826	16.3482299797147
KD<>Healthy	ENSG00000087263.17	OGFOD1	protein_coding	0.320919689245612	-0.239167746102995	18.5184239035616
KD<>Healthy	ENSG00000087266.17	SH3BP2	protein_coding	0.000659775562743463	-0.574257282661674	75.0701868786331
KD<>Healthy	ENSG00000087269.16	NOP14	protein_coding	0.0904007331076735	-0.265133157365615	55.7387564295111
KD<>Healthy	ENSG00000087274.18	ADD1	protein_coding	0.472684806235638	-0.077748460445645	214.680945426667
KD<>Healthy	ENSG00000087299.12	L2HGDH	protein_coding	0.25258358082123	0.56428715592297	2.43099454234836
KD<>Healthy	ENSG00000087301.9	TXNDC16	protein_coding	0.000739894282555509	0.936893428792596	12.2289947544347
KD<>Healthy	ENSG00000087302.9	RTRAF	protein_coding	8.04769753931501e-08	-0.662724415572762	69.5497654831831
KD<>Healthy	ENSG00000087303.18	NID2	protein_coding	0.00459182461765322	1.25436706215428	4.85472230041505
KD<>Healthy	ENSG00000087338.5	GMCL1	protein_coding	0.16789533335555	-0.32391666984227	25.1341643339591
KD<>Healthy	ENSG00000087365.16	SF3B2	protein_coding	3.36186596543335e-13	-0.716362483774431	220.871569728952
KD<>Healthy	ENSG00000087448.11	KLHL42	protein_coding	0.731328516481309	-0.107480288670453	9.61448490753271
KD<>Healthy	ENSG00000087460.29	GNAS	protein_coding	0.00192345536200321	0.746388964071075	1538.74668612277
KD<>Healthy	ENSG00000087470.19	DNM1L	protein_coding	3.35726372203095e-18	1.4612800470503	56.9994993778894
KD<>Healthy	ENSG00000087494.16	PTHLH	protein_coding	0.434590225762752	1.17249653825299	0.342089233602873
KD<>Healthy	ENSG00000087495.17	PHACTR3	protein_coding	9.17157005318993e-12	2.4923303593436	4.56019031656425
KD<>Healthy	ENSG00000087502.18	ERGIC2	protein_coding	0.282858849755721	-0.273169092657858	17.9430037709558
KD<>Healthy	ENSG00000087510.7	TFAP2C	protein_coding	NA	1.71693563288963	0.223315022665859
KD<>Healthy	ENSG00000087586.18	AURKA	protein_coding	0.112566170270719	0.456105964041282	10.1991558424946
KD<>Healthy	ENSG00000087589.17	CASS4	protein_coding	0.175009122699219	0.372726059464479	15.9045869114435
KD<>Healthy	ENSG00000087884.14	AAMDC	protein_coding	0.0383002533236205	-1.09744515179567	3.45836830483262
KD<>Healthy	ENSG00000087903.13	RFX2	protein_coding	0.0360280346876865	-0.682200060175474	11.6168648934593
KD<>Healthy	ENSG00000087995.16	METTL2A	protein_coding	0.506086029314531	-0.316758045408607	4.71557552828355
KD<>Healthy	ENSG00000088002.12	SULT2B1	protein_coding	NA	1.27011445940839	0.205226470596296
KD<>Healthy	ENSG00000088035.18	ALG6	protein_coding	0.106761642403256	1.04105297621396	1.1831134021287
KD<>Healthy	ENSG00000088038.19	CNOT3	protein_coding	0.000163720415918041	-0.475289036374031	54.4146340706374
KD<>Healthy	ENSG00000088053.11	GP6	protein_coding	0.00140099128746798	1.38445292585122	33.2486306226422
KD<>Healthy	ENSG00000088179.9	PTPN4	protein_coding	0.00104719209109227	0.537863255630574	48.0193558816736
KD<>Healthy	ENSG00000088205.13	DDX18	protein_coding	0.364442172816056	-0.188644313235502	37.43954278567
KD<>Healthy	ENSG00000088247.18	KHSRP	protein_coding	3.90603833621094e-10	-0.726879398541369	106.731679803163
KD<>Healthy	ENSG00000088256.9	GNA11	protein_coding	0.0175284014391974	-0.848427379806054	10.4624533533321
KD<>Healthy	ENSG00000088280.19	ASAP3	protein_coding	0.462109198506705	-0.424251281855946	4.70404541157384
KD<>Healthy	ENSG00000088298.13	EDEM2	protein_coding	0.0138526140450518	-0.91871163590703	7.40716147310165
KD<>Healthy	ENSG00000088305.18	DNMT3B	protein_coding	0.06832784170186	0.923059727984644	2.23933684930274
KD<>Healthy	ENSG00000088320.4	REM1	protein_coding	NA	1.21511307701391	0.129791058852942
KD<>Healthy	ENSG00000088325.16	TPX2	protein_coding	2.64609853583789e-11	-2.07209427512914	25.6686662705532
KD<>Healthy	ENSG00000088340.17	FER1L4	transcribed_unitary_pseudogene	0.986480987763427	-0.0208162526768659	0.937752452653237
KD<>Healthy	ENSG00000088356.6	PDRG1	protein_coding	0.0840927407393059	-0.619941329228588	7.39489845875638
KD<>Healthy	ENSG00000088367.23	EPB41L1	protein_coding	0.4087187256624	0.518717631399638	3.06622399610839
KD<>Healthy	ENSG00000088386.17	SLC15A1	protein_coding	0.369437056787828	1.37392701507269	0.494233268462878
KD<>Healthy	ENSG00000088387.20	DOCK9	protein_coding	0.188989446035298	-0.321316573265635	32.5120473647948
KD<>Healthy	ENSG00000088448.14	ANKRD10	protein_coding	8.02800224551865e-08	1.18104963008201	21.0216521771594
KD<>Healthy	ENSG00000088451.11	TGDS	protein_coding	0.554239474921189	-0.271579993433498	4.50044205343761
KD<>Healthy	ENSG00000088538.13	DOCK3	protein_coding	0.705023448754821	0.383113874789637	1.43395740636656
KD<>Healthy	ENSG00000088543.15	C3orf18	protein_coding	0.951906353032016	-0.0480352418610472	1.73914504903356
KD<>Healthy	ENSG00000088682.14	COQ9	protein_coding	0.019692397201504	-0.585405026259149	15.1348017706709
KD<>Healthy	ENSG00000088726.16	TMEM40	protein_coding	0.000261371720817457	1.17818198910731	83.928091965123
KD<>Healthy	ENSG00000088727.14	KIF9	protein_coding	0.329871962158083	-0.542694309291275	2.79522910721951
KD<>Healthy	ENSG00000088756.13	ARHGAP28	protein_coding	0.585216995839365	-0.355655806670564	3.47911410003792
KD<>Healthy	ENSG00000088766.12	CRLS1	protein_coding	0.687730524659464	0.197609800181762	3.49730959327897
KD<>Healthy	ENSG00000088782.5	DEFB127	protein_coding	NA	1.57781678598062	0.0118001264805511
KD<>Healthy	ENSG00000088808.18	PPP1R13B	protein_coding	0.467448642855844	-0.24825133453856	14.7128798619641
KD<>Healthy	ENSG00000088812.18	ATRN	protein_coding	0.625733013949684	0.210403272264759	5.47251367845987
KD<>Healthy	ENSG00000088826.18	SMOX	protein_coding	0.000249588343758773	1.26640997331675	100.173528874273
KD<>Healthy	ENSG00000088827.13	SIGLEC1	protein_coding	0.752550686526928	-0.283196069970432	4.14462686968418
KD<>Healthy	ENSG00000088832.18	FKBP1A	protein_coding	0.000152568986573452	0.725301249718248	119.35363283821
KD<>Healthy	ENSG00000088833.18	NSFL1C	protein_coding	0.001849082803915	-0.488884558115591	35.9408677471508
KD<>Healthy	ENSG00000088836.14	SLC4A11	protein_coding	0.979722444179144	0.0313536211283026	0.72792095811915
KD<>Healthy	ENSG00000088854.13	C20orf194	protein_coding	2.0732673577283e-05	0.968938274305401	11.370267478142
KD<>Healthy	ENSG00000088876.13	ZNF343	protein_coding	0.304585522650242	-0.504931660776585	5.82136877744939
KD<>Healthy	ENSG00000088881.21	EBF4	protein_coding	0.488834656662819	0.627919223666346	0.943414509528375
KD<>Healthy	ENSG00000088882.8	CPXM1	protein_coding	0.991357439828931	0.0129611829728674	0.777241180248955
KD<>Healthy	ENSG00000088888.18	MAVS	protein_coding	0.262992934194777	-0.208329683585804	74.4467793897325
KD<>Healthy	ENSG00000088899.16	LZTS3	protein_coding	0.40608805547268	0.702508064465144	1.18231715018115
KD<>Healthy	ENSG00000088926.14	F11	protein_coding	0.689239595901949	-0.525414459747766	1.60012404588698
KD<>Healthy	ENSG00000088930.8	XRN2	protein_coding	0.000100036700222785	-0.437789458248636	101.391205238175
KD<>Healthy	ENSG00000088970.16	KIZ	protein_coding	0.460722184910954	0.183131670256741	14.6261199418736
KD<>Healthy	ENSG00000088986.11	DYNLL1	protein_coding	3.89833432577349e-33	1.73313280160278	191.370424524794
KD<>Healthy	ENSG00000088992.18	TESC	protein_coding	0.000234465860883992	-0.958539099151733	24.1336161685317
KD<>Healthy	ENSG00000089006.17	SNX5	protein_coding	0.856102880824446	-0.0267744157168538	73.6241709027263
KD<>Healthy	ENSG00000089009.16	RPL6	protein_coding	0.000133161818670702	-0.52930886611839	412.199385393301
KD<>Healthy	ENSG00000089012.14	SIRPG	protein_coding	0.660953157119225	-0.282644547140682	2.68828882576657
KD<>Healthy	ENSG00000089022.14	MAPKAPK5	protein_coding	0.497072268101487	0.126541249736328	33.4100114862613
KD<>Healthy	ENSG00000089041.17	P2RX7	protein_coding	0.918861395204513	-0.0560275863872852	4.80048369107212
KD<>Healthy	ENSG00000089048.15	ESF1	protein_coding	0.166957610392009	-0.329659118670843	34.410340326688
KD<>Healthy	ENSG00000089050.16	RBBP9	protein_coding	0.0279675715290609	-0.951500694890037	5.00314114763306
KD<>Healthy	ENSG00000089053.13	ANAPC5	protein_coding	1.11780147599740e-13	1.45147444512884	71.6979814627214
KD<>Healthy	ENSG00000089057.15	SLC23A2	protein_coding	0.0592498624317464	0.589486743883005	6.93959527376494
KD<>Healthy	ENSG00000089060.12	SLC8B1	protein_coding	0.123507122621409	-0.718918461589384	6.04716060423808
KD<>Healthy	ENSG00000089063.15	TMEM230	protein_coding	0.178981760179624	-0.235824093880804	42.4270342076531
KD<>Healthy	ENSG00000089091.16	DZANK1	protein_coding	0.468828131696338	0.570725339189891	1.83454161001707
KD<>Healthy	ENSG00000089094.19	KDM2B	protein_coding	0.744535379456388	-0.084097899055884	30.2205772895634
KD<>Healthy	ENSG00000089101.19	CFAP61	protein_coding	0.38692451630629	1.41280050355668	0.44693053761738
KD<>Healthy	ENSG00000089116.4	LHX5	protein_coding	0.446103573570094	1.63391616958357	0.397124145154696
KD<>Healthy	ENSG00000089123.16	TASP1	protein_coding	0.000667421255849073	0.814018068702256	10.4801738600743
KD<>Healthy	ENSG00000089127.15	OAS1	protein_coding	4.9220631800013e-05	-1.15816958934412	41.2959628428584
KD<>Healthy	ENSG00000089154.11	GCN1	protein_coding	0.540228834755557	-0.152102196737931	40.663329748154
KD<>Healthy	ENSG00000089157.16	RPLP0	protein_coding	4.2934014065957e-10	-0.860580961232096	754.365267691361
KD<>Healthy	ENSG00000089159.17	PXN	protein_coding	3.39487370606206e-13	-1.19453285349142	114.259153160113
KD<>Healthy	ENSG00000089163.4	SIRT4	protein_coding	0.529424432588764	0.744353574020721	0.29702370003122
KD<>Healthy	ENSG00000089169.15	RPH3A	protein_coding	0.232910122698626	0.795300995393908	3.87719380014754
KD<>Healthy	ENSG00000089177.19	KIF16B	protein_coding	0.0260050965915093	0.459454355443944	22.8570121380212
KD<>Healthy	ENSG00000089195.15	TRMT6	protein_coding	0.000468485521589085	-0.867933672775458	16.1400206231877
KD<>Healthy	ENSG00000089199.10	CHGB	protein_coding	0.091392018778674	2.56799598237589	0.861621958648334
KD<>Healthy	ENSG00000089220.5	PEBP1	protein_coding	0.00591932963078776	-0.570996297199384	27.5573558849635
KD<>Healthy	ENSG00000089225.20	TBX5	protein_coding	0.171841305191961	2.08224795072872	0.347834420507981
KD<>Healthy	ENSG00000089234.16	BRAP	protein_coding	1.16824591904142e-05	0.518000903754492	43.6225143211833
KD<>Healthy	ENSG00000089248.7	ERP29	protein_coding	4.7422348748007e-05	-0.509930899151591	124.848461212765
KD<>Healthy	ENSG00000089250.19	NOS1	protein_coding	0.231425034234386	-0.67110646400014	11.0270455949844
KD<>Healthy	ENSG00000089280.19	FUS	protein_coding	7.818480606781e-07	-0.711125677168358	111.021744384312
KD<>Healthy	ENSG00000089327.15	FXYD5	protein_coding	0.298554418572579	0.218648540209784	290.722663052682
KD<>Healthy	ENSG00000089335.21	ZNF302	protein_coding	0.220938856229036	-0.479141443730113	25.2050517970682
KD<>Healthy	ENSG00000089351.15	GRAMD1A	protein_coding	0.0577294622534055	-0.376399108728565	47.1086042661187
KD<>Healthy	ENSG00000089356.19	FXYD3	protein_coding	NA	1.29803597570874	0.163642101600467
KD<>Healthy	ENSG00000089486.17	CDIP1	protein_coding	1.8546311582873e-05	1.11860344560972	30.7665891995441
KD<>Healthy	ENSG00000089505.18	CMTM1	protein_coding	0.546887622701557	-0.393144111861815	2.36503277765284
KD<>Healthy	ENSG00000089558.9	KCNH4	protein_coding	0.0951213826569832	1.96445821713091	0.351895628186104
KD<>Healthy	ENSG00000089597.18	GANAB	protein_coding	0.349614357618218	0.263760535478502	17.6204145628153
KD<>Healthy	ENSG00000089639.11	GMIP	protein_coding	0.00219101738676604	-0.444196313989759	94.8302503484946
KD<>Healthy	ENSG00000089685.15	BIRC5	protein_coding	2.36683655815255e-11	-2.87168112392976	15.4272063312983
KD<>Healthy	ENSG00000089692.9	LAG3	protein_coding	0.951994609611847	-0.0526941920081231	0.928208151016529
KD<>Healthy	ENSG00000089693.11	MLF2	protein_coding	0.000104785583624224	-0.709914574061784	28.9947726878847
KD<>Healthy	ENSG00000089723.10	OTUB2	protein_coding	0.723593768713726	0.427629757623585	0.512229047475429
KD<>Healthy	ENSG00000089737.17	DDX24	protein_coding	0.159934323234427	-0.197320306731659	80.347795873586
KD<>Healthy	ENSG00000089775.12	ZBTB25	protein_coding	0.00685094873987432	0.674930641549143	9.14105242723409
KD<>Healthy	ENSG00000089818.18	NECAP1	protein_coding	0.739295848890016	-0.136259207542517	6.36630932586922
KD<>Healthy	ENSG00000089847.12	ANKRD24	protein_coding	0.763401474771397	0.268223394641108	1.57880051348697
KD<>Healthy	ENSG00000089876.12	DHX32	protein_coding	0.751762491395983	-0.116871104442075	7.22257365785895
KD<>Healthy	ENSG00000089902.10	RCOR1	protein_coding	0.188282216107327	-0.259287516971114	45.9202243168772
KD<>Healthy	ENSG00000089916.18	GPATCH2L	protein_coding	4.38887960719521e-10	0.742557189914895	42.0276345192219
KD<>Healthy	ENSG00000090006.18	LTBP4	protein_coding	0.0746437965124911	0.531129296184502	10.4705144618205
KD<>Healthy	ENSG00000090013.11	BLVRB	protein_coding	0.552781767008287	-0.212720031020114	18.2624901317502
KD<>Healthy	ENSG00000090020.11	SLC9A1	protein_coding	0.000362548785726498	1.15118813648817	20.1563908539487
KD<>Healthy	ENSG00000090054.15	SPTLC1	protein_coding	0.958950174101875	0.0212252789584397	6.25709210653571
KD<>Healthy	ENSG00000090060.19	PAPOLA	protein_coding	0.22421572839088	0.117345687602735	202.680061488621
KD<>Healthy	ENSG00000090061.17	CCNK	protein_coding	1.62231037455295e-08	-0.596196721043179	70.9651951144039
KD<>Healthy	ENSG00000090097.22	PCBP4	protein_coding	0.762557986381971	-0.164534472973346	3.33323798301255
KD<>Healthy	ENSG00000090104.12	RGS1	protein_coding	0.47890512524287	-0.52032878402562	1.38960094305011
KD<>Healthy	ENSG00000090238.12	YPEL3	protein_coding	0.00044289415182229	-0.452440632165496	107.49538541543
KD<>Healthy	ENSG00000090263.16	MRPS33	protein_coding	0.0112219477997232	-0.703465103299712	15.2142579022657
KD<>Healthy	ENSG00000090266.13	NDUFB2	protein_coding	4.40482434585869e-07	-1.05556040878389	33.1603478138009
KD<>Healthy	ENSG00000090273.14	NUDC	protein_coding	4.26851416079327e-05	-0.477886292442705	121.364671633899
KD<>Healthy	ENSG00000090316.16	MAEA	protein_coding	0.0402592638611762	-0.43521304522607	29.1278200867792
KD<>Healthy	ENSG00000090339.9	ICAM1	protein_coding	1.23051201598151e-05	-1.78333280466641	13.1311532292128
KD<>Healthy	ENSG00000090372.15	STRN4	protein_coding	0.0244593010642796	0.460145289974535	92.2308162216213
KD<>Healthy	ENSG00000090376.11	IRAK3	protein_coding	0.762592450528463	-0.0654796220139648	139.365853077013
KD<>Healthy	ENSG00000090382.7	LYZ	protein_coding	0.00210261242329927	-0.701134399685993	318.751772962467
KD<>Healthy	ENSG00000090402.8	SI	protein_coding	0.565409525782277	0.986486205669271	0.372803814799247
KD<>Healthy	ENSG00000090432.7	MUL1	protein_coding	0.55698613531237	-0.326880385575289	2.77734986545462
KD<>Healthy	ENSG00000090447.12	TFAP4	protein_coding	0.351539242388763	-0.320031681202891	11.3532156972712
KD<>Healthy	ENSG00000090470.15	PDCD7	protein_coding	0.427353653987642	-0.231765957122195	15.0498007951858
KD<>Healthy	ENSG00000090487.11	SPG21	protein_coding	0.00392030041674313	-0.568218211750658	24.1160838973421
KD<>Healthy	ENSG00000090512.12	FETUB	protein_coding	0.587055414504534	0.941616906940536	0.318290898432755
KD<>Healthy	ENSG00000090520.12	DNAJB11	protein_coding	0.00105945446258898	-1.10371719634864	10.176273000189
KD<>Healthy	ENSG00000090530.10	P3H2	protein_coding	0.377704488316517	-0.682645285734825	1.73187879130956
KD<>Healthy	ENSG00000090534.20	THPO	protein_coding	0.245955907638578	1.81889724592861	0.401064266190144
KD<>Healthy	ENSG00000090539.15	CHRD	protein_coding	0.65923768731086	0.581079817333243	0.480137644697902
KD<>Healthy	ENSG00000090554.13	FLT3LG	protein_coding	0.180556484155004	0.85190726353625	1.80969220458654
KD<>Healthy	ENSG00000090565.17	RAB11FIP3	protein_coding	0.92876730635031	-0.0230304043691163	35.519778512179
KD<>Healthy	ENSG00000090581.11	GNPTG	protein_coding	0.377278911448068	0.380920547051724	6.15982668702404
KD<>Healthy	ENSG00000090612.22	ZNF268	protein_coding	0.292022715401345	-0.29786320905445	13.3042500811043
KD<>Healthy	ENSG00000090615.15	GOLGA3	protein_coding	2.83640357611062e-07	-0.690016573014157	99.7764033889745
KD<>Healthy	ENSG00000090621.15	PABPC4	protein_coding	2.13742943875701e-06	-0.633421324524315	86.0320175574704
KD<>Healthy	ENSG00000090659.18	CD209	protein_coding	0.47547632916052	0.828816966898975	0.400226891369348
KD<>Healthy	ENSG00000090661.12	CERS4	protein_coding	0.315700568158518	0.504181036999043	3.65560328497221
KD<>Healthy	ENSG00000090674.16	MCOLN1	protein_coding	0.951454002915246	-0.0376259117452001	4.756402687741
KD<>Healthy	ENSG00000090686.16	USP48	protein_coding	9.64916914276836e-22	1.16054901876785	84.67562075194
KD<>Healthy	ENSG00000090857.14	PDPR	protein_coding	0.485842608405374	0.25110090161468	9.50396486562942
KD<>Healthy	ENSG00000090861.17	AARS1	protein_coding	0.000790225008659673	-0.619309731960765	46.8868731552847
KD<>Healthy	ENSG00000090863.12	GLG1	protein_coding	0.0375726588491956	0.454653487468409	38.55799872328
KD<>Healthy	ENSG00000090905.19	TNRC6A	protein_coding	2.71165937414947e-16	0.874301145241563	62.1612270749694
KD<>Healthy	ENSG00000090924.15	PLEKHG2	protein_coding	0.411098910972725	-0.291945163532679	18.811483865174
KD<>Healthy	ENSG00000090932.11	DLL3	protein_coding	0.801224899383996	0.616111471340613	0.347932250842115
KD<>Healthy	ENSG00000090971.5	NAT14	protein_coding	0.518121099238823	0.76454216105547	0.352044580716648
KD<>Healthy	ENSG00000090975.14	PITPNM2	protein_coding	0.000917923227900524	1.14289573729561	84.0715116107755
KD<>Healthy	ENSG00000090989.18	EXOC1	protein_coding	0.0589214084439854	-0.352522574320545	21.3311907441056
KD<>Healthy	ENSG00000091009.8	RBM27	protein_coding	0.744740111228022	-0.0862399061719458	10.648617498069
KD<>Healthy	ENSG00000091010.6	POU4F3	protein_coding	NA	1.16982658189585	0.145433662567027
KD<>Healthy	ENSG00000091039.17	OSBPL8	protein_coding	0.837567407347555	0.0315691905910728	159.10403588138
KD<>Healthy	ENSG00000091073.20	DTX2	protein_coding	0.305421321530512	-0.350975527082234	7.67905929560242
KD<>Healthy	ENSG00000091106.19	NLRC4	protein_coding	1.01446671578625e-10	-2.09674892876439	30.7989181133266
KD<>Healthy	ENSG00000091127.14	PUS7	protein_coding	5.03672626048607e-06	0.849797846817185	17.4345007398989
KD<>Healthy	ENSG00000091128.13	LAMB4	protein_coding	0.729147944649389	0.569088966514072	0.433507669658381
KD<>Healthy	ENSG00000091129.21	NRCAM	protein_coding	0.530129580700455	0.570706036717422	1.2143625006049
KD<>Healthy	ENSG00000091136.15	LAMB1	protein_coding	0.238316012172587	-0.655257709420334	5.10261611742186
KD<>Healthy	ENSG00000091137.14	SLC26A4	protein_coding	0.0788957233322146	1.58958081821825	0.548720109577554
KD<>Healthy	ENSG00000091138.13	SLC26A3	protein_coding	NA	1.57607582222225	0.104279565479396
KD<>Healthy	ENSG00000091140.14	DLD	protein_coding	0.0001124067788287	-0.722574393852379	26.3628924060568
KD<>Healthy	ENSG00000091157.14	WDR7	protein_coding	0.000229196832057256	0.556680644014841	34.879893453696
KD<>Healthy	ENSG00000091164.13	TXNL1	protein_coding	0.0215775418885572	-0.323090510314038	42.7919773534325
KD<>Healthy	ENSG00000091181.20	IL5RA	protein_coding	0.0434291259521438	1.2942432633593	1.92759386722313
KD<>Healthy	ENSG00000091262.17	ABCC6	protein_coding	0.511594658265781	0.761487493993985	0.927763293633686
KD<>Healthy	ENSG00000091317.8	CMTM6	protein_coding	1.02937592253332e-10	1.40188656659956	66.569096394386
KD<>Healthy	ENSG00000091409.16	ITGA6	protein_coding	3.30316981700854e-06	0.989141817604661	28.3120394627271
KD<>Healthy	ENSG00000091428.18	RAPGEF4	protein_coding	0.180527376758647	-0.640387725636588	5.97470211517353
KD<>Healthy	ENSG00000091436.17	MAP3K20	protein_coding	1.09970780880084e-07	-1.17383359377848	24.7659980994544
KD<>Healthy	ENSG00000091483.8	FH	protein_coding	0.226401349824212	-0.371348776457821	12.8995586110709
KD<>Healthy	ENSG00000091490.11	SEL1L3	protein_coding	8.09285751152675e-06	1.02141604715759	26.7280581971703
KD<>Healthy	ENSG00000091513.16	TF	protein_coding	0.158674745550583	-1.38187967916863	4.46607482712976
KD<>Healthy	ENSG00000091527.16	CDV3	protein_coding	1.54999185392858e-08	-0.572728965155111	206.501850512417
KD<>Healthy	ENSG00000091536.19	MYO15A	protein_coding	0.649405674424874	0.525870848135185	1.31388857691709
KD<>Healthy	ENSG00000091542.9	ALKBH5	protein_coding	0.554405612003819	-0.0857958116879217	54.6579609983956
KD<>Healthy	ENSG00000091583.11	APOH	protein_coding	1.01059467405693e-06	-4.51953057341074	16.7694045377539
KD<>Healthy	ENSG00000091592.16	NLRP1	protein_coding	0.0694199230832389	0.535583917299748	43.5439527495289
KD<>Healthy	ENSG00000091622.16	PITPNM3	protein_coding	0.848945462975111	0.0687380778406234	23.7647385143067
KD<>Healthy	ENSG00000091640.8	SPAG7	protein_coding	2.08189892664626e-07	-0.969892875618358	37.7063548729831
KD<>Healthy	ENSG00000091651.9	ORC6	protein_coding	0.369347394635856	-0.535878888746149	4.34652001534126
KD<>Healthy	ENSG00000091656.19	ZFHX4	protein_coding	0.535085421817939	-0.661463158130639	1.97173562553513
KD<>Healthy	ENSG00000091664.9	SLC17A6	protein_coding	NA	1.24902062281745	0.109351039807868
KD<>Healthy	ENSG00000091704.10	CPA1	protein_coding	NA	1.63655710918583	0.154176511405393
KD<>Healthy	ENSG00000091732.17	ZC3HC1	protein_coding	0.000435908245462042	0.935345385361696	6.30684646899496
KD<>Healthy	ENSG00000091831.24	ESR1	protein_coding	0.891679348659015	0.108016925790309	1.80990171820182
KD<>Healthy	ENSG00000091844.8	RGS17	protein_coding	0.430018657821902	1.29285316311656	0.369381518620809
KD<>Healthy	ENSG00000091879.14	ANGPT2	protein_coding	0.782406776082438	-0.241679973345653	1.60154765761599
KD<>Healthy	ENSG00000091947.10	TMEM101	protein_coding	0.359286819971738	-0.393246313878811	5.48121856010868
KD<>Healthy	ENSG00000091972.18	CD200	protein_coding	0.0258658562534959	0.82718359272953	4.16043740484816
KD<>Healthy	ENSG00000091986.16	CCDC80	protein_coding	0.535464552614045	-0.395472064232646	6.54457416872898
KD<>Healthy	ENSG00000092009.10	CMA1	protein_coding	NA	1.60046484982587	0.122391203947587
KD<>Healthy	ENSG00000092010.15	PSME1	protein_coding	2.20174059663953e-08	-0.656735445420626	197.489499249233
KD<>Healthy	ENSG00000092020.11	PPP2R3C	protein_coding	0.536245525604177	0.108982055163383	34.8447763873518
KD<>Healthy	ENSG00000092036.19	HAUS4	protein_coding	1.14282755788609e-07	-1.6578196265402	12.3719203800303
KD<>Healthy	ENSG00000092051.17	JPH4	protein_coding	0.503539751970723	0.570959744769884	0.662993955933722
KD<>Healthy	ENSG00000092054.13	MYH7	protein_coding	0.225260117355763	1.40210037489127	1.06815398275628
KD<>Healthy	ENSG00000092067.6	CEBPE	protein_coding	2.77224367146259e-10	-3.26017105675635	21.5038247441761
KD<>Healthy	ENSG00000092068.20	SLC7A8	protein_coding	0.439546036145514	-0.501218161948556	3.86220581292105
KD<>Healthy	ENSG00000092094.11	OSGEP	protein_coding	0.859341228383566	0.052949491117919	10.9630437328524
KD<>Healthy	ENSG00000092096.18	SLC22A17	protein_coding	0.832823234727318	-0.198353262882891	1.77270085025112
KD<>Healthy	ENSG00000092098.17	RNF31	protein_coding	0.906719827621142	0.101431618025779	0.913673594886063
KD<>Healthy	ENSG00000092108.22	SCFD1	protein_coding	8.7960442059199e-16	0.897483546019008	58.5529861055918
KD<>Healthy	ENSG00000092140.16	G2E3	protein_coding	0.644675979010802	0.124297337018379	12.7109555961734
KD<>Healthy	ENSG00000092148.13	HECTD1	protein_coding	0.0349032302097597	-0.234739493253389	107.990636023658
KD<>Healthy	ENSG00000092199.18	HNRNPC	protein_coding	1.25709522919931e-06	-0.399554150240524	229.419566564604
KD<>Healthy	ENSG00000092200.13	RPGRIP1	protein_coding	0.340388283884119	0.710237079493335	1.91351026483595
KD<>Healthy	ENSG00000092201.10	SUPT16H	protein_coding	0.0179354655530043	-0.3177406256087	85.3501508564783
KD<>Healthy	ENSG00000092203.15	TOX4	protein_coding	1.48770030503814e-05	-0.557687406455422	45.7701348870457
KD<>Healthy	ENSG00000092208.19	GEMIN2	protein_coding	0.329810477996002	-0.517295100819406	3.14866470652649
KD<>Healthy	ENSG00000092295.12	TGM1	protein_coding	0.371865129460446	0.868507582319311	0.790115483551344
KD<>Healthy	ENSG00000092330.18	TINF2	protein_coding	0.032795617401092	-0.317152658014783	33.9235257226219
KD<>Healthy	ENSG00000092345.14	DAZL	protein_coding	0.559490031867088	1.0883193462294	0.310537255527832
KD<>Healthy	ENSG00000092421.17	SEMA6A	protein_coding	0.743435512827158	-0.193391754531374	5.28430762838232
KD<>Healthy	ENSG00000092439.16	TRPM7	protein_coding	2.85242956190121e-18	1.08005000797427	64.2715145671664
KD<>Healthy	ENSG00000092445.12	TYRO3	protein_coding	0.893319009552858	0.137722681962234	1.50996327804338
KD<>Healthy	ENSG00000092470.12	WDR76	protein_coding	0.0185695888051172	-0.743961773997984	12.3027017799273
KD<>Healthy	ENSG00000092529.25	CAPN3	protein_coding	0.0629652489327332	1.16867222530134	1.95188821022917
KD<>Healthy	ENSG00000092531.10	SNAP23	protein_coding	3.41526038452043e-07	1.20708203650146	327.146890401131
KD<>Healthy	ENSG00000092607.15	TBX15	protein_coding	0.515067016994141	0.725137506915865	0.833335622042924
KD<>Healthy	ENSG00000092621.13	PHGDH	protein_coding	0.181776069437837	-0.620105573257402	11.5186793066632
KD<>Healthy	ENSG00000092758.18	COL9A3	protein_coding	0.203953090622924	-0.752581453066124	4.28139192711278
KD<>Healthy	ENSG00000092820.18	EZR	protein_coding	0.000167046169901405	-0.474549051623585	182.825793732203
KD<>Healthy	ENSG00000092841.19	MYL6	protein_coding	0.0601951082487456	0.375422819313341	715.481793185806
KD<>Healthy	ENSG00000092847.13	AGO1	protein_coding	0.461676625530609	0.118912638634041	89.7600049388845
KD<>Healthy	ENSG00000092850.12	TEKT2	protein_coding	NA	1.06095019004142	0.22601951513151
KD<>Healthy	ENSG00000092853.14	CLSPN	protein_coding	6.35245136290733e-06	-1.15253512730433	28.1936540446804
KD<>Healthy	ENSG00000092871.17	RFFL	protein_coding	0.00848276566425324	-0.511218254715775	26.5771794514147
KD<>Healthy	ENSG00000092929.12	UNC13D	protein_coding	0.394994101840016	-0.194805439987361	103.511810948369
KD<>Healthy	ENSG00000092931.11	MFSD11	protein_coding	3.80822705330859e-05	1.00949879337988	9.88628738752662
KD<>Healthy	ENSG00000092964.18	DPYSL2	protein_coding	8.15876138330267e-07	-0.740417329998591	91.5256723539313
KD<>Healthy	ENSG00000092969.12	TGFB2	protein_coding	1.28803300699546e-10	2.05733893577485	10.1073204140076
KD<>Healthy	ENSG00000092978.11	GPATCH2	protein_coding	0.905938229142439	-0.042686568840464	10.064896372156
KD<>Healthy	ENSG00000093000.19	NUP50	protein_coding	5.54304453707292e-08	-0.606542478434254	95.0063039065934
KD<>Healthy	ENSG00000093009.11	CDC45	protein_coding	0.000405839226828931	-1.87581986458942	5.40179272368604
KD<>Healthy	ENSG00000093010.15	COMT	protein_coding	0.882081965238293	-0.060010794047918	15.8177419391089
KD<>Healthy	ENSG00000093072.18	ADA2	protein_coding	0.290805932174781	0.375228125392842	11.8869593225118
KD<>Healthy	ENSG00000093100.13	XXbac-B461K10.4	lncRNA	NA	1.51838804970931	0.113581812787215
KD<>Healthy	ENSG00000093134.15	VNN3	protein_coding	0.0827557514113816	-1.13535495329068	3.60787437999462
KD<>Healthy	ENSG00000093144.19	ECHDC1	protein_coding	0.408246340405579	-0.181017009975482	26.6411046990064
KD<>Healthy	ENSG00000093167.18	LRRFIP2	protein_coding	7.62510187712702e-29	1.51110070149	153.184470650341
KD<>Healthy	ENSG00000093183.14	SEC22C	protein_coding	0.662128160128548	-0.147125052882973	9.57750820833265
KD<>Healthy	ENSG00000093217.11	XYLB	protein_coding	0.386118318234605	-0.607415025656166	2.51912871223618
KD<>Healthy	ENSG00000094661.3	OR1I1	protein_coding	0.147879140179211	2.03352570694838	0.413983156347005
KD<>Healthy	ENSG00000094755.17	GABRP	protein_coding	NA	1.05241428693326	0.262861786187973
KD<>Healthy	ENSG00000094796.5	KRT31	protein_coding	NA	1.26941075922847	0.156888826765276
KD<>Healthy	ENSG00000094804.12	CDC6	protein_coding	4.8587913240602e-06	-1.98056547404807	8.96525948287351
KD<>Healthy	ENSG00000094880.11	CDC23	protein_coding	0.57732831974074	-0.160239757933246	11.9720883165726
KD<>Healthy	ENSG00000094914.14	AAAS	protein_coding	0.350229233157465	-0.36725181915727	6.47542941112795
KD<>Healthy	ENSG00000094916.16	CBX5	protein_coding	1.90479848869586e-06	-0.667647327456527	80.3979516875945
KD<>Healthy	ENSG00000094963.14	FMO2	protein_coding	0.808509917771093	-0.167249750271503	2.4299587253561
KD<>Healthy	ENSG00000094975.14	SUCO	protein_coding	6.02030474848588e-19	1.18820821801638	36.7595061150433
KD<>Healthy	ENSG00000095002.15	MSH2	protein_coding	0.320358263452401	-0.284307779973251	14.3462969035243
KD<>Healthy	ENSG00000095015.6	MAP3K1	protein_coding	0.667262633206233	-0.0686413336533875	123.929802115467
KD<>Healthy	ENSG00000095059.16	DHPS	protein_coding	0.452920982281792	0.674257978927428	0.914095039352332
KD<>Healthy	ENSG00000095066.12	HOOK2	protein_coding	0.665934717770896	0.202536551122784	5.04524694122324
KD<>Healthy	ENSG00000095110.8	NXPE1	protein_coding	0.197954800261603	1.69004866695717	0.449806854978856
KD<>Healthy	ENSG00000095139.14	ARCN1	protein_coding	2.33184204466845e-06	-0.435165028631746	120.727172931447
KD<>Healthy	ENSG00000095203.15	EPB41L4B	protein_coding	0.116898603302787	-1.54343365594024	2.6620666794434
KD<>Healthy	ENSG00000095209.12	TMEM38B	protein_coding	0.761606744984333	-0.152068536787991	3.0881529609451
KD<>Healthy	ENSG00000095261.14	PSMD5	protein_coding	1.24311535576601e-06	-1.05227817383577	16.9866107184844
KD<>Healthy	ENSG00000095303.17	PTGS1	protein_coding	0.000107222681238163	1.45839927001184	649.954702908724
KD<>Healthy	ENSG00000095319.14	NUP188	protein_coding	0.111154318146673	-0.368899178202458	23.5550015550631
KD<>Healthy	ENSG00000095321.18	CRAT	protein_coding	0.254693006922171	0.408703291678054	50.9329467528807
KD<>Healthy	ENSG00000095370.20	SH2D3C	protein_coding	0.000355680157479219	-0.618975617666002	64.7117349050573
KD<>Healthy	ENSG00000095380.11	NANS	protein_coding	8.05577846786488e-10	-1.4606501917602	27.2575740986916
KD<>Healthy	ENSG00000095383.20	TBC1D2	protein_coding	0.0283942094994849	-0.811172165135225	11.8241219764227
KD<>Healthy	ENSG00000095397.16	WHRN	protein_coding	0.344734830933117	0.886406758263136	0.941870895651956
KD<>Healthy	ENSG00000095464.10	PDE6C	protein_coding	0.530542637223519	1.27622309638619	0.295579395398385
KD<>Healthy	ENSG00000095485.18	CWF19L1	protein_coding	0.0292823754562761	-0.553477936371802	12.2033299228766
KD<>Healthy	ENSG00000095539.15	SEMA4G	protein_coding	0.956119763134501	-0.084443926091979	0.698145951949024
KD<>Healthy	ENSG00000095564.14	BTAF1	protein_coding	0.00206839282371407	0.459025062432766	32.4229467207614
KD<>Healthy	ENSG00000095574.12	IKZF5	protein_coding	0.57244658836402	-0.168690508895709	11.9300408121619
KD<>Healthy	ENSG00000095585.17	BLNK	protein_coding	0.853601076321792	0.0548856522022361	23.0599869647214
KD<>Healthy	ENSG00000095587.9	TLL2	protein_coding	0.795089362358672	0.405514995257153	0.895487499939205
KD<>Healthy	ENSG00000095596.12	CYP26A1	protein_coding	NA	1.48246415452074	0.0724928253344385
KD<>Healthy	ENSG00000095627.9	TDRD1	protein_coding	0.60271302106876	0.597548020544723	0.757092214472451
KD<>Healthy	ENSG00000095637.23	SORBS1	protein_coding	5.37296039751796e-06	-1.1279719003288	28.6672913775858
KD<>Healthy	ENSG00000095713.14	CRTAC1	protein_coding	0.0431985275390802	-1.80651443110544	1.57108728541348
KD<>Healthy	ENSG00000095739.11	BAMBI	protein_coding	0.0246424917029538	-1.47940281061896	3.70573111316613
KD<>Healthy	ENSG00000095752.7	IL11	protein_coding	NA	1.38478157441315	0.267261543772008
KD<>Healthy	ENSG00000095777.17	MYO3A	protein_coding	0.719473210025441	0.412746353081866	0.797402938361463
KD<>Healthy	ENSG00000095787.24	WAC	protein_coding	0.102692867774618	-0.124397197591381	202.45024323628
KD<>Healthy	ENSG00000095794.19	CREM	protein_coding	2.30443091996365e-06	0.926330501262029	19.7037998142875
KD<>Healthy	ENSG00000095906.17	NUBP2	protein_coding	0.00722392289478024	-0.879372674307577	8.92565885020678
KD<>Healthy	ENSG00000095917.14	TPSD1	protein_coding	NA	1.6135196666132	0.0961601315939589
KD<>Healthy	ENSG00000095932.7	SMIM24	protein_coding	0.0174598973217298	-1.24629520529768	4.50378967518309
KD<>Healthy	ENSG00000095951.17	HIVEP1	protein_coding	0.261670003180516	-0.237751558841408	26.3108902786911
KD<>Healthy	ENSG00000095970.17	TREM2	protein_coding	NA	1.63339043543155	0.0650351106925943
KD<>Healthy	ENSG00000095981.11	KCNK16	protein_coding	NA	2.09186167565266	0.253462804053595
KD<>Healthy	ENSG00000096006.12	CRISP3	protein_coding	0.135146071882414	-1.49865766290618	1.84715818531705
KD<>Healthy	ENSG00000096060.15	FKBP5	protein_coding	3.40990083921948e-07	-1.24602522044877	136.361714438007
KD<>Healthy	ENSG00000096063.16	SRPK1	protein_coding	2.19060773817746e-16	-1.51388434314707	69.6205016567256
KD<>Healthy	ENSG00000096070.19	BRPF3	protein_coding	0.101998481818642	-0.29512691761676	31.4255404952592
KD<>Healthy	ENSG00000096080.12	MRPS18A	protein_coding	0.0566379684566212	-0.582677992060517	12.7264309125441
KD<>Healthy	ENSG00000096088.16	PGC	protein_coding	0.450137293949052	1.22347512285423	0.382012974812627
KD<>Healthy	ENSG00000096092.6	TMEM14A	protein_coding	0.798062183267424	0.174215504040511	1.71915342440377
KD<>Healthy	ENSG00000096093.16	EFHC1	protein_coding	0.132867015943785	0.92211739417323	2.77560519838541
KD<>Healthy	ENSG00000096264.14	NCR2	protein_coding	NA	1.34655006864381	0.265865075368127
KD<>Healthy	ENSG00000096384.20	HSP90AB1	protein_coding	5.84711568757125e-06	-0.694128506162055	548.921653936029
KD<>Healthy	ENSG00000096395.11	MLN	protein_coding	NA	1.59441123706189	0.119476453418453
KD<>Healthy	ENSG00000096401.8	CDC5L	protein_coding	0.526521309804084	-0.0856024734197218	64.4224731111496
KD<>Healthy	ENSG00000096433.11	ITPR3	protein_coding	0.838969884988591	0.0626432253897568	27.0534314346174
KD<>Healthy	ENSG00000096654.16	ZNF184	protein_coding	0.226215091666135	-0.427605994403995	9.16436461096011
KD<>Healthy	ENSG00000096696.15	DSP	protein_coding	0.541074464495634	-0.217403135978103	32.3630092500076
KD<>Healthy	ENSG00000096717.12	SIRT1	protein_coding	0.0174774313250445	-0.450769182160353	30.0844839831222
KD<>Healthy	ENSG00000096746.18	HNRNPH3	protein_coding	0.110155883593948	-0.19050917032789	197.792632735241
KD<>Healthy	ENSG00000096872.17	IFT74	protein_coding	1.11494736720182e-15	1.55386012481987	18.3714301469732
KD<>Healthy	ENSG00000096968.14	JAK2	protein_coding	0.00102783943802136	0.552391286723698	115.069280045261
KD<>Healthy	ENSG00000096996.16	IL12RB1	protein_coding	0.345326389017282	-0.493586029057975	4.45313299653871
KD<>Healthy	ENSG00000097007.19	ABL1	protein_coding	0.00816945973787912	-0.564733643366531	25.518311386495
KD<>Healthy	ENSG00000097021.20	ACOT7	protein_coding	0.504044764114752	0.275532921733711	19.8690394774785
KD<>Healthy	ENSG00000097033.14	SH3GLB1	protein_coding	0.37686668162887	-0.131270020694091	127.190018422279
KD<>Healthy	ENSG00000097046.13	CDC7	protein_coding	0.588138680839021	-0.282663703790055	3.98414347226552
KD<>Healthy	ENSG00000097096.9	SYDE2	protein_coding	0.0987408904576507	-1.24960837176526	3.83262207791048
KD<>Healthy	ENSG00000099139.14	PCSK5	protein_coding	0.0956501682324886	0.714726125987837	5.16761085062779
KD<>Healthy	ENSG00000099194.6	SCD	protein_coding	0.0125702068140339	-1.0546398515948	9.6454136386103
KD<>Healthy	ENSG00000099203.7	TMED1	protein_coding	0.754156159291813	-0.2276204806413	1.60017096784703
KD<>Healthy	ENSG00000099204.20	ABLIM1	protein_coding	0.0365339292670455	0.438911803323305	147.800325803005
KD<>Healthy	ENSG00000099219.14	ERMP1	protein_coding	0.365867044665696	0.392006699157066	4.59363598628308
KD<>Healthy	ENSG00000099246.18	RAB18	protein_coding	0.0629201082409091	-0.349551951265126	28.9073697365489
KD<>Healthy	ENSG00000099250.18	NRP1	protein_coding	0.586089767154702	-0.243293029883826	11.8172110168604
KD<>Healthy	ENSG00000099251.14	HSD17B7P2	transcribed_unprocessed_pseudogene	0.34983838015606	0.909554324209864	0.577992220333707
KD<>Healthy	ENSG00000099256.19	PRTFDC1	protein_coding	0.00027194758115715	1.49990525969007	9.52742934527565
KD<>Healthy	ENSG00000099260.11	PALMD	protein_coding	1.96491920162881e-07	-1.51042357578468	29.3910462460514
KD<>Healthy	ENSG00000099282.10	TSPAN15	protein_coding	0.0040091017189945	1.17863693841824	4.47978016344255
KD<>Healthy	ENSG00000099284.15	MACROH2A2	protein_coding	0.692936320989741	0.286998070929083	2.84539040186152
KD<>Healthy	ENSG00000099290.17	WASHC2A	protein_coding	0.514760012771694	0.141273554149074	27.3169544320299
KD<>Healthy	ENSG00000099308.10	MAST3	protein_coding	0.221903642659538	0.193515497298991	89.6224013075748
KD<>Healthy	ENSG00000099326.9	MZF1	protein_coding	0.0610383561188222	0.732319243757744	4.80421507283924
KD<>Healthy	ENSG00000099330.9	OCEL1	protein_coding	0.0374483481042696	-0.861577686218371	5.70734967183311
KD<>Healthy	ENSG00000099331.14	MYO9B	protein_coding	2.09006104479803e-07	-0.560911837321061	237.187406553748
KD<>Healthy	ENSG00000099337.5	KCNK6	protein_coding	5.45755247589903e-09	1.53981315734515	31.5981399931768
KD<>Healthy	ENSG00000099338.23	CATSPERG	protein_coding	0.0091542739252734	1.22643758650097	2.43294292031705
KD<>Healthy	ENSG00000099341.12	PSMD8	protein_coding	2.70327670707943e-18	-1.21272122917907	61.8900289861118
KD<>Healthy	ENSG00000099364.18	FBXL19	protein_coding	0.0288231708395734	-0.632559789201935	11.698011102936
KD<>Healthy	ENSG00000099365.11	STX1B	protein_coding	0.625733013949684	0.40463341264123	1.3766065484532
KD<>Healthy	ENSG00000099377.14	HSD3B7	protein_coding	0.462204194396807	-0.63031018189283	1.10040575279278
KD<>Healthy	ENSG00000099381.19	SETD1A	protein_coding	0.569474081501516	-0.144546097065371	34.3324544027757
KD<>Healthy	ENSG00000099385.12	BCL7C	protein_coding	3.29803538905533e-06	-1.07519534824785	24.8286063989868
KD<>Healthy	ENSG00000099617.4	EFNA2	protein_coding	NA	1.25744663414459	0.246679639237268
KD<>Healthy	ENSG00000099622.14	CIRBP	protein_coding	0.439831214519851	0.152817569954724	68.6022328736567
KD<>Healthy	ENSG00000099624.8	ATP5F1D	protein_coding	0.0517403505514907	-0.360964357774893	37.3572018011451
KD<>Healthy	ENSG00000099625.13	CBARP	protein_coding	0.707629716193641	0.576042167945055	0.300007461169447
KD<>Healthy	ENSG00000099769.6	IGFALS	protein_coding	NA	1.55990708768613	0.151482298011402
KD<>Healthy	ENSG00000099783.12	HNRNPM	protein_coding	0.00844496380444868	0.238917574676853	323.606205281175
KD<>Healthy	ENSG00000099785.11	MARCHF2	protein_coding	0.00172849652540299	0.952934893109888	122.106257724087
KD<>Healthy	ENSG00000099795.7	NDUFB7	protein_coding	1.29461592302187e-06	-0.908736067378565	31.3972765953064
KD<>Healthy	ENSG00000099797.15	TECR	protein_coding	0.269393199281481	0.361368389845743	7.30631499181207
[truncated: 286,671 more rows]
