# Supplementary material for: Plasma cell-free RNA signatures of inflammatory syndromes in children
Source: Proc Natl Acad Sci U S A. 2024 Sep 6;121(37):e2403897121. doi: 10.1073/pnas.2403897121 (PMC11406294; doi:10.1073/pnas.2403897121)
Supplement: Supplementary file 4 — Dataset S03 (CSV) [file pnas.2403897121.sd03.csv]

© 2000-2024 QIAGEN. All rights reserved.
Ingenuity Canonical Pathways	-log(p-value)	Ratio	z-score	Molecules
Neutrophil degranulation	5.05E01	3E-01	-6.272	ABCA13,ACTR10,ADAM10,ALAD,ANO6,ANXA2,ARG1,ARL8A,ARMC8,ATP8A1,AZU1,B2M,BIN2,BPI,BRI3,C5AR1,CAMP,CANT1,CAT,CD177,CD36,CD47,CD53,CD59,CDA,CEACAM1,CEACAM3,CEACAM6,CEACAM8,CKAP4,CLEC12A,CLEC4D,CLEC5A,CNN2,CPNE3,CTSG,CXCR1,CXCR2,CYBA,CYSTM1,DEFA1 (includes others),DEFA4,DIAPH1,DNAJC13,DNAJC5,DYNLL1,ELANE,FABP5,FCAR,FCGR3A/FCGR3B,FPR1,FPR2,FTH1,GCA,GDI2,GMFG,GNS,GSTP1,GYG1,HEBP2,HMGB1,HP,HSP90AA1,IDH1,I…
Cell Cycle Checkpoints	2.26E01	2.68E-01	-5.033	ANAPC11,ANAPC15,ANAPC5,AURKB,BARD1,BIRC5,CCNA2,CCNB2,CDC20,CDC25A,CDC26,CDK1,CDKN1A,CDKN1B,CENPE,CENPF,CENPT,CLSPN,DYNC1I1,DYNC1LI2,DYNLL1,H2AX,H2BC13,H2BC14,H2BC17,H2BC26,H2BC3,INCENP,ITGB3BP,KIF2A,MAD2L1,MCM4,MCM7,NBN,NDC80,NSD2,ORC4,PLK1,PPP2R5C,PSMA3,PSMA4,PSMA7,PSMB2,PSMB3,PSMB6,PSMB7,PSMB8,PSMB9,PSMC1,PSMC2,PSMD3,PSMD7,PSMD8,PSME1,PSME2,PSME3,RANGAP1,RNF168,RPA1,RPA3,SEC13,SKA1,SPC24,TAOK1,…
rRNA processing	2.07E01	7.5E-01	NaN	MT-ATP6,MT-ATP8,MT-CO1,MT-CO2,MT-CO3,MT-CYB,MT-ND1,MT-ND2,MT-ND3,MT-ND4,MT-ND4L,MT-ND5,MT-TD,MT-TF,MT-TH,MT-TI,MT-TK,MT-TL1,MT-TL2,MT-TM,MT-TR,MT-TT,MT-TV,MT-TW
Mitotic Metaphase and Anaphase	1.89E01	2.64E-01	-5.080	ANAPC11,ANAPC15,ANAPC5,AURKB,BIRC5,CCNB2,CDC20,CDC26,CDCA5,CDK1,CENPE,CENPF,CENPT,CHMP2A,CHMP2B,CHMP4B,DYNC1I1,DYNC1LI2,DYNLL1,FBXO5,INCENP,ITGB3BP,KIF2A,LMNB1,MAD2L1,NDC80,PLK1,PPP2R5C,PSMA3,PSMA4,PSMA7,PSMB2,PSMB3,PSMB6,PSMB7,PSMB8,PSMB9,PSMC1,PSMC2,PSMD3,PSMD7,PSMD8,PSME1,PSME2,PSME3,PTTG1,RAD21,RANGAP1,SEC13,SKA1,SPC24,SUMO1,TAOK1,TMPO,TUBA1A,TUBA1C,TUBA4A,TUBA8,TUBB1,UBC,UBE2D1,UBE2S
Neutrophil Extracellular Trap Signaling Pathway	1.73E01	2.05E-01	-1.444	AKT3,ATP5F1B,ATP5PB,BPI,C1QB,CAMP,CASP1,CASP4,CCL5,CCR1,CHP1,COL17A1,COL24A1,CTSG,CXCR2,DEFA1 (includes others),DEFA4,ELANE,FCAR,FCGR3A/FCGR3B,FPR1,GP1BA,HMGB1,IFNAR1,IGHA1,IGHA2,IGHG1,IGKC,IGLC2,IL1B,ITGA2,ITGB1,ITGB2,ITPR1,ITPR2,JCHAIN,LTF,MCL1,MMP9,MPO,MT-ATP6,MT-CYB,MT-ND1,MT-ND2,MT-ND3,MT-ND4,MT-ND4L,MT-ND5,MT-ND6,NCF2,NDUFA5,NDUFA6,NDUFB1,NDUFB2,NDUFB6,NDUFB9,NDUFS6,NLRP3,ORAI1,PF4,PIK3C3,P…
DNA Replication Pre-Initiation	1.7E01	3.65E-01	-5.191	ANAPC11,ANAPC15,ANAPC5,CDC26,GMNN,H2AC14,H2AC20,H2AC6,H2AX,H2AZ2,H2BC13,H2BC14,H2BC17,H2BC26,H2BC3,MCM4,MCM7,ORC4,PSMA3,PSMA4,PSMA7,PSMB2,PSMB3,PSMB6,PSMB7,PSMB8,PSMB9,PSMC1,PSMC2,PSMD3,PSMD7,PSMD8,PSME1,PSME2,PSME3,UBC,UBE2D1,UBE2S
tRNA processing in the mitochondrion	1.62E01	7.83E-01	4.243	MT-TA,MT-TC,MT-TD,MT-TE,MT-TF,MT-TH,MT-TI,MT-TK,MT-TL1,MT-TL2,MT-TM,MT-TP,MT-TQ,MT-TR,MT-TT,MT-TV,MT-TW,MT-TY
Regulation of mitotic cell cycle	1.52E01	3.75E-01	-5.396	ANAPC11,ANAPC15,ANAPC5,AURKB,CCNA2,CDC20,CDC26,CDK1,FBXO5,MAD2L1,NEK2,PLK1,PSMA3,PSMA4,PSMA7,PSMB2,PSMB3,PSMB6,PSMB7,PSMB8,PSMB9,PSMC1,PSMC2,PSMD3,PSMD7,PSMD8,PSME1,PSME2,PSME3,PTTG1,UBC,UBE2D1,UBE2S
Granzyme A Signaling	1.5E01	4.05E-01	0.365	ANP32A,CASP1,F2R,FN1,GZMA,H1-10,H1-2,H1-3,H1-4,H1-5,HMGB2,IL1B,LMNB1,MBP,MT-ND1,MT-ND2,MT-ND3,MT-ND4,MT-ND4L,MT-ND5,MT-ND6,NDUFA5,NDUFA6,NDUFB1,NDUFB2,NDUFB6,NDUFB9,NDUFS6,SET,XRCC6
Synthesis of DNA	1.4E01	3.11E-01	-4.439	ANAPC11,ANAPC15,ANAPC5,CCNA2,CDC26,FEN1,GINS2,GMNN,MCM4,MCM7,ORC4,PCNA,POLE2,POLE4,PSMA3,PSMA4,PSMA7,PSMB2,PSMB3,PSMB6,PSMB7,PSMB8,PSMB9,PSMC1,PSMC2,PSMD3,PSMD7,PSMD8,PSME1,PSME2,PSME3,RBX1,RPA1,RPA3,UBC,UBE2D1,UBE2S
Transcriptional regulation by RUNX1	1.37E01	2.76E-01	-3.904	CLDN5,CTSL,GATA2,H2AC14,H2AC20,H2AC6,H2AX,H2AZ2,H2BC13,H2BC14,H2BC17,H2BC26,H2BC3,LGALS3,MYB,PCGF5,PHC3,PSMA3,PSMA4,PSMA7,PSMB2,PSMB3,PSMB6,PSMB7,PSMB8,PSMB9,PSMC1,PSMC2,PSMD3,PSMD7,PSMD8,PSME1,PSME2,PSME3,RUNX1,RYBP,SMARCA2,SMARCD3,SOCS3,SPI1,TAL1,UBC
Estrogen Receptor Signaling	1.37E01	1.86E-01	0.277	AKT3,ATP5F1B,ATP5PB,CDKN1A,CREB5,CTBP2,EGF,FOS,GNAI3,GNAO1,GNAQ,GNAS,GNAZ,GNB1,GNB2,GNB5,GNG10,GNG11,GNG2,GNG5,GSK3B,GUCY1A1,GUCY1B1,HNRNPD,HSP90AA1,HSP90B1,JUN,KRAS,LEPR,LIMK2,MCU,MED12L,MED13L,MED30,MMP8,MMP9,MT-ATP6,MT-CYB,MT-ND1,MT-ND2,MT-ND3,MT-ND4,MT-ND4L,MT-ND5,MT-ND6,MYL12A,NCOA2,NDUFA5,NDUFA6,NDUFB1,NDUFB2,NDUFB6,NDUFB9,NDUFS6,NRIP1,PAK1,PCNA,PIK3C3,PIK3CB,PLCB4,PLCH1,PPP1CB,PRKAA1,PRKAC…
Protein Kinase A Signaling	1.31E01	1.82E-01	1.750	ANAPC11,ANAPC13,ANAPC5,CALM1 (includes others),CDC14B,CDC25A,CDC26,CHP1,CREB5,DUSP1,DUSP10,DUSP22,GNAI3,GNAQ,GNAS,GNB1,GNB2,GNB5,GNG10,GNG11,GNG2,GNG5,GSK3B,GUCY1A1,GUCY1B1,H1-10,H1-2,H1-3,H1-4,H1-5,H3-3A/H3-3B,H3C3,ITPR1,ITPR2,MTMR3,MYL12A,MYLK,NFAT5,NFKBIA,NFKBIB,PDE3A,PDE5A,PHKB,PLCB4,PLCH1,PPP1CA,PPP1CB,PPP1R11,PPP1R7,PPP3R1,PRKACB,PRKAR1A,PRKAR2B,PTEN,PTK2,PTPN1,PTPN12,PTPN18,PTPRA,PTPRF,PTP…
Sirtuin Signaling Pathway	1.29E01	2.06E-01	-1.896	ABCA1,ADAM10,APP,ATG101,ATG3,ATP5F1B,ATP5PB,BCL2L11,GABARAP,GABARAPL2,GADD45B,GLS,GSK3B,H1-10,H1-2,H1-3,H1-4,H1-5,H3-3A/H3-3B,H3C3,JUN,LDHA,MAP1LC3B,MAP1LC3B2,MT-ATP6,MT-CYB,MT-ND1,MT-ND2,MT-ND3,MT-ND4,MT-ND4L,MT-ND5,MT-ND6,NAMPT,NBN,NDUFA5,NDUFA6,NDUFB1,NDUFB2,NDUFB6,NDUFB9,NDUFS6,PDK1,PFKFB3,PPARG,PRKAA1,RELB,SDHB,SMARCA5,TIMM13,TSPO,TUBA1A,TUBA1C,TUBA4A,TUBA8,UQCRFS1,VDAC1,VDAC3,XRCC5,XRCC6
Deubiquitination	1.27E01	2.13E-01	-4.543	ARRB2,BARD1,CCNA2,CDC20,CDC25A,CDK1,CLSPN,H2AC12,H2AC14,H2AC20,H2AC21,H2AC6,H2BC13,H2BC14,H2BC17,H2BC18,H2BC26,H2BC3,IFIH1,NFKBIA,NLRP3,PSMA3,PSMA4,PSMA7,PSMB2,PSMB3,PSMB6,PSMB7,PSMB8,PSMB9,PSMC1,PSMC2,PSMD3,PSMD7,PSMD8,PSME1,PSME2,PSME3,PTEN,RAD23A,SMAD2,TGFB1,TNFAIP3,TNIP1,UBC,UBE2D1,UIMC1,USP10,USP12,USP16,USP33,USP34,USP4,VCPIP1,VDAC1,VDAC3
Cachexia Signaling Pathway	1.22E01	1.85E-01	-3.638	ACVR1,ACVR2A,AGO4,AKT3,CASP1,CASP4,CEBPB,CEBPD,DDIT4,EIF2AK2,EIF2S1,EIF2S2,FGB,GNAS,GSK3B,GUCY1A1,GUCY1B1,HMGB1,HSP90AA1,HSP90B1,HSPA5,HSPA9,IFNGR2,IL18RAP,IL1B,IL1RN,IRS1,MAP1LC3B,MEF2C,MYD88,PIK3C3,PIK3CB,PPARG,PRKAA1,PRKACB,PRKAR1A,PRKAR2B,PSMA3,PSMA4,PSMA7,PSMB2,PSMB3,PSMB6,PSMB7,PSMB8,PSMB9,PSMC1,PSMC2,PSMD3,PSMD7,PSMD8,PSME1,PSME2,PSME3,PTEN,SERPINA1,SMAD2,SOCS3,STAT1,STAT6,TGFB1,TLR4,TNFRS…
Transcriptional regulation of granulopoiesis	1.18E01	4.31E-01	-1.706	CDKN1A,CEBPB,CEBPE,CSF3R,FLI1,GATA2,GFI1,H2AC14,H2AC20,H2AC6,H2AX,H2AZ2,H2BC13,H2BC14,H2BC17,H2BC26,H2BC3,MYB,RARA,RUNX1,SPI1,TAL1
Mitotic G1 phase and G1/S transition	1.18E01	2.75E-01	-4.459	AKT3,CCNA2,CCND2,CDC25A,CDK1,CDK6,CDKN1A,CDKN1B,DHFR,FBXO5,LIN54,MAX,MYBL2,ORC4,PCNA,PSMA3,PSMA4,PSMA7,PSMB2,PSMB3,PSMB6,PSMB7,PSMB8,PSMB9,PSMC1,PSMC2,PSMD3,PSMD7,PSMD8,PSME1,PSME2,PSME3,RRM2,TOP2A,TYMS,UBC
Class I MHC mediated antigen processing and presentation	1.18E01	1.81E-01	-4.366	ANAPC11,ANAPC13,ANAPC5,B2M,CALR,CD36,CDC20,CDC26,CTSL,CUL5,CYBA,DTX3L,ELOB,FBXL5,FCGR1A,FGB,HERC1,HERC5,HMGB1,HSPA5,KLHL2,LNPEP,LY96,MYD88,NCF2,NCF4,PIK3C3,PSMA3,PSMA4,PSMA7,PSMB2,PSMB3,PSMB6,PSMB7,PSMB8,PSMB9,PSMC1,PSMC2,PSMD3,PSMD7,PSMD8,PSME1,PSME2,PSME3,RBX1,RNF19B,RNF6,S100A8,S100A9,SEC13,SEC24D,SNAP23,SOCS3,TLR1,TLR4,TRIM21,UBC,UBE2D1,UBE2D3,UBE2E3,UBE2F,UBE2K,UBE2L6,UBE2M,UBE2N,UBE2Q2,UBE2…
IL-8 Signaling	1.16E01	2.24E-01	-2.466	AKT3,ANGPT1,ARRB2,AZU1,CCND2,CXCR1,CXCR2,DEFA1 (includes others),FOS,GNAI3,GNAO1,GNAQ,GNAS,GNAZ,GNB1,GNB2,GNB5,GNG10,GNG11,GNG2,GNG5,ICAM1,IQGAP1,ITGB2,JUN,KRAS,LASP1,LIMK2,MAP4K4,MMP9,MPO,NCF2,NFKBIA,NFKBIB,PAK2,PIK3C3,PIK3CB,PLD1,PTK2,RAB11FIP2,RAC2,RALB,RAP1B,RAP2B,RHOG,ROCK2,VASP
Mitotic G2-G2/M phases	1.13E01	2.26E-01	-3.130	CCNA2,CCNB2,CDC25A,CDK1,CDKN1A,CENPF,DCTN3,DYNLL1,FOXM1,HSP90AA1,LIN54,MYBL2,NEK2,PLK1,PPP1CB,PRKAR2B,PSMA3,PSMA4,PSMA7,PSMB2,PSMB3,PSMB6,PSMB7,PSMB8,PSMB9,PSMC1,PSMC2,PSMD3,PSMD7,PSMD8,PSME1,PSME2,PSME3,RBX1,SFI1,TPX2,TUBA1A,TUBA1C,TUBA4A,TUBA8,TUBB,TUBB1,TUBGCP4,UBC,YWHAE
Kinetochore Metaphase Signaling Pathway	1.13E01	2.91E-01	-1.512	ANAPC11,ANAPC13,ANAPC5,AURKB,BIRC5,CDC20,CDC26,CDK1,CENPE,CENPT,ENSA,H2AC20,H2AC21,H2AX,H2AZ1,H2AZ2,INCENP,MACROH2A1,MAD2L1,MXD3,NDC80,NEK2,PLK1,PPP1CA,PPP1CB,PPP1R11,PPP1R7,PPP2R5C,PTTG1,RAD21,SKA1,SPC24
C-type lectin receptors (CLRs)	1.11E01	2.55E-01	-4.333	BCL10,CALM1 (includes others),CLEC4D,CLEC4E,ICAM3,IL1B,ITPR1,ITPR2,KRAS,NFKBIA,PAK1,PAK2,PPP3R1,PRKACB,PSMA3,PSMA4,PSMA7,PSMB2,PSMB3,PSMB6,PSMB7,PSMB8,PSMB9,PSMC1,PSMC2,PSMD3,PSMD7,PSMD8,PSME1,PSME2,PSME3,PYCARD,RELB,UBC,UBE2D1,UBE2M,UBE2N
KEAP1-NFE2L2 pathway	1.06E01	3.08E-01	-2.646	AKT3,BACH1,CDKN1A,FBXL17,GSK3B,MAP1LC3B,PSMA3,PSMA4,PSMA7,PSMB2,PSMB3,PSMB6,PSMB7,PSMB8,PSMB9,PSMC1,PSMC2,PSMD3,PSMD7,PSMD8,PSME1,PSME2,PSME3,RBX1,SESN2,TRIM21,UBC,UBXN7
MAPK6/MAPK4 signaling	1.05E01	3.04E-01	-0.632	AGO4,CDC14B,CDC42EP3,CDK1,DNAJB1,JUN,PAK1,PAK2,PRKACB,PSMA3,PSMA4,PSMA7,PSMB2,PSMB3,PSMB6,PSMB7,PSMB8,PSMB9,PSMC1,PSMC2,PSMD3,PSMD7,PSMD8,PSME1,PSME2,PSME3,SEPTIN7,UBC
Protein Ubiquitination Pathway	1.05E01	1.94E-01	NaN	ANAPC11,ANAPC5,B2M,BIRC6,CDC20,DNAJA1,DNAJB1,DNAJB11,DNAJB6,DNAJC13,DNAJC16,DNAJC5,ELOB,HSP90AA1,HSP90B1,HSPA5,HSPA9,PSMA3,PSMA4,PSMA7,PSMB2,PSMB3,PSMB6,PSMB7,PSMB8,PSMB9,PSMC1,PSMC2,PSMD3,PSMD7,PSMD8,PSME1,PSME2,RBX1,UBC,UBE2D1,UBE2D3,UBE2E3,UBE2F,UBE2K,UBE2L6,UBE2M,UBE2N,UBE2Q2,UBE2S,USP10,USP12,USP16,USP31,USP33,USP34,USP38,USP4
fMLP Signaling in Neutrophils	1.04E01	2.6E-01	1.225	ARPC2,ARPC3,CALM1 (includes others),CHP1,FPR1,FPR2,GNAI3,GNAO1,GNAQ,GNAS,GNAZ,GNB1,GNB2,GNB5,GNG10,GNG11,GNG2,GNG5,ITPR1,ITPR2,KRAS,NCF2,NFAT5,NFKBIA,NFKBIB,PIK3C3,PIK3CB,PLCB4,PPP3R1,RAC2,RALB,RAP1B,RAP2B,RELB
Response to elevated platelet cytosolic Ca2+	1.03E01	2.58E-01	2.401	ACTN1,ANXA5,APP,CALM1 (includes others),CALU,CD109,CD36,CD9,CYB5R1,EGF,ENDOD1,F13A1,F5,FGB,FN1,GTPBP2,HRG,HSPA5,LY6G6F,MANF,PDGFA,PF4,PPBP,PROS1,RAB27B,SERPINA1,SERPING1,TAGLN2,TGFB1,THBS1,TLN1,TMSB10/TMSB4X,TUBA4A,VCL
Huntington's Disease Signaling	1.03E01	1.9E-01	2.236	AKT3,ATP5F1B,ATP5PB,CASP1,CASP4,CREB5,DNAJB1,DNAJC5,DNM1L,DNM3,EGF,GLS,GNAQ,GNB1,GNB2,GNB5,GNG10,GNG11,GNG2,GNG5,HDAC9,HSPA5,HSPA9,ITPR1,JUN,PIK3C3,PIK3CB,PLCB4,POLR2J,POLR2K,POLR2L,PSMA3,PSMA4,PSMA7,PSMB2,PSMB3,PSMB6,PSMB7,PSMB8,PSMB9,PSMC1,PSMC2,PSMD3,PSMD7,PSMD8,PSME1,PSME2,PSME3,RASA1,SDHB,TGM2,UBC,UBE2S,VAMP3
Senescence-Associated Secretory Phenotype (SASP)	9.87E00	3.29E-01	-3.674	ANAPC11,ANAPC15,ANAPC5,CCNA2,CDC26,CDK6,CDKN1A,CDKN1B,CEBPB,FOS,H2AC14,H2AC20,H2AC6,H2AX,H2AZ2,H2BC13,H2BC14,H2BC17,H2BC26,H2BC3,JUN,UBC,UBE2D1,UBE2S
Glucocorticoid Receptor Signaling	9.75E00	1.48E-01	NaN	AKT3,ANXA1,ATP5F1B,ATP5PB,B2M,BCL2L11,BRD7,CCL5,CDKN1A,CHP1,CSF2RB,CXCR1,CXCR2,DUSP1,EGF,FCGR1A,FOS,GTF2E2,H3-3A/H3-3B,H3C3,HLA-DOA,HMGB1,HP,HSP90AA1,HSP90B1,HSPA5,HSPA9,ICAM1,IFNAR1,IL18RAP,IL1B,IL1RN,JUN,KRAS,MMP8,MMP9,MT-ATP6,MT-CYB,MT-ND1,MT-ND2,MT-ND3,MT-ND4,MT-ND4L,MT-ND5,MT-ND6,NCOA2,NDUFA5,NDUFA6,NDUFB1,NDUFB2,NDUFB6,NDUFB9,NDUFS6,NFAT5,NFKBIA,NFKBIB,NRIP1,PDK4,PIK3C3,PIK3CB,PLA2G12A,PLA2…
Oxidative Phosphorylation	9.66E00	2.68E-01	-0.730	ATP5F1B,ATP5ME,ATP5PB,COX17,COX5B,COX6A1,COX6C,COX7A2L,COX7C,MT-ATP6,MT-CO1,MT-CO2,MT-CO3,MT-CYB,MT-ND1,MT-ND2,MT-ND3,MT-ND4,MT-ND4L,MT-ND5,NDUFA5,NDUFA6,NDUFB1,NDUFB2,NDUFB6,NDUFB9,NDUFS6,SDHB,UQCRFS1,UQCRQ
RAF/MAP kinase cascade	9.64E00	1.91E-01	-1.980	ANGPT1,APBB1IP,ARRB2,CALM1 (includes others),CSF2RB,DLG1,DUSP1,DUSP10,EGF,FGB,FN1,IQGAP1,IRS1,KRAS,LAMTOR2,MARK3,PDGFA,PIK3CB,PPP1CB,PPP2R5C,PSMA3,PSMA4,PSMA7,PSMB2,PSMB3,PSMB6,PSMB7,PSMB8,PSMB9,PSMC1,PSMC2,PSMD3,PSMD7,PSMD8,PSME1,PSME2,PSME3,PTK2,PTPRA,RANBP9,RAP1B,RASA1,RASA3,RASGRP4,RBX1,SHOC2,TLN1,UBC,VCL,YWHAB
Regulation of Apoptosis	9.56E00	3.77E-01	-4.025	ARHGAP10,PAK2,PSMA3,PSMA4,PSMA7,PSMB2,PSMB3,PSMB6,PSMB7,PSMB8,PSMB9,PSMC1,PSMC2,PSMD3,PSMD7,PSMD8,PSME1,PSME2,PSME3,UBC
S Phase	9.55E00	2.8E-01	-3.780	AKT3,CCNA2,CDC25A,CDCA5,CDKN1A,CDKN1B,GSK3B,LIN54,MAX,PSMA3,PSMA4,PSMA7,PSMB2,PSMB3,PSMB6,PSMB7,PSMB8,PSMB9,PSMC1,PSMC2,PSMD3,PSMD7,PSMD8,PSME1,PSME2,PSME3,RAD21,UBC
Smooth Muscle Contraction	9.54E00	4.19E-01	1.414	ANXA1,ANXA2,CALD1,CALM1 (includes others),DYSF,GUCY1A1,GUCY1B1,ITGB5,MYL12A,MYLK,PAK1,PAK2,PDE5A,PXN,TLN1,TPM1,TPM4,VCL
TP53 Regulates Metabolic Genes	9.47E00	2.95E-01	-1.177	AGO4,AKT3,COX5B,COX6A1,COX6C,COX7A2L,COX7C,DDIT4,GLS,LAMTOR2,LAMTOR4,LAMTOR5,MT-CO1,MT-CO2,MT-CO3,PRDX2,PRDX5,PRKAA1,PTEN,RHEB,RRAGD,SESN2,TXN,YWHAB,YWHAE,YWHAZ
Electron transport, ATP synthesis, and heat production by uncoupling proteins	9.41E00	2.5E-01	0.000	ATP5F1B,ATP5ME,ATP5PB,COX5B,COX6A1,COX6C,COX7A2L,COX7C,ETFA,MT-ATP6,MT-ATP8,MT-CO1,MT-CO2,MT-CO3,MT-CYB,MT-ND1,MT-ND2,MT-ND3,MT-ND4,MT-ND5,MT-ND6,NDUFA5,NDUFA6,NDUFB1,NDUFB2,NDUFB6,NDUFB9,NDUFS6,SDHB,TIMMDC1,UQCRFS1,UQCRQ
Ephrin Receptor Signaling	9.39E00	2.08E-01	0.343	ABI1,ADAM10,AKT3,ANGPT1,ARPC2,ARPC3,CREB5,CRKL,EGF,GNAI3,GNAO1,GNAQ,GNAS,GNAZ,GNB1,GNB2,GNB5,GNG10,GNG11,GNG2,GNG5,GRINA,ITGA2,ITGB1,ITGB2,ITGB5,KRAS,LIMK2,MAP4K4,NCK2,PAK1,PAK2,PDGFA,PTK2,PXN,RAC2,RALB,RAP1B,RAP2B,RASA1,ROCK2,WIPF1
Signaling by Rho Family GTPases	9.34E00	1.87E-01	0.000	ARHGEF12,ARPC2,ARPC3,CDC42EP3,CIT,FOS,GNAI3,GNAO1,GNAQ,GNAS,GNAZ,GNB1,GNB2,GNB5,GNG10,GNG11,GNG2,GNG5,IQGAP1,ITGA2,ITGB1,ITGB2,ITGB5,JUN,LIMK2,MAP3K20,MYL12A,MYLK,NCF2,PAK1,PAK2,PARD3,PIK3C3,PIK3CB,PIP4K2A,PIP5K1C,PLD1,PTK2,RAC2,RELB,RHOG,ROCK2,SEPTIN11,SEPTIN2,SEPTIN7,SLC9A1,STMN1,VIM,WASF3,WIPF1
Mitochondrial Dysfunction	9.32E00	1.72E-01	0.391	APP,ATP5F1B,ATP5ME,ATP5PB,BID,CALM1 (includes others),CHP1,COX17,COX5B,COX6A1,COX6C,COX7A2L,COX7C,CPOX,CREB5,DLD,DNM1L,GPD2,GSTA1,GSTP1,ITPR1,ITPR2,LRRK2,MAP3K5,MCU,MGST1,MT-ATP6,MT-CO1,MT-CO2,MT-CO3,MT-CYB,MT-ND1,MT-ND2,MT-ND3,MT-ND4,MT-ND4L,MT-ND5,MT-ND6,NDUFA5,NDUFA6,NDUFB1,NDUFB2,NDUFB6,NDUFB9,NDUFS6,PIK3C3,PIK3CB,PPARG,PPP3R1,PRDX6,PRKAA1,PRKACB,PRKAR1A,PRKAR2B,SDHB,UQCRFS1,UQCRQ,VDAC1,VDAC3
DNA Damage/Telomere Stress Induced Senescence	9.06E00	3.57E-01	-3.578	CCNA2,CDKN1A,CDKN1B,H1-2,H1-3,H1-4,H1-5,H2AC14,H2AC20,H2AC6,H2AX,H2AZ2,H2BC13,H2BC14,H2BC17,H2BC26,H2BC3,HMGA1,LMNB1,NBN
Cellular response to hypoxia	8.81E00	3.07E-01	-3.962	EGLN3,ELOB,PSMA3,PSMA4,PSMA7,PSMB2,PSMB3,PSMB6,PSMB7,PSMB8,PSMB9,PSMC1,PSMC2,PSMD3,PSMD7,PSMD8,PSME1,PSME2,PSME3,RBX1,UBC,UBE2D1,UBE2D3
RHO GTPase cycle	8.62E00	1.53E-01	0.120	ABI1,ABI2,ACTN1,ARHGAP10,ARHGAP11A,ARHGAP18,ARHGAP21,ARHGAP23,ARHGAP30,ARHGAP32,ARHGDIA,ARHGEF12,ARL13B,BASP1,BLTP3B,BRK1,C1QBP,CDC42BPB,CDC42EP3,CIT,CKAP4,CYBA,DAAM1,DIAPH1,DOCK4,ECT2,EFHD2,EMC3,ERBIN,FAM13B,FGD4,FLOT1,FLOT2,HNRNPC,HSP90AA1,IQGAP1,IQGAP2,ITGB1,LMNB1,MPP7,NCF2,NCF4,NCK2,NCKAP1,NDUFA5,PAK1,PAK2,PDE5A,PEAK1,PKP4,PLD1,RAC2,RACGAP1,RALBP1,RHOG,ROCK2,SNAP23,STIP1,STOM,TAOK3,TMOD3,TMPO…
α-Adrenergic Signaling	8.61E00	2.57E-01	1.604	ADRA2A,CALM1 (includes others),GNAI3,GNAO1,GNAQ,GNAS,GNAZ,GNB1,GNB2,GNB5,GNG10,GNG11,GNG2,GNG5,GUCY1A1,GUCY1B1,ITPR1,ITPR2,KRAS,PHKB,PRKACB,PRKAR1A,PRKAR2B,PYGB,RALB,RAP1B,RAP2B,SLC8A1
Metabolism of polyamines	8.6E00	3.39E-01	-3.578	AMD1,OAZ2,ODC1,PSMA3,PSMA4,PSMA7,PSMB2,PSMB3,PSMB6,PSMB7,PSMB8,PSMB9,PSMC1,PSMC2,PSMD3,PSMD7,PSMD8,PSME1,PSME2,PSME3
Fc epsilon receptor (FCERI) signaling	8.59E00	1.99E-01	-4.218	BCL10,CALM1 (includes others),FOS,GAB2,GRAP2,IGKC,IGKV1-5,IGKV4-1,IGLC2,ITPR1,ITPR2,JUN,KRAS,NFKBIA,PAK1,PAK2,PIK3CB,PPP3R1,PSMA3,PSMA4,PSMA7,PSMB2,PSMB3,PSMB6,PSMB7,PSMB8,PSMB9,PSMC1,PSMC2,PSMD3,PSMD7,PSMD8,PSME1,PSME2,PSME3,RASGRP2,RASGRP4,TEC,UBC,UBE2D1,UBE2N
Transcriptional regulation by RUNX3	8.57E00	2.71E-01	-3.674	BCL2L11,BRD2,CDKN1A,KRAS,MAML3,PSMA3,PSMA4,PSMA7,PSMB2,PSMB3,PSMB6,PSMB7,PSMB8,PSMB9,PSMC1,PSMC2,PSMD3,PSMD7,PSMD8,PSME1,PSME2,PSME3,RBPJ,RUNX1,TGFB1,UBC
Interferon alpha/beta signaling	8.55E00	3.1E-01	-4.690	EGR1,GBP2,IFI27,IFI6,IFIT1,IFIT2,IFIT3,IFIT5,IFITM1,IFITM2,IFITM3,IFNAR1,IRF1,ISG15,ISG20,OAS3,PSMB8,PTPN1,RSAD2,SOCS3,STAT1,XAF1
NIK-->noncanonical NF-kB signaling	8.45E00	3.33E-01	-4.472	PSMA3,PSMA4,PSMA7,PSMB2,PSMB3,PSMB6,PSMB7,PSMB8,PSMB9,PSMC1,PSMC2,PSMD3,PSMD7,PSMD8,PSME1,PSME2,PSME3,RELB,UBC,UBE2M
BAG2 Signaling Pathway	8.36E00	2.82E-01	0.333	ANXA2,CDKN1A,HSP90AA1,HSPA5,HSPA9,PSMA3,PSMA4,PSMA7,PSMB2,PSMB3,PSMB6,PSMB7,PSMB8,PSMB9,PSMC1,PSMC2,PSMD3,PSMD7,PSMD8,PSME1,PSME2,PSME3,RELB,UBE2D1
Inhibition of ARE-Mediated mRNA Degradation Pathway	8.32E00	2.15E-01	0.655	AGO4,AKT3,CNOT7,PPM1L,PPP2R5C,PRKACB,PRKAR1A,PRKAR2B,PSMA3,PSMA4,PSMA7,PSMB2,PSMB3,PSMB6,PSMB7,PSMB8,PSMB9,PSMC1,PSMC2,PSMD3,PSMD7,PSMD8,PSME1,PSME2,PSME3,TNFRSF1A,TNFSF10,TNFSF13B,TNFSF14,TNFSF4,YWHAB,YWHAE,YWHAZ,ZFP36,ZFP36L1
Mitotic Prometaphase	8.26E00	1.97E-01	-1.581	AURKB,BIRC5,CCNB2,CDC20,CDCA5,CDK1,CENPE,CENPF,CENPT,DCTN3,DYNC1I1,DYNC1LI2,DYNLL1,HSP90AA1,INCENP,ITGB3BP,KIF2A,MAD2L1,NDC80,NEK2,NEK7,PLK1,PPP2R5C,PRKAR2B,RAD21,RANGAP1,SEC13,SFI1,SKA1,SMC2,SPC24,TAOK1,TUBA1A,TUBA1C,TUBA4A,TUBA8,TUBB,TUBB1,TUBGCP4,YWHAE
Hedgehog 'off' state	8.23E00	2.48E-01	-2.294	GNAS,GSK3B,PRKACB,PRKAR1A,PRKAR2B,PSMA3,PSMA4,PSMA7,PSMB2,PSMB3,PSMB6,PSMB7,PSMB8,PSMB9,PSMC1,PSMC2,PSMD3,PSMD7,PSMD8,PSME1,PSME2,PSME3,RBX1,TUBA1A,TUBA1C,TUBA4A,TUBB1,UBC
TNFR2 non-canonical NF-kB pathway	8.16E00	3.09E-01	-4.583	LTBR,PSMA3,PSMA4,PSMA7,PSMB2,PSMB3,PSMB6,PSMB7,PSMB8,PSMB9,PSMC1,PSMC2,PSMD3,PSMD7,PSMD8,PSME1,PSME2,PSME3,TNFSF13B,TNFSF14,UBC
Gap Junction Signaling	8.09E00	1.66E-01	0.962	AKT3,BIRC5,CALM1 (includes others),CDKN1B,CREB5,CTTN,DLG1,EGF,GNAI3,GNAQ,GNAS,GSK3B,GUCY1A1,GUCY1B1,GZMB,IL1B,ITPR1,ITPR2,KRAS,LPAR6,MAP3K5,OXTR,P2RY1,P2RY12,P2RY13,PIK3C3,PIK3CB,PLA2G12A,PLA2G4A,PLCB4,PLCH1,PPP3R1,PRKACB,PRKAR1A,PRKAR2B,PRKG1,PTGER2,RALB,RAP1B,RAP2B,RELB,SMAD2,SP3,TGFB1,TLR4,TNFRSF1A,TUBA1A,TUBA1C,TUBA4A,TUBA8,TUBB,TUBB1,VDAC1,VDAC3
CXCR4 Signaling	7.96E00	2.08E-01	0.600	AKT3,EGR1,FOS,GNAI3,GNAO1,GNAQ,GNAS,GNAZ,GNB1,GNB2,GNB5,GNG10,GNG11,GNG2,GNG5,GUCY1A1,GUCY1B1,ITPR1,ITPR2,JUN,KRAS,MYL12A,PAK1,PAK2,PIK3C3,PIK3CB,PLCB4,PTK2,PXN,RAC2,RALB,RAP1B,RAP2B,RHOG,ROCK2
Signaling by NOTCH4	7.87E00	2.77E-01	-3.128	ADAM10,MAML3,PSMA3,PSMA4,PSMA7,PSMB2,PSMB3,PSMB6,PSMB7,PSMB8,PSMB9,PSMC1,PSMC2,PSMD3,PSMD7,PSMD8,PSME1,PSME2,PSME3,RBPJ,RBX1,UBC,YWHAZ
TCR signaling	7.72E00	2.3E-01	-4.271	BCL10,GRAP2,NFKBIA,PAK1,PAK2,PIK3CB,PSMA3,PSMA4,PSMA7,PSMB2,PSMB3,PSMB6,PSMB7,PSMB8,PSMB9,PSMC1,PSMC2,PSMD3,PSMD7,PSMD8,PSME1,PSME2,PSME3,PTEN,PTPRJ,UBC,UBE2D1,UBE2N,VASP
CCR3 Signaling in Eosinophils	7.67E00	2.24E-01	1.155	CALM1 (includes others),GNAI3,GNAO1,GNAQ,GNAS,GNAZ,GNB1,GNB2,GNB5,GNG10,GNG11,GNG2,GNG5,ITPR1,ITPR2,KRAS,LIMK2,MYLK,PAK1,PAK2,PIK3C3,PIK3CB,PLA2G12A,PLA2G4A,PLCB4,PPP1CB,RALB,RAP1B,RAP2B,ROCK2
Degradation of beta-catenin by the destruction complex	7.62E00	2.61E-01	-4.082	CTBP2,FRAT2,GSK3B,PPP2R5C,PSMA3,PSMA4,PSMA7,PSMB2,PSMB3,PSMB6,PSMB7,PSMB8,PSMB9,PSMC1,PSMC2,PSMD3,PSMD7,PSMD8,PSME1,PSME2,PSME3,RBX1,TLE3,UBC
Regulation of RUNX2 expression and activity	7.56E00	2.88E-01	-3.710	GSK3B,PSMA3,PSMA4,PSMA7,PSMB2,PSMB3,PSMB6,PSMB7,PSMB8,PSMB9,PSMC1,PSMC2,PSMD3,PSMD7,PSMD8,PSME1,PSME2,PSME3,RBX1,STAT1,UBC
Platelet homeostasis	7.55E00	2.67E-01	1.460	ATP2A2,ATP2B4,CALM1 (includes others),GNAS,GNB1,GNB2,GNB5,GNG10,GNG11,GNG2,GNG5,GUCY1A1,GUCY1B1,ITPR1,ITPR2,ORAI1,PDE5A,PLA2G4A,PPP2R5C,PRKG1,SLC8A1,SRI,TRPC6
Interleukin-1 family signaling	7.48E00	2.25E-01	-4.271	CASP1,IL18RAP,IL1B,IL1RN,MYD88,NFKBIA,PELI1,PSMA3,PSMA4,PSMA7,PSMB2,PSMB3,PSMB6,PSMB7,PSMB8,PSMB9,PSMC1,PSMC2,PSMD3,PSMD7,PSMD8,PSME1,PSME2,PSME3,PTPN12,PTPN18,RBX1,UBC,UBE2N
HER-2 Signaling in Breast Cancer	7.33E00	1.81E-01	1.947	AKT3,ARF6,BCL2L11,BIRC5,CDKN1A,CDKN1B,COPS6,COX17,COX5B,COX6A1,COX6C,COX7A2L,COX7C,EGF,ELK3,FOS,GSK3B,ITGB1,ITGB2,ITGB5,JUN,KRAS,MT-CO1,MT-CO2,MT-CO3,NFKBIA,NFKBIB,NUP214,NUP50,PARD3,PDK1,PIK3C3,PIK3CB,PTEN,RALB,RAP1B,RAP2B,RELB,RHEB,RPS6,SEC13
FAT10 Signaling Pathway	7.26E00	3.16E-01	-1.000	MAP1LC3B,PSMA3,PSMA4,PSMA7,PSMB2,PSMB3,PSMB6,PSMB7,PSMB8,PSMB9,PSMC1,PSMC2,PSMD3,PSMD7,PSMD8,PSME1,PSME2,PSME3
P2Y Purigenic Receptor Signaling Pathway	7.17E00	2.18E-01	1.460	AKT3,CREB5,FOS,GNAI3,GNAQ,GNB1,GNB2,GNB5,GNG10,GNG11,GNG2,GNG5,GUCY1A1,GUCY1B1,JUN,KRAS,P2RY1,P2RY12,PIK3C3,PIK3CB,PLCB4,PLCH1,PRKACB,PRKAR1A,PRKAR2B,RALB,RAP1B,RAP2B,RELB
Apelin Endothelial Signaling Pathway	7.14E00	2.13E-01	1.414	AKT3,ANGPT1,CALM1 (includes others),FOS,GNAI3,GNAO1,GNAQ,GNAS,GNAZ,GNB1,GNB2,GNB5,GNG10,GNG11,GNG2,GNG5,GUCY1A1,GUCY1B1,ICAM1,JUN,KRAS,MEF2C,PIK3C3,PIK3CB,PLCB4,PRKAA1,RALB,RAP1B,RAP2B,RELB
DNA methylation	7.13E00	4.62E-01	-2.309	DNMT1,H2AC14,H2AC20,H2AC6,H2AX,H2AZ2,H2BC13,H2BC14,H2BC17,H2BC26,H2BC3,UHRF1
ERK/MAPK Signaling	7.05E00	1.81E-01	1.372	CREB5,CRKL,DUSP1,ELK3,FOS,H3-3A/H3-3B,H3C3,ITGA2,ITGB1,ITGB2,ITGB5,KRAS,MKNK2,PAK1,PAK2,PIK3C3,PIK3CB,PLA2G12A,PLA2G4A,PPARG,PPM1L,PPP1CA,PPP1CB,PPP1R11,PPP1R7,PPP2R5C,PRKACB,PRKAR1A,PRKAR2B,PTK2,PXN,RAC2,RALB,RAP1B,RAP2B,STAT1,TLN1,YWHAB,YWHAZ
Oxytocin in Brain Signaling Pathway	7.01E00	1.86E-01	2.795	AKT3,CALM1 (includes others),CASP1,CREB5,DDIT3,GNAI3,GNAO1,GNAQ,GNB1,GNB2,GNB5,GNG10,GNG11,GNG2,GNG5,IL1B,ITPR1,ITPR2,KRAS,MEF2C,NLRP3,OXTR,PIK3C3,PIK3CB,PLA2G12A,PLA2G4A,PLAAT1,PNPLA8,PRDX6,PTGS1,PTPN1,PYCARD,RALB,RAP1B,RAP2B,RGS2,TLR4
Role of PKR in Interferon Induction and Antiviral Response	6.94E00	2.13E-01	-1.000	BID,CASP1,EIF2AK2,EIF2S1,FCGR1A,FOS,HMGB1,HSP90AA1,HSP90B1,HSPA5,HSPA9,IFIH1,IFNAR1,IFNGR2,IL1B,IRF1,JUN,MARCO,METAP2,MYD88,NFKBIA,NFKBIB,NLRP3,PDGFA,PYCARD,RELB,STAT1,TLR4,TNFRSF1A
Autophagy	6.94E00	1.8E-01	-1.761	AKT3,ARL8B,ATG101,ATG3,BIRC6,BMP6,CALM1 (includes others),CDKN1B,CHP1,CREB5,DDIT3,EGF,FOS,GABARAP,GABARAPL2,GNAI3,GSK3B,IRS1,JUN,MAP1LC3B,MAP1LC3B2,MYD88,NRBF2,PIK3C3,PIK3CB,PPM1L,PPP2R5C,PPP3R1,PRKAA1,PRKACB,PRKAR1A,PRKAR2B,PTEN,RALB,RGS19,TGFB1,TLR4,TNFRSF1A,VPS41
Processing of Capped Intron-Containing Pre-mRNA	6.94E00	1.64E-01	-5.980	BCAS2,BUD31,CASC3,CWC15,CWC25,FIP1L1,HNRNPA2B1,HNRNPA3,HNRNPC,HNRNPD,HNRNPR,HNRNPU,ISY1,LSM3,LSM6,MAGOH,MAGOHB,NUP214,NUP50,POLR2J,POLR2K,POLR2L,PPIG,PRPF38A,RBM17,RBM7,RNU5B-1,SEC13,SF3A3,SF3B1,SF3B6,SLU7,SNRNP25,SNRNP27,SNRPA,SNRPB2,SNRPC,SNRPD1,SNRPF,SNRPG,SRSF1,SRSF3,SRSF6,SRSF7,SRSF9,WTAP,YBX1
RAC Signaling	6.87E00	2.12E-01	0.408	ABI2,ARPC2,ARPC3,BRK1,IQGAP1,IQGAP2,ITGA2,ITGB1,ITGB2,ITGB5,JUN,KRAS,LIMK2,NCF2,NCKAP1,PAK1,PAK2,PARD3,PIK3C3,PIK3CB,PIP4K2A,PIP5K1C,PLD1,PTK2,RAC2,RALB,RAP1B,RAP2B,RELB
Androgen Signaling	6.84E00	1.95E-01	1.667	CALM1 (includes others),CALR,DNAJB1,GNAI3,GNAO1,GNAQ,GNAS,GNAZ,GNB1,GNB2,GNB5,GNG10,GNG11,GNG2,GNG5,GTF2E2,H3-3A/H3-3B,H3C3,HSP90AA1,ITPR1,ITPR2,JUN,NCOA2,NCOA4,POLR2J,POLR2K,POLR2L,PRKACB,PRKAR1A,PRKAR2B,RELB,TAF12,TAF15
Serotonin Receptor Signaling	6.81E00	1.41E-01	1.723	ADRA2A,AKT3,APP,ARRB2,CALM1 (includes others),CREB5,F13A1,FFAR2,FGB,GNAI3,GNAO1,GNAQ,GNAS,GNB1,GNB2,GNB5,GNG10,GNG11,GNG2,GNG5,GSK3B,GUCY1A1,GUCY1B1,H3-3A/H3-3B,H3C3,IL1B,ITGB1,JUN,KRAS,MAP1LC3B,MAP3K5,MMP9,MYLK,NFKBIA,ORAI1,PAK1,PAK2,PDK1,PIK3C3,PIK3CB,PLA2G12A,PLA2G4A,PLAAT1,PLAUR,PLCB4,PLCH1,PLD1,PNPLA8,PPP1CB,PRDX6,PRKACB,PRKAR1A,PRKAR2B,PTGS1,RAB27A,RAC2,RALB,RAP1B,RAP2B,RHOG,ROCK2,SLC18A2,S…
Mitotic Roles of Polo-Like Kinase	6.79E00	2.84E-01	-2.138	ANAPC11,ANAPC13,ANAPC5,CCNB2,CDC20,CDC25A,CDC26,CDK1,FBXO5,HSP90AA1,HSP90B1,KIF11,PLK1,PLK3,PPM1L,PPP2R5C,PTTG1,RAD21,TGFB1
Oxytocin Signaling Pathway	6.75E00	1.63E-01	2.654	AKT3,ARRB2,ATP2B4,CALM1 (includes others),CCL5,CD36,CHP1,CREB5,FOS,GNAI3,GNAO1,GNAQ,GNB1,GNB2,GNB5,GNG10,GNG11,GNG2,GNG5,GSK3B,GUCY1A1,GUCY1B1,ITPR1,ITPR2,KRAS,MEF2C,MYLK,OXTR,PIK3C3,PIK3CB,PLA2G12A,PLA2G4A,PLCB4,PPARG,PPP1CB,PPP3R1,PRKAA1,PRKACB,PRKAR1A,PRKAR2B,PRKG1,RALB,RAP1B,RAP2B,RELB,ROCK2
Signaling by ROBO receptors	6.75E00	2.24E-01	-3.530	ELOB,NCK2,PAK1,PAK2,PRKACB,PSMA3,PSMA4,PSMA7,PSMB2,PSMB3,PSMB6,PSMB7,PSMB8,PSMB9,PSMC1,PSMC2,PSMD3,PSMD7,PSMD8,PSME1,PSME2,PSME3,RBX1,UBC,USP33,VASP
RHO GTPases Activate Formins	6.73E00	2.09E-01	-0.557	AURKB,BIRC5,CDC20,CENPE,CENPF,CENPT,DAAM1,DIAPH1,DYNC1I1,DYNC1LI2,DYNLL1,INCENP,ITGB1,ITGB3BP,KIF2A,MAD2L1,NDC80,PLK1,PPP2R5C,RANGAP1,SEC13,SKA1,SPC24,TAOK1,TUBA1A,TUBA1C,TUBA4A,TUBA8,TUBB1
NoRC negatively regulates rRNA expression	6.72E00	3.68E-01	-2.138	DNMT1,H2AC14,H2AC20,H2AC6,H2AX,H2AZ2,H2BC13,H2BC14,H2BC17,H2BC26,H2BC3,SAP30BP,SMARCA5,TTF1
Interleukin-4 and Interleukin-13 signaling	6.64E00	2.27E-01	-2.600	ANXA1,BATF,BCL6,BIRC5,CD36,CDKN1A,CEBPD,F13A1,FN1,FOS,HSP90AA1,ICAM1,IGHG1,IL1B,ITGB1,ITGB2,JUNB,MCL1,MMP9,PIM1,SOCS3,STAT1,STAT6,TGFB1,VIM
IL-1 Signaling	6.6E00	2.4E-01	-0.333	FOS,GNAI3,GNAO1,GNAQ,GNAS,GNAZ,GNB1,GNB2,GNB5,GNG10,GNG11,GNG2,GNG5,GUCY1A1,GUCY1B1,JUN,MYD88,NFKBIA,NFKBIB,PRKACB,PRKAR1A,PRKAR2B,RELB
Formation of Fibrin Clot (Clotting Cascade)	6.56E00	3.59E-01	0.535	C1QBP,CD177,F13A1,F2R,F5,FGB,GP1BA,GP5,GP9,PF4,PF4V1,PROS1,PRTN3,SERPING1
TCF dependent signaling in response to WNT	6.53E00	1.81E-01	-4.333	FRAT2,GSK3B,H2AC14,H2AC20,H2AC6,H2AX,H2AZ2,H2BC13,H2BC14,H2BC17,H2BC26,H2BC3,KREMEN1,PPP2R5C,PSMA3,PSMA4,PSMA7,PSMB2,PSMB3,PSMB6,PSMB7,PSMB8,PSMB9,PSMC1,PSMC2,PSMD3,PSMD7,PSMD8,PSME1,PSME2,PSME3,RBX1,TLE3,UBC,USP34,YWHAZ
Hypoxia Signaling in the Cardiovascular System	6.53E00	2.63E-01	-1.633	BIRC6,CREB5,HSP90AA1,HSP90B1,JUN,LDHA,NFKBIA,NFKBIB,PTEN,SUMO1,UBE2D1,UBE2D3,UBE2E3,UBE2F,UBE2K,UBE2L6,UBE2M,UBE2N,UBE2Q2,UBE2S
Epithelial Adherens Junction Signaling	6.52E00	1.96E-01	-0.365	ACVR1,ACVR2A,AKT3,ARPC2,ARPC3,DIAPH1,ECT2,EGF,FER,IQGAP1,KIF20A,KRAS,LIMK2,MYL12A,PAK1,PAK2,PPM1L,PPP2R5C,PRKAA1,PTEN,RACGAP1,RALB,RAP1B,RAP2B,ROCK2,STK3,STK4,VCL,YWHAB,YWHAE,YWHAZ
PTEN Regulation	6.52E00	2E-01	-4.158	AGO4,AKT3,EGR1,JUN,LAMTOR2,LAMTOR4,LAMTOR5,PHC3,PPARG,PSMA3,PSMA4,PSMA7,PSMB2,PSMB3,PSMB6,PSMB7,PSMB8,PSMB9,PSMC1,PSMC2,PSMD3,PSMD7,PSMD8,PSME1,PSME2,PSME3,PTEN,RHEB,RRAGD,UBC
GPER1 signaling	6.5E00	3.33E-01	0.775	FN1,GNAI3,GNAS,GNAZ,GNB1,GNB2,GNB5,GNG10,GNG11,GNG2,GNG5,ITGB1,PRKACB,PRKAR1A,PRKAR2B
Axonal Guidance Signaling	6.44E00	1.35E-01	NaN	ABLIM1,ABLIM3,ADAM10,ADAM22,ADAM9,AKT3,ARHGEF12,ARPC2,ARPC3,BMP6,CHP1,CRKL,DPYSL2,EGF,GNAI3,GNAO1,GNAQ,GNAS,GNAZ,GNB1,GNB2,GNB5,GNG10,GNG11,GNG2,GNG5,GSK3B,ITGA2,ITGB1,ITGB2,ITGB5,KRAS,LIMK2,LNPEP,MMP8,MMP9,MYL12A,NCK2,NFAT5,PAK1,PAK2,PDGFA,PIK3C3,PIK3CB,PLCB4,PLCH1,PLXNC1,PPP3R1,PRKACB,PRKAR1A,PRKAR2B,PTK2,PXN,RAC2,RALB,RAP1B,RAP2B,RASA1,RASSF5,ROCK2,SEMA4D,TUBA1A,TUBA1C,TUBA4A,TUBA8,TUBB,TUBB1,…
Sertoli Cell-Germ Cell Junction Signaling Pathway (Enhanced)	6.4E00	1.69E-01	0.632	AKT3,ARPC2,ARPC3,CLDN5,FOS,FOSB,FOSL2,GSK3B,GUCY1A1,GUCY1B1,ICAM1,IL18RAP,ILK,IQGAP1,ITGA2,ITGB1,JAM3,JUN,KRAS,MAP3K5,MMP8,MMP9,PIK3C3,PIK3CB,PPM1L,PPP2R5C,PRKAA1,PRKACB,PRKAR1A,PRKAR2B,PRKG1,PTK2,RAC2,RALB,RAP1B,RAP2B,SMAD2,SP3,TGFB1,TNFRSF1A
B-WICH complex positively regulates rRNA expression	6.35E00	3.08E-01	-2.000	ERCC6,GSK3B,H2AC14,H2AC20,H2AC6,H2AX,H2AZ2,H2BC13,H2BC14,H2BC17,H2BC26,H2BC3,POLR2K,POLR2L,SF3B1,SMARCA5
Hedgehog ligand biogenesis	6.3E00	2.77E-01	-4.243	PSMA3,PSMA4,PSMA7,PSMB2,PSMB3,PSMB6,PSMB7,PSMB8,PSMB9,PSMC1,PSMC2,PSMD3,PSMD7,PSMD8,PSME1,PSME2,PSME3,UBC
Signaling by the B Cell Receptor (BCR)	6.28E00	1.88E-01	-4.017	BCL10,CALM1 (includes others),DAPP1,IGKC,IGKV1-5,IGKV4-1,IGLC2,ITPR1,ITPR2,KRAS,NFKBIA,NFKBIB,ORAI1,PPP3R1,PSMA3,PSMA4,PSMA7,PSMB2,PSMB3,PSMB6,PSMB7,PSMB8,PSMB9,PSMC1,PSMC2,PSMD3,PSMD7,PSMD8,PSME1,PSME2,PSME3,UBC
Gαq Signaling	6.28E00	1.88E-01	2.132	AKT3,AVPR1A,CALM1 (includes others),CHP1,GNAI3,GNAO1,GNAQ,GNAS,GNAZ,GNB1,GNB2,GNB5,GNG10,GNG11,GNG2,GNG5,GSK3B,ITPR1,ITPR2,NFKBIA,NFKBIB,PIK3C3,PIK3CB,PLCB4,PLD1,PPP3R1,RAC2,RELB,RGS18,RGS2,RHOG,ROCK2
Ephrin B Signaling	6.25E00	2.64E-01	1.155	ABI1,GNAI3,GNAO1,GNAQ,GNAS,GNAZ,GNB1,GNB2,GNB5,GNG10,GNG11,GNG2,GNG5,NCK2,PAK1,PTK2,PXN,RAC2,ROCK2
Relaxin Signaling	6.2E00	1.94E-01	2.065	AKT3,FOS,GNAI3,GNAO1,GNAQ,GNAS,GNAZ,GNB1,GNB2,GNB5,GNG10,GNG11,GNG2,GNG5,GUCY1A1,GUCY1B1,JUN,MMP9,NFKBIA,NFKBIB,PDE3A,PDE5A,PIK3C3,PIK3CB,PRKACB,PRKAR1A,PRKAR2B,RAP1B,RELB,TDP2
Role of Macrophages, Fibroblasts and Endothelial Cells in Rheumatoid Arthritis	6.15E00	1.5E-01	NaN	AKT3,C5AR1,CALM1 (includes others),CCL5,CEBPB,CEBPD,CEBPE,CHP1,CREB5,DAAM1,FCGR1A,FCGR3A/FCGR3B,FN1,FOS,GNAO1,GNAQ,GSK3B,ICAM1,IGHG1,IGKC,IGLC2,IL18RAP,IL1B,IL1RN,IL7,JCHAIN,JUN,KRAS,LTBR,MYD88,NFAT5,NFKBIA,NFKBIB,NLK,PDGFA,PIK3C3,PIK3CB,PLCB4,PLCH1,PPP3R1,RALB,RAP1B,RAP2B,ROCK2,SOCS3,TGFB1,TLR1,TLR4,TNFRSF1A,TNFSF13B
Gαi Signaling	6.13E00	2E-01	-1.342	ADRA2A,CXCR2,FPR1,FPR2,GNAI3,GNAO1,GNAQ,GNAS,GNAZ,GNB1,GNB2,GNB5,GNG10,GNG11,GNG2,GNG5,GUCY1A1,GUCY1B1,KRAS,P2RY12,P2RY13,PRKACB,PRKAR1A,PRKAR2B,RALB,RAP1B,RAP2B,RGS10
Macrophage Alternative Activation Signaling Pathway	6.1E00	1.79E-01	-0.343	ABCA1,ARG1,CD36,CEBPB,CREB5,DUSP1,FOS,FPR1,H3-3A/H3-3B,H3C3,HLA-DOA,IGHG1,IGKC,IGLC2,IL1B,IL1RN,IRS1,JCHAIN,JUN,MARCO,NFKBIA,NFKBIB,PF4,PIK3C3,PIK3CB,PPARG,RELB,RPS6KC1,SOCS3,STAT1,STAT6,TGFB1,THBS1,TLR4
Meiotic recombination	6.09E00	3.12E-01	-2.324	H2AC14,H2AC20,H2AC6,H2AX,H2AZ2,H2BC13,H2BC14,H2BC17,H2BC26,H2BC3,MLH3,NBN,RAD51,RPA1,RPA3
Activation of anterior HOX genes in hindbrain during early embryogenesis	6.04E00	2.47E-01	-1.789	H2AC14,H2AC20,H2AC6,H2AX,H2AZ2,H2BC13,H2BC14,H2BC17,H2BC26,H2BC3,JUN,KMT2C,MEIS1,PBX1,PIAS2,POLR2J,POLR2K,POLR2L,RARA,RARG
ESR-mediated signaling	6.02E00	2.12E-01	-2.600	AGO4,FOS,FOSB,H2AC14,H2AC20,H2AC6,H2AX,H2AZ2,H2BC13,H2BC14,H2BC17,H2BC26,H2BC3,HSP90AA1,JUN,KPNA2,MYB,NCOA2,NRIP1,POLR2J,POLR2K,POLR2L,RAD21,RUNX1,TLE3
Colorectal Cancer Metastasis Signaling	6.02E00	1.59E-01	-0.928	AKT3,APPL1,BIRC5,EGF,FOS,GNAI3,GNAO1,GNAQ,GNAS,GNAZ,GNB1,GNB2,GNB5,GNG10,GNG11,GNG2,GNG5,GRK3,GSK3B,GUCY1A1,GUCY1B1,JUN,KRAS,MMP8,MMP9,PIK3C3,PIK3CB,PRKACB,PRKAR1A,PRKAR2B,PTGER2,RAC2,RALB,RAP1B,RAP2B,RELB,RHOG,SMAD2,STAT1,TGFB1,TLR1,TLR4,TNFRSF1A
PI3K/AKT Signaling	6.02E00	1.75E-01	0.000	AKT3,CDKN1A,CDKN1B,CSF2RB,CXCR1,CXCR2,GAB2,GSK3B,HSP90AA1,HSP90B1,IFNAR1,IL18RAP,ILK,ITGA2,ITGB1,ITGB2,ITGB5,KRAS,LIMS1,MAP3K5,MCL1,NFKBIA,NFKBIB,PIK3CB,PPM1L,PPP2R5C,PTEN,RALB,RAP1B,RAP2B,RELB,RHEB,YWHAB,YWHAE,YWHAZ
Actin Cytoskeleton Signaling	6.02E00	1.64E-01	1.372	ABI2,ACTN1,ARHGEF12,ARPC2,ARPC3,BRK1,CRKL,DIAPH1,EGF,F2R,FN1,IQGAP1,IQGAP2,ITGA2,ITGB1,ITGB2,ITGB5,KRAS,LIMK2,MYL12A,MYLK,NCKAP1,PAK1,PAK2,PDGFA,PIK3C3,PIK3CB,PIP5K1C,PPP1CB,PTK2,PXN,RAC2,RALB,RAP1B,RAP2B,ROCK2,SLC9A1,TLN1,TMSB10/TMSB4X,VCL
Activin Inhibin Signaling Pathway	5.99E00	1.7E-01	-1.151	ACVR1,ACVR2A,AKT3,CCND2,CDKN1A,CDKN1B,CEBPB,EGLN3,FOS,FOSB,FOSL2,GATA2,GSK3B,IGHG1,IGKC,IGLC2,IL18RAP,IL1B,IL1RN,JCHAIN,JUN,LIMK2,MAX,MXD1,MYD88,NFKBIA,PIK3C3,PIK3CB,PPARG,ROCK2,SKIL,SMAD2,TGFB1,TLR1,TLR4,TNFRSF1A,TNFSF13B
Nonhomologous End-Joining (NHEJ)	5.96E00	3.06E-01	-2.324	BARD1,H2AX,H2BC13,H2BC14,H2BC17,H2BC26,H2BC3,NBN,NSD2,RNF168,TDP2,UBE2N,UIMC1,XRCC5,XRCC6
Endocannabinoid Developing Neuron Pathway	5.94E00	2.05E-01	0.000	AKT3,CDKN1B,CREB5,GNAI3,GNAO1,GNB1,GNB2,GNB5,GNG10,GNG11,GNG2,GNG5,GSK3B,GUCY1A1,GUCY1B1,KRAS,MGLL,PIK3C3,PIK3CB,PRKACB,PRKAR1A,PRKAR2B,RAC2,RALB,RAP1B,RAP2B
HDR through Homologous Recombination (HRR) or Single Strand Annealing (SSA)	5.9E00	2.14E-01	-2.858	BARD1,CCNA2,CLSPN,H2AX,H2BC13,H2BC14,H2BC17,H2BC26,H2BC3,NBN,NSD2,PCNA,POLE2,POLE4,PPP4C,PPP4R2,RAD51,RNF168,RPA1,RPA3,TOPBP1,UBC,UBE2N,UIMC1
Microautophagy Signaling Pathway	5.89E00	1.88E-01	-3.024	CHMP2A,CHMP4B,COL17A1,COL24A1,DNM1L,MAP1LC3B,MAP1LC3B2,PRKAA1,PSMA3,PSMA4,PSMA7,PSMB2,PSMB3,PSMB6,PSMB7,PSMB8,PSMB9,PSMC1,PSMC2,PSMD3,PSMD7,PSMD8,PSME1,PSME2,PSME3,SEC13,SEC24D,SNF8,VPS37A,VPS41
PPARα/RXRα Activation	5.88E00	1.75E-01	0.784	ABCA1,ACVR1,ACVR2A,BCL3,CD36,GNAQ,GNAS,GPD2,GUCY1A1,GUCY1B1,HSP90AA1,HSP90B1,IL18RAP,IL1B,IRS1,ITGB5,JUN,KRAS,MAP4K4,MEF2C,NFKBIA,NFKBIB,PLCB4,PLCH1,PRKAA1,PRKACB,PRKAR1A,PRKAR2B,RALB,RAP1B,RAP2B,RELB,SMAD2,TGFB1
Integrin Signaling	5.85E00	1.7E-01	2.197	ACTN1,AKT3,ARF6,ARPC2,ARPC3,ASAP1,CRKL,CTTN,GSK3B,ILK,ITGA2,ITGB1,ITGB2,ITGB5,KRAS,LIMS1,MYL12A,MYLK,NCK2,PAK1,PAK2,PIK3C3,PIK3CB,PPP1CB,PTEN,PTK2,PXN,RAC2,RALB,RAP1B,RAP2B,RHOG,TLN1,VASP,VCL,WIPF1
Signal amplification	5.77E00	3.64E-01	0.577	GNAI3,GNAQ,GNB1,GNB2,GNB5,GNG10,GNG11,GNG2,GNG5,P2RY1,P2RY12,PLA2G4A
Activated PKN1 stimulates transcription of AR regulated genes KLK2 and KLK3	5.73E00	3.93E-01	-2.111	H2AC14,H2AC20,H2AC6,H2AX,H2AZ2,H2BC13,H2BC14,H2BC17,H2BC26,H2BC3,NCOA2
Thrombin Signaling	5.65E00	1.64E-01	2.683	AKT3,ARHGEF12,EGF,F2R,GATA2,GNAI3,GNAO1,GNAQ,GNAS,GNAZ,GNB1,GNB2,GNB5,GNG10,GNG11,GNG2,GNG5,GUCY1A1,GUCY1B1,ITPR1,ITPR2,KRAS,MYL12A,MYLK,PIK3C3,PIK3CB,PLCB4,PLCH1,PPP1CB,PTK2,RAC2,RALB,RAP1B,RAP2B,RELB,RHOG,ROCK2
RUNX1 regulates megakaryocyte differentiation and platelet function	5.64E00	2.76E-01	1.342	AGO4,GP1BA,H2AC14,H2AC20,H2AC6,H2AX,H2AZ2,H2BC13,H2BC14,H2BC17,H2BC26,H2BC3,KMT2C,PF4,RUNX1,THBS1
Opioid Signaling Pathway	5.64E00	1.54E-01	0.174	AKT3,AP2A1,ARRB2,CALM1 (includes others),CDKN1B,CREB5,FOS,FOSB,GNAI3,GNAO1,GNAQ,GNAS,GNAZ,GNB1,GNB2,GNB5,GNG10,GNG11,GNG2,GNG5,GRINA,GRK3,GRK4,GSK3B,GUCY1A1,GUCY1B1,ITPR1,ITPR2,KRAS,NFKBIA,PDK1,PPP3R1,PRKACB,PRKAR1A,PRKAR2B,RAC2,RALB,RAP1B,RAP2B,RGS10,RGS18,RGS19,RGS6
Signaling by VEGF	5.64E00	2.13E-01	1.091	ABI1,ABI2,AKT3,BRK1,CALM1 (includes others),CYBA,HSP90AA1,ITPR1,ITPR2,KRAS,NCF2,NCF4,NCK2,NCKAP1,PAK1,PAK2,PIK3CB,PRKACB,PTK2,PXN,RASA1,ROCK2,WASF3
Oxidative Stress Induced Senescence	5.6E00	2.33E-01	-2.524	AGO4,CDK6,FOS,H2AC14,H2AC20,H2AC6,H2AX,H2AZ2,H2BC13,H2BC14,H2BC17,H2BC26,H2BC3,JUN,MAP3K5,MAP4K4,PHC3,TNIK,TXN,UBC
Hedgehog 'on' state	5.6E00	2.33E-01	-4.025	ARRB2,PSMA3,PSMA4,PSMA7,PSMB2,PSMB3,PSMB6,PSMB7,PSMB8,PSMB9,PSMC1,PSMC2,PSMD3,PSMD7,PSMD8,PSME1,PSME2,PSME3,RBX1,UBC
IL-12 Signaling and Production in Macrophages	5.6E00	1.62E-01	-0.973	ADRA2A,AKT3,CALM1 (includes others),CD47,CEBPB,FCGR1A,FCGR3A/FCGR3B,FOS,H3-3A/H3-3B,H3C3,IFIH1,IGHG1,IGKC,IRF1,JCHAIN,JMJD6,JUN,LYZ,MYD88,NFAT5,NFIL3,PIAS2,PIK3C3,PIK3CB,PPARG,PRKAA1,RELB,S100A8,SERPINA1,SOCS3,SPI1,STAT1,STAT6,TGFB1,THBS1,TLR4,XRCC5,XRCC6
GNRH Signaling	5.59E00	1.73E-01	0.392	CALM1 (includes others),CREB5,EGR1,FOS,GNAI3,GNAQ,GNAS,GNB1,GNB2,GNB5,GNG10,GNG11,GNG2,GNG5,GUCY1A1,GUCY1B1,ITPR1,ITPR2,JUN,KRAS,MAP3K5,PAK1,PAK2,PLCB4,PRKACB,PRKAR1A,PRKAR2B,PTK2,PXN,RALB,RAP1B,RAP2B,RELB
Production of Nitric Oxide and Reactive Oxygen Species in Macrophages	5.59E00	1.73E-01	-1.512	AKT3,CAT,CYBA,FOS,IFNGR2,IRF1,JUN,LYZ,MAP3K5,MPO,NCF2,NCF4,NFKBIA,NFKBIB,PIK3C3,PIK3CB,PPM1L,PPP1CA,PPP1CB,PPP1R11,PPP1R7,PPP2R5C,RAC2,RAP1B,RELB,RHOG,S100A8,SERPINA1,SIRPA,SPI1,STAT1,TLR4,TNFRSF1A
DNA Double Strand Break Response	5.53E00	2.71E-01	-2.000	BARD1,H2AX,H2BC13,H2BC14,H2BC17,H2BC26,H2BC3,KPNA2,NBN,NSD2,RNF168,SMARCA5,SUMO1,UBC,UBE2N,UIMC1
Telomere Maintenance	5.49E00	2.47E-01	-2.828	ANKRD28,CCNA2,FEN1,H2AC14,H2AC20,H2AC6,H2AX,H2AZ2,H2BC13,H2BC14,H2BC17,H2BC26,H2BC3,NHP2,NOP10,PCNA,RPA1,RPA3
Amyloid fiber formation	5.49E00	2.47E-01	-1.886	ADAM10,APP,B2M,H2AC14,H2AC20,H2AC6,H2AX,H2AZ1,H2BC13,H2BC14,H2BC17,H2BC26,H2BC3,LTF,LYZ,TSPAN33,UBC,UBE2L6
Hereditary Breast Cancer Signaling	5.49E00	1.9E-01	NaN	AKT3,BARD1,BRD7,CCND2,CDK1,CDK6,CDKN1A,FANCL,GADD45B,H2AX,HDAC9,KRAS,NBN,PIK3C3,PIK3CB,POLR2J,POLR2K,POLR2L,PTEN,RAD51,RALB,RAP1B,RAP2B,RPA1,SMARCA2,SMARCD3,UBC
Cardiac Hypertrophy Signaling (Enhanced)	5.48E00	1.27E-01	1.987	ACVR1,ACVR2A,ADRA2A,AKT3,ATP2A2,CALM1 (includes others),CHP1,CSF2RB,CXCR1,CXCR2,DIAPH1,DLG1,GNAI3,GNAQ,GNAS,GNB1,GNB2,GNB5,GNG10,GNG11,GNG2,GNG5,GSK3B,GUCY1A1,GUCY1B1,HDAC9,IFNAR1,IL18RAP,IL1B,ITGA2,ITGB1,ITGB2,ITGB5,ITPR1,ITPR2,JUN,KRAS,MAP3K20,MAP3K5,MEF2C,MKNK2,NFAT5,PDE3A,PDE5A,PDK1,PIK3C3,PIK3CB,PLCB4,PLCH1,PPP3R1,PRKACB,PRKAR1A,PRKAR2B,PRKG1,PTEN,PTK2,RALB,RAP1B,RAP2B,RELB,ROCK2,RPS6,TDP2,T…
PRC2 methylates histones and DNA	5.46E00	3.43E-01	-1.732	DNMT1,H2AC14,H2AC20,H2AC6,H2AX,H2AZ2,H2BC13,H2BC14,H2BC17,H2BC26,H2BC3,JARID2
IL-33 Signaling Pathway	5.45E00	1.73E-01	0.209	AKT3,CASP1,CASP4,CCL5,CREB5,CTSG,ELANE,FOS,H2AC20,H2AC21,H2AX,H2AZ1,H2AZ2,H2BC10,H2BC17,H2BC26,ICAM1,ICAM3,IL1B,IL1RN,JUN,MACROH2A1,MMP9,MYD88,NFKBIA,NFKBIB,PIK3C3,PIK3CB,PRKACB,PRKAR1A,PRKAR2B,RPS6KC1
Mitotic Prophase	5.44E00	2.14E-01	-3.838	CCNB2,CDK1,ENSA,H2AC14,H2AC20,H2AC6,H2AX,H2AZ2,H2BC13,H2BC14,H2BC17,H2BC26,H2BC3,LMNB1,NEK7,NUP214,NUP50,PLK1,SEC13,SET,SMC2,TMPO
14-3-3-mediated Signaling	5.41E00	1.97E-01	0.688	AKT3,CDKN1B,FOS,GSK3B,JUN,KRAS,MAP3K5,PIK3C3,PIK3CB,PLCB4,PLCH1,RALB,RAP1B,RAP2B,TNFRSF1A,TUBA1A,TUBA1C,TUBA4A,TUBA8,TUBB,TUBB1,VIM,YWHAB,YWHAE,YWHAZ
Inflammasome pathway	5.37E00	4.5E-01	-1.667	CASP1,IL1B,MYD88,NAIP,NEK7,NLRP3,PANX1,PYCARD,TLR4
Chronic Myeloid Leukemia Signaling	5.34E00	1.51E-01	-0.926	AKT3,AURKB,BCL2L11,BIRC5,CALM1 (includes others),CCND2,CDK6,CDKN1A,CDKN1B,CHP1,CRKL,CTBP2,FOS,FOXM1,GAB2,GSK3B,HDAC9,HSP90AA1,HSP90B1,ITGB1,JUN,KRAS,MCL1,MMP9,NFAT5,PA2G4,PIK3C3,PIK3CB,PLCB4,PLCH1,PLK1,PPP3R1,PRKAA1,PTEN,RAC2,RALB,RAP1B,RAP2B,RELB,SET,TGFB1,TNFSF10
Apelin Muscle Signaling Pathway	5.32E00	2.92E-01	NaN	AKT3,GNAI3,GNAO1,GNAQ,GNAS,GNAZ,GNB1,GNB2,GNB5,GNG10,GNG11,GNG2,GNG5,PRKAA1
Interferon Signaling	5.32E00	3.33E-01	-3.464	IFI6,IFIT1,IFIT3,IFITM1,IFITM2,IFITM3,IFNAR1,IFNGR2,IRF1,ISG15,PSMB8,STAT1
Immunogenic Cell Death Signaling Pathway	5.28E00	2.22E-01	-3.578	ANXA1,CALR,CASP1,DDIT3,FPR1,GZMA,GZMB,HMGB1,HSP90AA1,HSP90B1,HSPA5,HSPA9,IFNAR1,IFNGR2,IL1B,NLRP3,PANX1,PYCARD,TLR4,TNFRSF1A
Opioid Signalling	5.28E00	2.22E-01	0.943	CALM1 (includes others),GNAI3,GNAQ,GNB1,GNB2,GNB5,GNG10,GNG11,GNG2,GNG5,ITPR1,ITPR2,KPNA2,PLA2G4A,PLCB4,PPP1CA,PPP3R1,PRKACB,PRKAR1A,PRKAR2B
Unfolded protein response	5.28E00	2.22E-01	-2.309	CALR,CEBPB,CEBPD,CEBPE,DDIT3,DNAJA1,DNAJA4,DNAJB1,DNAJB11,DNAJB6,DNAJC13,DNAJC16,DNAJC5,ERO1B,HSP90B1,HSPA5,HSPA9,MAP3K5,PPARG,XBP1
IL-10 Signaling	5.27E00	1.82E-01	0.756	AKT3,BCL3,BHLHE40,CCR1,CDKN1A,CREB5,DDIT4,DUSP1,FFAR2,FOS,GSK3B,HLA-DOA,ICAM1,IFNGR2,IL18RAP,IL1B,IL1RN,JUN,MAP4K4,NFKBIA,NFKBIB,PBX1,PRDM1,PRKAA1,RELB,SOCS3,STAT1,TLR4
Cardiac Hypertrophy Signaling	5.27E00	1.53E-01	2.475	ADRA2A,ADSS2,CALM1 (includes others),CHP1,GNAI3,GNAO1,GNAQ,GNAS,GNAZ,GNB1,GNB2,GNB5,GNG10,GNG11,GNG2,GNG5,GSK3B,GUCY1A1,GUCY1B1,IRS1,JUN,KRAS,MAP3K5,MEF2C,MYL12A,PIK3C3,PIK3CB,PLCB4,PLCH1,PPP3R1,PRKACB,PRKAR1A,PRKAR2B,RAC2,RALB,RAP1B,RAP2B,RHOG,ROCK2,TGFB1
Eicosanoid Signaling	5.26E00	1.5E-01	1.543	AKT3,ALOX5AP,AP1M2,ARRB2,ATP2A2,CREB5,EGR1,FPR2,GNAI3,GNAO1,GNAQ,GNAS,GNB1,GNB2,GNB5,GNG10,GNG11,GNG2,GNG5,GUCY1A1,GUCY1B1,HPGD,ITGB1,KRAS,LTA4H,PIK3C3,PIK3CB,PLA2G12A,PLA2G4A,PLAAT1,PLCB4,PLCH1,PNPLA8,PRDX6,PRKACB,PRKAR1A,PRKAR2B,PTGER2,PTGS1,RALB,RAP1B,RAP2B
Senescence Pathway	5.26E00	1.47E-01	1.947	ACVR1,ACVR2A,AKT3,ANAPC11,ANAPC13,ANAPC5,BHLHE40,CALM1 (includes others),CAT,CCNB2,CCND2,CDC25A,CDC26,CDK1,CDK6,CDKN1A,CDKN1B,CEBPB,CHP1,DLD,ELK3,GADD45B,ITPR2,JUN,KRAS,MCU,NBN,NFAT5,PDK1,PDK4,PIK3C3,PIK3CB,PPM1L,PPP1CA,PPP2R5C,PPP3R1,PTEN,RALB,RAP1B,RAP2B,RASSF5,SMAD2,TGFB1,ZFP36L1
HSP90 chaperone cycle for steroid hormone receptors in the presence of ligand	5.26E00	2.73E-01	-0.258	ACTR10,DCTN3,DNAJA1,DNAJA4,DNAJB1,DYNC1I1,DYNC1LI2,DYNLL1,HSP90AA1,STIP1,TUBA1A,TUBA1C,TUBA4A,TUBA8,TUBB1
Nucleosome assembly	5.21E00	2.86E-01	-1.604	CENPT,H2AC14,H2AC20,H2AC6,H2AX,H2AZ2,H2BC13,H2BC14,H2BC17,H2BC26,H2BC3,HJURP,ITGB3BP,SMARCA5
Vasopressin regulates renal water homeostasis via Aquaporins	5.18E00	3.02E-01	0.832	GNAS,GNB1,GNB2,GNB5,GNG10,GNG11,GNG2,GNG5,PRKACB,PRKAR1A,PRKAR2B,RAB11A,RAB11FIP2
Aggrephagy	5.18E00	3.02E-01	0.277	ARL13B,DYNC1I1,DYNC1LI2,DYNLL1,HSP90AA1,TUBA1A,TUBA1C,TUBA4A,TUBA8,TUBB1,UBC,UBE2N,VIM
ERCC6 (CSB) and EHMT2 (G9a) positively regulate rRNA expression	5.17E00	3.24E-01	-2.309	ERCC6,H2AC14,H2AC20,H2AC6,H2AX,H2AZ2,H2BC13,H2BC14,H2BC17,H2BC26,H2BC3,TTF1
ABRA Signaling Pathway	5.13E00	2.17E-01	1.342	ABLIM3,ACTN1,CALD1,CHP1,DIAPH1,EGR1,FOS,FOSB,ITGB1,JUNB,LIMK2,MEF2C,MMP9,PPP1CA,PPP3R1,ROCK2,TPM1,TPM4,VCL,VIL1
ID1 Signaling Pathway	5.1E00	1.64E-01	0.870	ABI1,ACVR1,ACVR2A,AKT3,APP,BCL3,BHLHE40,BIRC5,CDC20,CDKN1A,CDKN1B,EGF,EGR1,FN1,GSK3B,KIF11,KRAS,MMP9,PIK3C3,PIK3CB,PLAC8,PTEN,PTK7,RALB,RAP1B,RAP2B,S100A9,SMAD2,TGFB1,TGM2,TNFRSF1A,TYMS,VIM
Pancreatic Secretion Signaling Pathway	5.08E00	1.54E-01	3.569	AKT3,ARHGDIA,ARHGEF12,ATP2A2,ATP2B4,CA13,CA2,DIAPH1,EGF,GNAQ,GNAS,GUCY1A1,GUCY1B1,ITPR1,ITPR2,LIPA,LIPC,LIPH,MCU,ORAI1,PAK2,PIK3C3,PIK3CB,PLCB4,PLCH1,PPP1CA,PPP1CB,PPP1R11,PPP1R7,PRKACB,PRKAR1A,PRKAR2B,RAP1B,RGS2,ROCK2,SLC9A1,STK39,VAMP3
Translocation of SLC2A4 (GLUT4) to the plasma membrane	5.04E00	2.39E-01	2.183	C2CD5,CALM1 (includes others),LNPEP,RAB10,RAB11A,RAB13,RAB14,RALGAPA2,SNAP23,TUBA1A,TUBA1C,TUBA4A,TUBA8,TUBB1,YWHAB,YWHAE,YWHAZ
ABC-family proteins mediated transport	5.03E00	2.08E-01	-4.146	ABCC3,EIF2S1,EIF2S2,PSMA3,PSMA4,PSMA7,PSMB2,PSMB3,PSMB6,PSMB7,PSMB8,PSMB9,PSMC1,PSMC2,PSMD3,PSMD7,PSMD8,PSME1,PSME2,PSME3,UBC
Pyroptosis	4.99E00	3.7E-01	-2.530	CASP1,CASP4,CHMP2A,CHMP2B,CHMP4B,ELANE,GZMB,HMGB1,IL1B,IRF1
Pyroptosis Signaling Pathway	4.98E00	2.13E-01	-3.130	CASP1,CASP4,GBP1,GBP2,GBP4,GBP5,GZMA,HMGB1,IL1B,NAIP,NEK7,NLRP3,PANX1,PRKACB,PRKAR1A,PRKAR2B,PYCARD,TLR1,TLR4,TNFRSF1A
Beta-catenin independent WNT signaling	4.96E00	2.06E-01	0.655	AGO4,AP2A1,ARRB2,CALM1 (includes others),DAAM1,GNAO1,GNB1,GNB2,GNB5,GNG10,GNG11,GNG2,GNG5,ITPR1,ITPR2,KRAS,NLK,PPP3R1,PRKG1,RAC2,UBC
Macroautophagy	4.94E00	2.46E-01	-1.000	ATG101,ATG3,CHMP2A,CHMP2B,CHMP4B,DYNLL1,GABARAP,GABARAPL2,LAMTOR2,LAMTOR4,LAMTOR5,MAP1LC3B,PIK3C3,PRKAA1,RHEB,RRAGD
Germ Cell-Sertoli Cell Junction Signaling	4.88E00	1.71E-01	NaN	ACTN1,FER,ILK,IQGAP1,ITGA2,ITGB1,KRAS,LIMK2,MAP3K5,PAK1,PAK2,PIK3C3,PIK3CB,PTK2,PXN,RAC2,RALB,RAP1B,RAP2B,RHOG,TGFB1,TNFRSF1A,TUBA1A,TUBA1C,TUBA4A,TUBA8,TUBB,TUBB1,VCL
Extra-nuclear estrogen signaling	4.87E00	2.33E-01	-0.728	AKT3,CALM1 (includes others),CDKN1B,EGF,FOS,GNAI3,GNB1,GNB2,GNB5,GNG10,GNG11,GNG2,GNG5,HSP90AA1,KRAS,MMP9,PTK2
RAB GEFs exchange GTP for GDP on RABs	4.78E00	2.13E-01	2.065	AKT3,DENND2C,DENND4A,DENND4C,DENND5A,GDI2,MADD,RAB10,RAB13,RAB14,RAB27A,RAB27B,RAB31,RAB35,RAB6A,TRAPPC1,TRAPPC6B,TRAPPC9,YWHAE
Adrenomedullin signaling pathway	4.77E00	1.61E-01	1.826	ADM,AKT3,CALM1 (includes others),CEBPB,CFH,FOS,GNAQ,GNAS,GSK3B,GUCY1A1,GUCY1B1,IL1B,IL1RN,ITPR1,ITPR2,KRAS,MAX,MYLK,PIK3C3,PIK3CB,PLCB4,PLCH1,PPARG,PRKACB,PRKAR1A,PRKAR2B,PRKG1,PTK2,RALB,RAP1B,RAP2B,RELB
Renin-Angiotensin Signaling	4.77E00	1.9E-01	1.414	CCL5,FOS,GNAQ,GUCY1A1,GUCY1B1,ITPR1,ITPR2,JUN,KRAS,PAK1,PAK2,PIK3C3,PIK3CB,PRKACB,PRKAR1A,PRKAR2B,PTGER2,PTK2,RALB,RAP1B,RAP2B,RELB,STAT1
Superpathway of Inositol Phosphate Compounds	4.77E00	1.53E-01	-0.180	ALPL,CDC25A,DUSP1,DUSP10,INPP5A,IPMK,ITPK1,NUDT1,PAWR,PIK3C3,PIK3CB,PIP4K2A,PIP4P2,PIP5K1C,PLCB4,PLCH1,PPM1L,PPP1CA,PPP1CB,PPP1R11,PPP1R7,PPP2R5C,PPP3R1,PPP4C,PPP4R1,PRUNE1,PTEN,PTPN1,PTPN12,PTPRF,PTPRJ,RASA1,SACM1L,SET,SIRPA,SOCS3
JAK/STAT Signaling	4.74E00	2.2E-01	-0.243	AKT3,CDKN1A,CEBPB,FOS,GNAQ,JUN,KRAS,PIAS2,PIK3C3,PIK3CB,PTPN1,RALB,RAP1B,RAP2B,RELB,SOCS3,STAT1,STAT6
NRF2-mediated Oxidative Stress Response	4.72E00	1.52E-01	-0.243	BACH1,CAT,DNAJA1,DNAJA4,DNAJB1,DNAJB11,DNAJB6,DNAJC13,DNAJC16,DNAJC5,FOS,FTH1,GCLM,GSK3B,GSTA1,GSTP1,HSP90AA1,HSP90B1,JUN,JUNB,KRAS,MAFF,MAP3K5,MGST1,NQO2,PIK3C3,PIK3CB,PPIB,RALB,RAP1B,RAP2B,RBX1,STIP1,TXN,UBE2E3,UBE2K
Regulation of Cellular Mechanics by Calpain Protease	4.71E00	2.11E-01	1.508	ACTN1,CCNA2,CCND2,CDK1,CDK6,CDKN1B,EGF,ITGA2,ITGB1,ITGB2,ITGB5,KRAS,PTK2,PXN,RALB,RAP1B,RAP2B,TLN1,VCL
iNOS Signaling	4.71E00	2.77E-01	-3.000	CALM1 (includes others),FOS,HMGA1,IFNGR2,IRF1,JUN,LY96,MYD88,NFKBIA,NFKBIB,RELB,STAT1,TLR4
Remodeling of Epithelial Adherens Junctions	4.68E00	2.35E-01	-1.342	ACTN1,ARF6,ARPC2,ARPC3,CBLL1,DNM1L,DNM3,IQGAP1,MAPRE2,TUBA1A,TUBA1C,TUBA4A,TUBA8,TUBB,TUBB1,VCL
SIRT1 negatively regulates rRNA expression	4.67E00	3.45E-01	-2.530	H2AC14,H2AC20,H2AC6,H2AX,H2AZ2,H2BC13,H2BC14,H2BC17,H2BC26,H2BC3
Leukocyte Extravasation Signaling	4.63E00	1.61E-01	0.392	ACTN1,CLDN5,CRKL,CTTN,CYBA,FER,GNAI3,ICAM1,ICAM3,ITGA2,ITGB1,ITGB2,JAM3,MMP8,MMP9,NCF2,NCF4,PIK3C3,PIK3CB,PTK2,PXN,RAC2,RAP1B,RASSF5,ROCK2,SELPLG,TEC,TIMP2,VASP,VCL,WIPF1
Pre-NOTCH Expression and Processing	4.62E00	2.24E-01	-2.000	AGO4,ATP2A2,H2AC14,H2AC20,H2AC6,H2AX,H2AZ2,H2BC13,H2BC14,H2BC17,H2BC26,H2BC3,JUN,MAML3,RAB6A,RBPJ,RUNX1
Angiopoietin Signaling	4.62E00	2.24E-01	0.535	AKT3,ANGPT1,BIRC5,KRAS,NFKBIA,NFKBIB,PAK1,PAK2,PIK3C3,PIK3CB,PTK2,RALB,RAP1B,RAP2B,RASA1,RELB,TNIP1
Cytoprotection by HMOX1	4.58E00	2.42E-01	-0.258	BACH1,CHD9,COX5B,COX6A1,COX6C,COX7A2L,COX7C,FABP1,MT-CO1,MT-CO2,MT-CO3,NCOA2,NLRP3,SMARCD3,TBL1XR1
ISGylation Signaling Pathway	4.56E00	1.94E-01	-2.400	BIRC5,DTX3L,EIF2AK2,EIF4E2,HERC5,IFIH1,IFNAR1,IRF1,ISG15,ITGA2,ITGB1,ITGB2,KRAS,NFAT5,PCNA,S100A4,STAT1,TLR1,TLR4,UBE2L6,UBE2N
MyD88:MAL(TIRAP) cascade initiated on plasma membrane	4.55E00	2.86E-01	-2.309	CD36,FGB,HMGB1,LY96,MYD88,PELI1,S100A8,S100A9,TLR1,TLR4,UBC,UBE2N
Antiproliferative Role of Somatostatin Receptor 2	4.54E00	2.21E-01	0.577	CDKN1A,CDKN1B,GNB1,GNB2,GNB5,GNG10,GNG11,GNG2,GNG5,GUCY1A1,GUCY1B1,KRAS,PIK3C3,PIK3CB,RALB,RAP1B,RAP2B
Signaling by CSF3 (G-CSF)	4.52E00	3.33E-01	-2.530	CSF3R,CUL5,ELOB,GAB2,KRAS,SOCS3,STAT1,UBC,UBE2D1,UBE2D3
Role of NFAT in Cardiac Hypertrophy	4.49E00	1.52E-01	2.646	AKT3,CALM1 (includes others),CHP1,GNAI3,GNAQ,GNAS,GNB1,GNB2,GNB5,GNG10,GNG11,GNG2,GNG5,GSK3B,GUCY1A1,GUCY1B1,HDAC9,ITPR1,ITPR2,KRAS,MEF2C,PIK3C3,PIK3CB,PLCB4,PLCH1,PPP3R1,PRKACB,PRKAR1A,PRKAR2B,RALB,RAP1B,RAP2B,SLC8A1,TGFB1
MHC class II antigen presentation	4.48E00	1.83E-01	0.209	ACTR10,AP1M2,AP2A1,CENPE,CTSL,DCTN3,DNM1L,DNM3,DYNC1I1,DYNC1LI2,DYNLL1,HLA-DOA,KIF11,KIF20A,KIF2A,RACGAP1,SEC13,SEC24D,TUBA1A,TUBA1C,TUBA4A,TUBA8,TUBB1
D-myo-inositol-5-phosphate Metabolism	4.41E00	1.57E-01	-0.784	ALPL,CDC25A,DUSP1,DUSP10,ITPK1,NUDT1,PAWR,PIP4K2A,PIP4P2,PLCB4,PLCH1,PPM1L,PPP1CA,PPP1CB,PPP1R11,PPP1R7,PPP2R5C,PPP3R1,PPP4C,PPP4R1,PRUNE1,PTEN,PTPN1,PTPN12,PTPRF,PTPRJ,RASA1,SACM1L,SET,SIRPA,SOCS3
Macrophage Classical Activation Signaling Pathway	4.41E00	1.59E-01	-1.134	BPI,CCL5,DLD,GBP2,GBP4,HLA-DOA,IFNAR1,IFNGR2,IL1B,IRF1,JARID2,LY96,MT-CO1,MYD88,NCF2,NFKBIA,NFKBIB,PARP9,PPARG,SDHB,SOCS3,SPI1,STAT1,STAT6,TGFB1,TLR4,TNFSF10,TNFSF13B,TNFSF14,TNFSF4
Cardiac β-adrenergic Signaling	4.4E00	1.61E-01	2.673	ATP2A2,GNAI3,GNAO1,GNAQ,GNAS,GNAZ,GNB1,GNB2,GNB5,GNG10,GNG11,GNG2,GNG5,GRK3,GUCY1A1,GUCY1B1,PDE3A,PDE5A,PPM1L,PPP1CA,PPP1CB,PPP1R11,PPP1R7,PPP2R5C,PRKACB,PRKAR1A,PRKAR2B,SLC8A1,TDP2
Ribonucleotide Reductase Signaling Pathway	4.4E00	1.64E-01	-2.117	AKT3,BIRC5,BRD7,CDC25A,CDK1,CDK6,CDKN1A,CREB5,FBXL5,FOS,FOXM1,H3-3A/H3-3B,H3C3,JUN,KRAS,MMP9,MYBL2,PARP9,PIK3C3,PIK3CB,RBX1,RRM1,RRM2,SMARCA2,SMARCD3,THBS1,TIPARP,YBX1
IL-3 Signaling	4.39E00	2.15E-01	-0.728	AKT3,CHP1,CRKL,CSF2RB,FOS,GAB2,JUN,KRAS,PAK1,PIK3C3,PIK3CB,PPP3R1,RALB,RAP1B,RAP2B,STAT1,STAT6
Detoxification of Reactive Oxygen Species	4.39E00	2.97E-01	-2.714	CAT,CYBA,GSTP1,NCF2,NCF4,PRDX2,PRDX3,PRDX5,PRDX6,TXN,TXN2
Gene and protein expression by JAK-STAT signaling after IL-12 stimulation	4.39E00	2.97E-01	0.905	ANXA2,CNN2,HNRNPA2B1,HNRNPDL,HSPA9,LCP1,LMNB1,PAK2,PSME2,RAP1B,RPLP0
3-phosphoinositide Biosynthesis	4.38E00	1.54E-01	-0.784	ALPL,CDC25A,DUSP1,DUSP10,IPMK,ITPK1,NUDT1,PAWR,PIK3C3,PIK3CB,PIP4K2A,PIP5K1C,PPM1L,PPP1CA,PPP1CB,PPP1R11,PPP1R7,PPP2R5C,PPP3R1,PPP4C,PPP4R1,PRUNE1,PTEN,PTPN1,PTPN12,PTPRF,PTPRJ,RASA1,SACM1L,SET,SIRPA,SOCS3
Neddylation	4.37E00	1.46E-01	-4.333	BIRC5,CDKN1A,COMMD2,COMMD6,COPS6,CUL5,DCAF11,ELOB,FBXL5,FEM1C,KLHL2,PSMA3,PSMA4,PSMA7,PSMB2,PSMB3,PSMB6,PSMB7,PSMB8,PSMB9,PSMC1,PSMC2,PSMD3,PSMD7,PSMD8,PSME1,PSME2,PSME3,RBX1,SOCS3,UBC,UBE2D1,UBE2D3,UBE2F,UBE2M,UBXN7
Sumoylation Pathway	4.37E00	1.94E-01	1.291	ARHGDIA,CTBP2,FOS,ISG20,JUN,MAP3K5,MYB,NFKBIA,PCNA,RAC2,RANGAP1,RHOG,RPA1,SENP6,SENP7,SERBP1,SP100,SP3,SUMO1,SUMO3
IL-27 Signaling Pathway	4.36E00	1.8E-01	0.209	AKT3,B2M,C5AR1,CASP1,GZMB,IFNAR1,IFNGR2,IL18RAP,IRF1,LPAR6,MCL1,MYD88,NLRP3,PIK3C3,PIK3CB,PYCARD,RELB,RUNX1,SOCS3,STAT1,TLR1,TLR4,TNFRSF1A
RAB geranylgeranylation	4.32E00	2.31E-01	0.775	RAB10,RAB11A,RAB13,RAB14,RAB20,RAB27A,RAB27B,RAB30,RAB31,RAB33B,RAB35,RAB37,RAB3C,RAB3D,RAB6A
G Beta Gamma Signaling	4.31E00	1.78E-01	1.147	AKT3,GNAI3,GNAO1,GNAQ,GNAS,GNAZ,GNB1,GNB2,GNB5,GNG10,GNG11,GNG2,GNG5,ITPR1,ITPR2,KRAS,PAK1,PRKACB,PRKAR1A,PRKAR2B,RALB,RAP1B,RAP2B
Thrombin signalling through proteinase activated receptors (PARs)	4.25E00	3.12E-01	0.000	ARRB2,F2R,GNAQ,GNB1,GNB2,GNB5,GNG10,GNG11,GNG2,GNG5
IGF-1 Signaling	4.24E00	1.9E-01	1.213	AKT3,FOS,IRS1,JUN,KRAS,PIK3C3,PIK3CB,PRKACB,PRKAR1A,PRKAR2B,PTK2,PXN,RALB,RAP1B,RAP2B,RASA1,SOCS3,YWHAB,YWHAE,YWHAZ
Salvage Pathways of Pyrimidine Ribonucleotides	4.23E00	1.96E-01	-2.357	ACVR2A,APOBEC3A,APOBEC3B,CDA,CDK1,CDK6,CMPK1,CMPK2,EIF2AK2,GRK4,LIMK2,NEK2,NME2,PAK1,PAK2,PIM1,PLK1,PRKAA1,UPP1
3-phosphoinositide Degradation	4.23E00	1.55E-01	-1.400	ALPL,CDC25A,DUSP1,DUSP10,INPP4B,ITPK1,MTMR3,NUDT1,PAWR,PIP4P2,PPM1L,PPP1CA,PPP1CB,PPP1R11,PPP1R7,PPP2R5C,PPP3R1,PPP4C,PPP4R1,PRUNE1,PTEN,PTPN1,PTPN12,PTPRF,PTPRJ,RASA1,SACM1L,SET,SIRPA,SOCS3
Apoptotic execution phase	4.2E00	2.5E-01	-1.387	CLSPN,DNM1L,H1-2,H1-3,H1-4,H1-5,HMGB1,HMGB2,LMNB1,PAK2,PTK2,STK24,VIM
Regulation of TLR by endogenous ligand	4.19E00	3.81E-01	-1.414	CD36,FGB,HMGB1,LY96,S100A8,S100A9,TLR1,TLR4
Endoplasmic Reticulum Stress Pathway	4.19E00	3.81E-01	-1.414	CALR,DDIT3,EIF2S1,HSP90B1,HSPA5,MAP3K5,TAOK3,XBP1
Protein folding	4.17E00	1.94E-01	-0.229	CCT5,FBXL5,GNAQ,GNB1,GNB2,GNB5,GNG10,GNG11,GNG2,GNG5,PFDN1,RGS6,TBCA,TUBA1A,TUBA1C,TUBA4A,TUBA8,TUBB1,XRN2
AMPK Signaling	4.16E00	1.45E-01	1.789	ADRA2A,AKT3,BRD7,CCNA2,CDKN1A,CREB5,GNAI3,GNAO1,GNAQ,GNAS,GNAZ,GNB1,GNB2,GNB5,GNG10,GNG11,GNG2,GNG5,IRS1,ORAI1,PFKFB3,PIK3C3,PIK3CB,PPM1A,PPM1L,PPP2R5C,PRKAA1,PRKACB,PRKAR1A,PRKAR2B,RAB11A,RAB27A,RAB6A,SMARCA2,SMARCD3
Paxillin Signaling	4.12E00	1.87E-01	0.943	ACTN1,ARF6,ITGA2,ITGB1,ITGB2,ITGB5,KRAS,NCK2,PAK1,PAK2,PIK3C3,PIK3CB,PTK2,PTPN12,PXN,RALB,RAP1B,RAP2B,TLN1,VCL
PPAR Signaling	4.12E00	1.87E-01	2.065	FOS,HSP90AA1,HSP90B1,IL18RAP,IL1B,IL1RN,JUN,KRAS,MAP4K4,NFKBIA,NFKBIB,NRIP1,PDGFA,PPARG,RALB,RAP1B,RAP2B,RELB,SRA1,TNFRSF1A
NAD Signaling Pathway	4.08E00	1.66E-01	-0.853	AKT3,BMP6,CEBPB,EGF,ETFA,GSK3B,H1-10,H1-2,H1-3,H1-4,H1-5,H2BC10,H2BC17,H2BC26,LDHA,NAMPT,PARP9,PIK3C3,PIK3CB,POLR2J,POLR2K,POLR2L,PRKAA1,TGFB1,TIPARP
ATM Signaling	4.05E00	1.9E-01	-0.500	BID,CBX5,CCNB2,CDC25A,CDK1,CDKN1A,CREB5,GADD45B,H2AX,JUN,NBN,NFKBIA,PPM1L,PPP2R5C,RAD51,RNF168,SMC2,TLK1,TOPBP1
Myelination Signaling Pathway	3.97E00	1.31E-01	2.592	ACVR1,ACVR2A,ADAM22,AKT3,ARF6,BMP6,CALM1 (includes others),CHP1,CREB5,FOS,GSK3B,HDAC9,ID2,IDI1,ILK,IRS1,ITGA2,ITGB1,ITGB2,ITGB5,JUN,KRAS,LMNB1,MBP,PDGFA,PDK1,PIK3C3,PIK3CB,PPP3R1,PRKACB,PRKAR1A,PRKAR2B,PTEN,PTK2,PTPRA,RAB35,RALB,RAP1B,RAP2B,RHEB,ROCK2,SMAD2,XAF1
HIF1α Signaling	3.96E00	1.48E-01	-0.730	ADM,AKT3,BMP6,CDKN1A,CHP1,EGF,EGLN3,ELOB,HK2,HSP90AA1,HSPA5,HSPA9,JUN,KRAS,LDHA,MKNK2,MMP8,MMP9,NCF2,PIK3C3,PIK3CB,PPP3R1,RAC2,RALB,RAP1B,RAP2B,RBX1,RPS6,SLC2A5,TGFB1,VIM
G alpha (z) signalling events	3.92E00	2.5E-01	0.000	ADRA2A,GNAI3,GNAS,GNAZ,GNB1,GNB2,GNB5,GNG10,GNG11,GNG2,GNG5,RGS19
D-myo-inositol (1,4,5,6)-Tetrakisphosphate Biosynthesis	3.91E00	1.54E-01	-1.877	ALPL,CDC25A,DUSP1,DUSP10,IPMK,ITPK1,NUDT1,PAWR,PPM1L,PPP1CA,PPP1CB,PPP1R11,PPP1R7,PPP2R5C,PPP3R1,PPP4C,PPP4R1,PRUNE1,PTEN,PTPN1,PTPN12,PTPRF,PTPRJ,RASA1,SACM1L,SET,SIRPA,SOCS3
D-myo-inositol (3,4,5,6)-tetrakisphosphate Biosynthesis	3.91E00	1.54E-01	-1.877	ALPL,CDC25A,DUSP1,DUSP10,IPMK,ITPK1,NUDT1,PAWR,PPM1L,PPP1CA,PPP1CB,PPP1R11,PPP1R7,PPP2R5C,PPP3R1,PPP4C,PPP4R1,PRUNE1,PTEN,PTPN1,PTPN12,PTPRF,PTPRJ,RASA1,SACM1L,SET,SIRPA,SOCS3
ILK Signaling	3.91E00	1.49E-01	0.000	ACTN1,AKT3,CREB5,FN1,FOS,GSK3B,ILK,IRS1,ITGB1,ITGB2,ITGB5,JUN,LIMS1,MMP9,NCK2,PIK3C3,PIK3CB,PPM1L,PPP2R5C,PTEN,PTK2,PXN,RAC2,RELB,RHOG,RSU1,TMSB10/TMSB4X,TNFRSF1A,VCL,VIM
Role of Hypercytokinemia/hyperchemokinemia in the Pathogenesis of Influenza	3.9E00	1.98E-01	-3.638	CASP1,CCL5,EIF2AK2,IFIT2,IFIT3,IFNAR1,IL1B,IL1RN,ISG15,ISG20,MYD88,NLRP3,OAS3,PYCARD,RSAD2,STAT1,TLR4
Docosahexaenoic Acid (DHA) Signaling	3.88E00	1.4E-01	2.535	ADAM10,AKT3,APP,BCL2A1,BID,BMP6,CAT,CREB5,EGF,FABP1,FABP4,FABP5,GNAQ,GNAS,GSK3B,GUCY1A1,GUCY1B1,IL1B,ITPR1,ITPR2,PIK3C3,PIK3CB,PLA2G12A,PLA2G4A,PLAAT1,PLCB4,PLCH1,PNPLA8,PRDX6,PRKAA1,PRKACB,PRKAR1A,PRKAR2B,TGFB1,TNFRSF1A
Integration of energy metabolism	3.87E00	1.84E-01	1.265	ADRA2A,CD36,GNAQ,GNAS,GNB1,GNB2,GNB5,GNG10,GNG11,GNG2,GNG5,IQGAP1,ITPR1,ITPR2,MARCKS,PRKACB,PRKAR1A,PRKAR2B,TKT
Pyrimidine Deoxyribonucleotides De Novo Biosynthesis I	3.87E00	3.48E-01	-2.121	CMPK1,CMPK2,DTYMK,DUT,NME2,RRM1,RRM2,TYMS
ISG15 antiviral mechanism	3.85E00	2.11E-01	-3.357	EIF2AK2,EIF4E2,EIF4G3,HERC5,IFIT1,ISG15,KPNA2,KPNA4,NUP214,NUP50,SEC13,STAT1,UBC,UBE2L6,UBE2N
Gene Silencing by RNA	3.85E00	1.89E-01	-3.771	AGO4,H2AC14,H2AC20,H2AC6,H2AX,H2AZ2,H2BC13,H2BC14,H2BC17,H2BC26,H2BC3,HSP90AA1,NUP214,NUP50,POLR2J,POLR2K,POLR2L,SEC13
HIPPO signaling	3.84E00	1.95E-01	0.632	DLG1,MOB1A,PARD3,PPM1L,PPP1CA,PPP1CB,PPP1R11,PPP1R7,PPP2R5C,RBX1,SAV1,SMAD2,STK3,STK4,YWHAB,YWHAE,YWHAZ
DDX58/IFIH1-mediated induction of interferon-alpha/beta	3.84E00	2.03E-01	-2.000	APP,HERC5,HMGB1,HSP90AA1,IFIH1,ISG15,NFKBIA,NFKBIB,RNF216,S100A12,TNFAIP3,UBC,UBE2D1,UBE2D3,UBE2K,UBE2L6
Renal Cell Carcinoma Signaling	3.84E00	2.03E-01	-0.302	AKT3,EGLN3,ELOB,FOS,JUN,KRAS,PAK1,PAK2,PIK3C3,PIK3CB,RALB,RAP1B,RAP2B,RBX1,TGFB1,UBC
Intra-Golgi and retrograde Golgi-to-ER traffic	3.83E00	1.48E-01	0.730	ACTR10,ARL1,BICD2,CENPE,DCTN3,DYNC1I1,DYNC1LI2,DYNLL1,GOLGA1,KIF11,KIF18B,KIF20A,KIF2A,KIFC1,MAN2A1,NBAS,PLA2G4A,PLIN3,RAB30,RAB33B,RAB6A,RACGAP1,STX10,TRIP11,TUBA1A,TUBA1C,TUBA4A,TUBA8,TUBB1,VAMP3
Endothelin-1 Signaling	3.81E00	1.49E-01	0.962	CASP1,CASP4,FOS,GNAI3,GNAO1,GNAQ,GNAS,GNAZ,GUCY1A1,GUCY1B1,ITPR1,ITPR2,JUN,KRAS,PIK3C3,PIK3CB,PLA2G12A,PLA2G4A,PLAAT1,PLCB4,PLCH1,PLD1,PNPLA8,PRDX6,PTGER2,PTGS1,RALB,RAP1B,RAP2B
Semaphorin interactions	3.8E00	2.19E-01	0.000	ARHGEF12,DPYSL2,GSK3B,HSP90AA1,ITGB1,LIMK2,PAK1,PAK2,PIP5K1C,PLXNC1,ROCK2,SEMA4D,TLN1,TYROBP
Dopamine-DARPP32 Feedback in cAMP Signaling	3.75E00	1.51E-01	3.266	ATP2A2,CALM1 (includes others),CHP1,CREB5,GNAI3,GNAQ,GNAS,GRINA,GUCY1A1,GUCY1B1,ITPR1,ITPR2,KCNJ15,KCNJ2,PAWR,PLCB4,PLCH1,PPM1L,PPP1CA,PPP1CB,PPP1R11,PPP1R7,PPP2R5C,PPP3R1,PRKACB,PRKAR1A,PRKAR2B,PRKG1
MSP-RON Signaling in Cancer Cells Pathway	3.75E00	1.64E-01	0.426	AKT3,CREB5,CSF2RB,ELK3,FOS,GSK3B,ITGB1,JUN,KRAS,NFKBIA,PIK3C3,PIK3CB,PLAUR,PTK2,RALB,RAP1B,RAP2B,RELB,SMAD2,VIM,YWHAB,YWHAE,YWHAZ
RAR Activation	3.74E00	1.21E-01	1.941	ACVR1,ACVR2A,ADAM10,AKT3,BRD7,CDKN1A,CDKN1B,CREB5,CSF2RB,DHRS3,DUSP1,EGF,FABP5,FOS,GNAQ,GNB1,GUCY1A1,GUCY1B1,IL1B,ITGB3BP,JUN,MEIS1,MMP8,MMP9,NRIP1,PDE3A,PDE5A,PIK3C3,PIK3CB,PPARG,PRKACB,PRKAR1A,PRKAR2B,PTEN,RAC2,RARA,RARG,RDH11,RELB,RHOG,SMARCA2,SMARCD3,SOCS3,SRA1,TDP2,TGFB1,TGM2,TNFSF10,TNFSF13B,TNFSF14,TNFSF4,TNIP1
FAT10 Cancer Signaling Pathway	3.74E00	2.4E-01	1.265	ACVR1,ACVR2A,AKT3,GSK3B,MAD2L1,NFKBIA,NFKBIB,PCNA,RELB,SMAD2,TGFB1,TNFRSF1A
Nucleotide Excision Repair	3.73E00	1.86E-01	-1.886	COPS6,ELL,ERCC6,ISY1,PCNA,POLE2,POLE4,POLR2J,POLR2K,POLR2L,RAD23A,RBX1,RPA1,RPA3,SUMO1,SUMO3,UBC,UBE2N
Prostate Cancer Signaling	3.73E00	1.75E-01	NaN	AKT3,CDKN1A,CDKN1B,CREB5,GSK3B,GSTP1,HDAC9,HSP90AA1,HSP90B1,KRAS,NFKBIA,NFKBIB,PA2G4,PIK3C3,PIK3CB,PTEN,RALB,RAP1B,RAP2B,RELB
Activation of kainate receptors upon glutamate binding	3.72E00	3E-01	0.333	CALM1 (includes others),DLG1,GNB1,GNB2,GNB5,GNG10,GNG11,GNG2,GNG5
Aryl Hydrocarbon Receptor Signaling	3.71E00	1.57E-01	-0.688	CCNA2,CCND2,CDK6,CDKN1A,CDKN1B,CYP1B1,DHFR,FOS,GSTA1,GSTP1,HSP90AA1,HSP90B1,IL1B,JUN,MCM7,MGST1,NCOA2,NQO2,NRIP1,RARA,RARG,RELB,TGFB1,TGM2,TRIP11
CLEAR Signaling Pathway	3.71E00	1.33E-01	-0.164	AKT3,BMP6,CHP1,CREB5,DDIT4,EGF,FNIP1,GABARAP,GNS,GSK3B,ITPR1,ITPR2,KRAS,LAMTOR2,LAMTOR4,LAMTOR5,MAP4K3,NRBF2,PPM1L,PPP2R5C,PPP3R1,PRKAA1,RALB,RAP1B,RAP2B,RHEB,RRAGD,SEC13,SESN2,STK4,TGFB1,TLR1,TLR4,TNFRSF1A,TPP1,YWHAB,YWHAE,YWHAZ
Semaphorin Neuronal Repulsive Signaling Pathway	3.71E00	1.6E-01	0.000	AKT3,ARHGEF12,DPYSL2,GSK3B,GUCY1A1,GUCY1B1,ITGA2,ITGB1,ITGB2,ITGB5,LIMK2,MYL12A,PAK1,PAK2,PIK3C3,PIK3CB,PIP5K1C,PPP1CB,PRKACB,PRKAR1A,PRKAR2B,PRKG1,ROCK2,SEMA4D
CDK5 Signaling	3.68E00	1.74E-01	1.500	EGR1,FOSB,GNAS,GUCY1A1,GUCY1B1,ITGA2,ITGB1,KRAS,PPM1L,PPP1CA,PPP1CB,PPP1R11,PPP1R7,PPP2R5C,PRKACB,PRKAR1A,PRKAR2B,RALB,RAP1B,RAP2B
Role of Tissue Factor in Cancer	3.67E00	1.45E-01	0.730	ACVR1,ACVR2A,AKT3,ARRB2,BIRC5,EGF,EGR1,F2R,FGB,FOS,GNAQ,IL1B,ITGB1,JUN,KRAS,LIMK2,MMP9,PIK3C3,PIK3CB,PLAUR,PPP2R5C,PTEN,PTK2,PXN,RALB,RAP1B,RAP2B,RPS6KC1,TGFB1,TNFRSF1A
Phagosome Formation	3.66E00	1.09E-01	-0.585	ADRA2A,AKT3,AP1M2,APBB1IP,ARF6,ARPC2,ARPC3,AVPR1A,BCL10,C5AR1,CCR1,CD36,CLEC4D,CLEC4E,CRKL,CXCR1,DIAPH1,F2R,FCAR,FCGR1A,FCGR3A/FCGR3B,FFAR2,FN1,FPR1,FPR2,GAB2,GPR160,HRH2,IGHA1,IGHA2,IGHG1,IGKC,IGLC2,ITGA2,ITGB1,ITGB2,ITGB5,ITPR1,ITPR2,JCHAIN,KRAS,LIMK2,LPAR5,LPAR6,MARCKS,MARCO,MYD88,MYL12A,MYLK,OXTR,P2RY1,P2RY12,P2RY13,PAK1,PAK2,PIK3C3,PIK3CB,PIP4K2A,PIP5K1C,PLA2G12A,PLA2G4A,PLAAT1,PLD1,PNPLA8,P…
Neuroinflammation Signaling Pathway	3.66E00	1.29E-01	-1.480	ACVR1,ACVR2A,AKT3,APP,B2M,BIRC5,BIRC6,CASP1,CCL5,CHP1,CREB5,FOS,GLS,GRINA,GSK3B,HLA-DOA,HMGB1,ICAM1,IFNGR2,IL1B,JUN,MMP9,MYD88,NAIP,NCF2,NFAT5,NLRP3,PIK3C3,PIK3CB,PLA2G12A,PLA2G4A,PPP3R1,PYCARD,RAC2,RELB,STAT1,TGFB1,TLR1,TLR4,TNFRSF1A,TYROBP
Gα12/13 Signaling	3.66E00	1.65E-01	1.606	AKT3,F2R,JUN,KRAS,LPAR5,LPAR6,MAP3K5,MEF2C,MYL12A,NFKBIA,NFKBIB,PIK3C3,PIK3CB,PTK2,PXN,RALB,RAP1B,RAP2B,RASA1,RELB,ROCK2,TEC
TNFR1 Signaling	3.65E00	2.35E-01	-1.897	BID,FOS,JUN,MADD,NAIP,NFKBIA,NFKBIB,PAK1,PAK2,RELB,TNFAIP3,TNFRSF1A
TBC/RABGAPs	3.64E00	2.5E-01	0.905	ARF6,GABARAP,GABARAPL2,MAP1LC3B,RAB11A,RAB33B,RAB35,RAB6A,RABGAP1,TBC1D14,TBC1D15
Clathrin-mediated Endocytosis Signaling	3.64E00	1.44E-01	NaN	AP1M2,AP2A1,AP5B1,ARF6,ARPC2,ARPC3,ARRB2,CHP1,CTTN,DAB2,DNM1L,DNM3,EGF,EPS15,F2R,ITGB1,ITGB2,ITGB5,LDLRAP1,LYZ,PDGFA,PIK3C3,PIK3CB,PIP5K1C,PPP3R1,RAB11A,S100A8,SERPINA1,STON2,UBC
Hepatic Fibrosis Signaling Pathway	3.63E00	1.21E-01	0.866	ACVR1,ACVR2A,AKT3,CALM1 (includes others),CCL5,CDKN1B,CEBPB,CREB5,FOS,FTH1,GNAI3,GSK3B,ICAM1,IL18RAP,IL1B,IL1RN,ITGA2,ITGB1,ITGB2,ITGB5,JUN,KRAS,LEPR,MYD88,MYL12A,MYLK,NCF2,NFKBIA,NFKBIB,PDGFA,PDK1,PIK3C3,PIK3CB,PPARG,PRKACB,PRKAR1A,PRKAR2B,PTEN,PTK2,RAC2,RALB,RAP1B,RAP2B,RELB,RHOG,ROCK2,SDHB,SMAD2,TGFB1,TLR4,TNFRSF1A
Toll-like Receptor Cascades	3.6E00	2.9E-01	-0.333	BPI,CD36,DNM1L,DNM3,ITGB2,LY96,PIK3C3,TLR1,TLR4
PAK Signaling	3.57E00	1.71E-01	0.728	ARHGAP10,ITGA2,ITGB1,ITGB2,ITGB5,KRAS,LIMK2,MYL12A,MYLK,NCK2,PAK1,PAK2,PDGFA,PIK3C3,PIK3CB,PTK2,PXN,RALB,RAP1B,RAP2B
Gαs Signaling	3.57E00	1.67E-01	0.577	CREB5,GNAI3,GNAO1,GNAQ,GNAS,GNAZ,GNB1,GNB2,GNB5,GNG10,GNG11,GNG2,GNG5,GUCY1A1,GUCY1B1,HRH2,PRKACB,PRKAR1A,PRKAR2B,PTGER2,RGS2
SUMOylation of DNA replication proteins	3.55E00	2.44E-01	-2.714	AURKB,BIRC5,INCENP,NUP214,NUP50,PCNA,RANGAP1,SEC13,SUMO1,SUMO3,TOP2A
Coronavirus Replication Pathway	3.55E00	2.44E-01	1.508	CTSL,GSK3B,IFITM1,IFITM2,IFITM3,TUBA1A,TUBA1C,TUBA4A,TUBA8,TUBB,TUBB1
G-Protein Coupled Receptor Signaling	3.53E00	1.08E-01	-0.459	ADRA2A,AKT3,ARRB2,AVPR1A,C5AR1,CALM1 (includes others),CCR1,CHP1,CREB5,CXCR1,CXCR2,DUSP1,F2R,FFAR2,FOS,FPR1,FPR2,GNAI3,GNAO1,GNAQ,GNAS,GNAZ,GNB1,GNB2,GNB5,GNG10,GNG11,GNG2,GNG5,GPR160,GRK3,GRK4,GSK3B,GUCY1A1,GUCY1B1,HRH2,JUN,KRAS,LPAR5,LPAR6,MAP3K5,MEF2C,MYL12A,MYLK,NFAT5,NFKBIA,NFKBIB,OXTR,P2RY1,P2RY12,P2RY13,PAK1,PAK2,PDE3A,PDE5A,PIK3C3,PIK3CB,PLCB4,PPP3R1,PRKACB,PRKAR1A,PRKAR2B,PTGER2,PTK2,PXN…
Cell surface interactions at the vascular wall	3.53E00	1.42E-01	-1.095	ANGPT1,CD177,CD47,CD84,CEACAM1,CEACAM3,CEACAM6,CEACAM8,FN1,IGHA1,IGHA2,IGKC,IGKV1-5,IGKV4-1,IGLC2,ITGA2,ITGB1,ITGB2,JAM3,JCHAIN,KRAS,PF4,PF4V1,PIK3CB,PROS1,SDC4,SELL,SELPLG,SIRPA,TGFB1
G-protein beta:gamma signalling	3.49E00	2.81E-01	-0.333	AKT3,GNB1,GNB2,GNB5,GNG10,GNG11,GNG2,GNG5,PAK1
Regulation of lipid metabolism by PPARalpha	3.47E00	1.68E-01	-1.147	ABCA1,ACSL1,ALAS1,CD36,CDK19,CHD9,FABP1,G0S2,GRHL1,ME1,MED13L,MED29,MED30,MED8,MTF1,NCOA2,PLIN2,PPARG,SMARCD3,TBL1XR1
Signaling by Hippo	3.46E00	3.5E-01	1.890	MOB1A,MOB1B,SAV1,STK3,STK4,YWHAB,YWHAE
Molecular Mechanisms of Cancer	3.46E00	1.04E-01	-0.318	ACVR1,ACVR2A,ADRA2A,AKT3,ARHGEF12,AVPR1A,BCL2L11,BID,BMP6,C5AR1,CCND2,CCR1,CDC25A,CDK6,CDKN1A,CSF2RB,CXCR1,CXCR2,EGF,F2R,FFAR2,FOS,FPR1,FPR2,GAB2,GNAI3,GNAO1,GNAQ,GNAS,GNAZ,GNB1,GNB2,GNB5,GNG10,GNG11,GNG2,GNG5,GPR160,GSK3B,GUCY1A1,GUCY1B1,HDAC9,HRH2,IFNAR1,IL18RAP,IL1B,IRS1,ITGA2,ITGB1,ITGB2,ITGB5,JUN,KRAS,LPAR5,LPAR6,MAP3K5,MAX,MMP8,MMP9,NAIP,NBN,NFKBIA,NFKBIB,OXTR,P2RY1,P2RY12,P2RY13,PA2G4,PAK1…
Regulation of eIF4 and p70S6K Signaling	3.46E00	1.47E-01	1.387	AGO4,AKT3,EIF2S1,EIF2S2,EIF3M,EIF4EBP2,EIF4G3,IRS1,ITGA2,ITGB1,ITGB2,ITGB5,KRAS,MT-TM,PAIP1,PAIP2,PIK3C3,PIK3CB,PPM1L,PPP2R5C,RALB,RAP1B,RAP2B,RPS2,RPS24,RPS6,RPSA
ATF6 (ATF6-alpha) activates chaperone genes	3.44E00	5E-01	-2.236	CALR,DDIT3,HSP90B1,HSPA5,XBP1
Endocannabinoid Cancer Inhibition Pathway	3.43E00	1.56E-01	-1.091	AKT3,CASP1,CASP4,CCND2,CDKN1A,CDKN1B,CREB5,DDIT3,GNAI3,GNAO1,GNAQ,GSK3B,GUCY1A1,GUCY1B1,PIK3C3,PIK3CB,PRKAA1,PRKACB,PRKAR1A,PRKAR2B,PTK2,ROCK2,VIM
Fcγ Receptor-mediated Phagocytosis in Macrophages and Monocytes	3.42E00	1.81E-01	-1.698	AKT3,ARF6,ARPC2,ARPC3,FCGR1A,FCGR3A/FCGR3B,GAB2,NCK2,PAK1,PLD1,PTEN,PXN,RAB11A,RAC2,TLN1,VAMP3,VASP
Cyclins and Cell Cycle Regulation	3.4E00	1.86E-01	-2.309	CCNA2,CCNB2,CCND2,CDC25A,CDK1,CDK6,CDKN1A,CDKN1B,FBXL5,GSK3B,HDAC9,PA2G4,PPM1L,PPP2R5C,RBX1,TGFB1
Osteoarthritis Pathway	3.35E00	1.36E-01	-1.043	ALPL,ANXA2,ANXA5,CASP1,CASP4,CEBPB,CREB5,CXCR2,DDIT4,FN1,HMGB1,IL18RAP,IL1B,ITGA2,ITGB1,ITGB2,ITGB5,MEF2C,MMP9,MTF1,NAMPT,PPARG,PRKAA1,RBPJ,RELB,S100A8,S100A9,SDC4,SMAD2,TGFB1,TLR4,TNFRSF1A
Endocannabinoid Neuronal Synapse Pathway	3.35E00	1.54E-01	0.000	CHP1,GNAI3,GNAO1,GNAQ,GNB1,GNB2,GNB5,GNG10,GNG11,GNG2,GNG5,GRINA,GUCY1A1,GUCY1B1,ITPR1,ITPR2,MGLL,PLCB4,PLCH1,PPP3R1,PRKACB,PRKAR1A,PRKAR2B
Ferroptosis Signaling Pathway	3.33E00	1.6E-01	0.943	ABCA1,ARF6,BID,CDKN1A,EMP1,FTH1,H2AC20,H2AC21,H2AX,H2AZ1,H2AZ2,H2BC10,H2BC17,H2BC26,KRAS,MACROH2A1,NCOA4,PRKAA1,RALB,RAP1B,RAP2B
Meiotic synapsis	3.33E00	2.18E-01	-2.887	H2AC14,H2AC20,H2AC6,H2AX,H2AZ2,H2BC13,H2BC14,H2BC17,H2BC26,H2BC3,LMNB1,RAD21
The citric acid (TCA) cycle and respiratory electron transport	3.33E00	2.18E-01	-1.732	CS,DLD,FAHD1,HAGH,IDH3B,LDHA,ME1,NNT,PDK1,PDK4,SDHB,VDAC1
Syndecan interactions	3.33E00	2.96E-01	2.121	ACTN1,FN1,ITGA2,ITGB1,ITGB5,SDC4,TGFB1,THBS1
Integrin signaling	3.33E00	2.96E-01	0.000	APBB1IP,FGB,FN1,PTK2,PTPN1,RAP1B,RASGRP2,TLN1
Circadian Rhythm Signaling	3.29E00	1.31E-01	NaN	BHLHE40,CREB5,EIF4EBP2,GNAI3,GNAQ,GNAS,GNB1,GNB2,GNB5,GNG10,GNG11,GNG2,GNG5,GRINA,GSK3B,GUCY1A1,GUCY1B1,H3-3A/H3-3B,H3C3,ITPR1,ITPR2,KRAS,MKNK2,NFIL3,PLCB4,PLCH1,PRKAA1,PRKACB,PRKAR1A,PRKAR2B,PRKG1,RALB,RAP1B,RAP2B,TRPC6
Synaptic Long Term Potentiation	3.28E00	1.59E-01	2.400	CALM1 (includes others),CHP1,CREB5,GNAQ,GRINA,ITPR1,ITPR2,KRAS,PLCB4,PLCH1,PPP1CA,PPP1CB,PPP1R11,PPP1R7,PPP3R1,PRKACB,PRKAR1A,PRKAR2B,RALB,RAP1B,RAP2B
GABA Receptor Signaling	3.28E00	1.59E-01	NaN	ABAT,AP2A1,GABARAP,GNAI3,GNAO1,GNAQ,GNAS,GNAZ,GNB1,GNB2,GNB5,GNG10,GNG11,GNG2,GNG5,GUCY1A1,GUCY1B1,ITPR1,ITPR2,UBC,UBQLN1
Orexin Signaling Pathway	3.28E00	1.34E-01	3.182	AKT3,CALM1 (includes others),GNAQ,GNAS,GNB1,GNB2,GNB5,GNG10,GNG11,GNG2,GNG5,GUCY1A1,GUCY1B1,IL1B,ITPR1,ITPR2,PIK3C3,PIK3CB,PIP4K2A,PIP5K1C,PLA2G12A,PLA2G4A,PLCB4,PLCH1,PLD1,PPARG,PRKAA1,PRKACB,PRKAR1A,PRKAR2B,SLC8A1,TRPC6
Triglyceride metabolism	3.27E00	2.65E-01	-1.000	FABP1,FABP4,FABP5,GPD2,MGLL,PLIN3,PPP1CA,PPP1CB,PRKACB
Late endosomal microautophagy	3.27E00	2.65E-01	-1.667	ARL13B,CHMP2A,CHMP2B,CHMP4B,PLIN2,PLIN3,UBC,VIM,VPS37A
Inhibition of Angiogenesis by TSP1	3.27E00	2.65E-01	1.890	AKT3,CD36,CD47,GUCY1A1,GUCY1B1,JUN,MMP9,TGFB1,THBS1
Granulocyte Adhesion and Diapedesis	3.27E00	1.43E-01	NaN	C5AR1,CCL5,CCR1,CLDN5,CSF3R,CXCL5,CXCR1,CXCR2,FPR1,FPR2,GNAI3,HRH2,ICAM1,IL18RAP,IL1B,IL1RN,ITGB1,ITGB2,JAM3,MMP8,MMP9,PF4,PPBP,SDC4,SELL,SELPLG,TNFRSF1A
CSDE1 Signaling Pathway	3.25E00	2.14E-01	0.302	AGO4,AKT3,CTTN,FN1,FOS,HNRNPC,HNRNPD,PAIP1,PTEN,SDC4,TGFB1,VIM
Breast Cancer Regulation by Stathmin1	3.25E00	1.09E-01	-0.896	ADRA2A,ARHGEF12,AURKB,AVPR1A,BMP6,C5AR1,CCND2,CCR1,CDK1,CDK6,CDKN1B,CREB5,CXCR1,EGF,F2R,FFAR2,FOXM1,FPR1,FPR2,GNAQ,GNB1,GNB2,GNB5,GNG10,GNG11,GNG2,GNG5,GPR160,HRH2,JUN,KRAS,LPAR5,LPAR6,MMP9,OXTR,P2RY1,P2RY12,P2RY13,PAK1,PIK3C3,PIK3CB,PLCB4,PPM1L,PPP1CA,PPP1CB,PPP1R11,PPP1R7,PPP2R5C,PPP4C,PRKACB,PRKAR1A,PRKAR2B,PTGER2,RAC2,RALB,RAP1B,RAP2B,STMN1,TGFB1,TUBA1A,TUBA1C,TUBA4A,TUBA8,TUBB,TUBB1
Signal regulatory protein family interactions	3.22E00	3.75E-01	0.000	CD47,PTK2,SIRPA,SIRPB1,SKAP2,TYROBP
Rap1 signalling	3.22E00	3.75E-01	1.633	PRKACB,PRKG1,RAP1B,RASGRP2,YWHAB,YWHAZ
Chemokine Signaling	3.2E00	1.85E-01	0.775	CALM1 (includes others),CCL5,FOS,GNAI3,GNAQ,JUN,KRAS,LIMK2,PLCB4,PPP1CB,PTK2,RALB,RAP1B,RAP2B,ROCK2
Interconversion of nucleotide di- and triphosphates	3.18E00	3.18E-01	-1.890	CMPK1,DTYMK,DUT,GLRX,GUK1,NME2,TXN
Wound Healing Signaling Pathway	3.16E00	1.31E-01	-0.870	ACVR1,ACVR2A,CCL5,CEBPB,COL17A1,COL24A1,EGF,FN1,FOS,IFNGR2,IL18RAP,IL1B,IL1RN,ITGB1,JUN,KRAS,MMP8,MMP9,NFKBIA,NFKBIB,PDGFA,PF4,RALB,RAP1B,RAP2B,STAT1,TGFB1,TNFRSF1A,TNFSF10,TNFSF13B,TNFSF14,TNFSF4,VIM
Phagosome Maturation	3.12E00	1.46E-01	NaN	B2M,CALR,CTSG,CTSL,DYNC1I1,DYNC1LI2,DYNLL1,DYNLRB1,MPO,NCF2,PIK3C3,PRDX2,PRDX5,PRDX6,RAC2,TUBA1A,TUBA1C,TUBA4A,TUBA8,TUBB,TUBB1,VAMP3,VPS37A,VPS41
Acute Myeloid Leukemia Signaling	3.11E00	1.76E-01	1.667	AKT3,CSF2RB,CSF3R,IDH1,IDH3B,KRAS,PIK3C3,PIK3CB,PIM1,RALB,RAP1B,RAP2B,RARA,RELB,RUNX1,SPI1
Necroptosis Signaling Pathway	3.1E00	1.48E-01	-2.294	CASP1,CHP1,DNM1L,EIF2AK2,IFNAR1,NLRP3,PELI1,PLA2G12A,PLA2G4A,PPP3R1,PYCARD,SLC25A3,STAT1,TIMM13,TLR4,TNFRSF1A,TNFSF10,TNIP1,TSPO,UBC,VDAC1,VDAC3,ZBP1
RHO GTPases Activate WASPs and WAVEs	3.08E00	2.5E-01	1.667	ABI1,ABI2,ARPC2,ARPC3,BRK1,NCKAP1,PTK2,WASF3,WIPF1
Acute Phase Response Signaling	3.06E00	1.41E-01	-1.528	AKT3,C1QB,C1R,CEBPB,FGB,FN1,FOS,HP,HRG,IL1B,IL1RN,JUN,KRAS,MAP3K5,MYD88,NFKBIA,NFKBIB,PIK3CB,RALB,RAP1B,RAP2B,RELB,SERPINA1,SERPING1,SOCS3,TNFRSF1A
eNOS Signaling	3.06E00	1.47E-01	3.500	AKT3,AQP9,CALM1 (includes others),CCNA2,GNAQ,GNAS,GUCY1A1,GUCY1B1,HSP90AA1,HSP90B1,HSPA5,HSPA9,ITPR1,ITPR2,LPAR5,LPAR6,PIK3C3,PIK3CB,PRKAA1,PRKACB,PRKAR1A,PRKAR2B,PRKG1
MSP-RON Signaling in Macrophages Pathway	3.05E00	1.6E-01	-0.471	ARG1,CREB5,FOS,GAB2,HLA-DOA,IFNGR2,ITGB2,JUN,KRAS,NFKBIZ,PIK3C3,PIK3CB,RALB,RAP1B,RAP2B,RELB,SOCS3,STAT1,TLR4
Role of Osteoclasts in Rheumatoid Arthritis Signaling Pathway	3.04E00	1.23E-01	-1.859	ADAM10,ADAM22,ADAM9,AKT3,CALM1 (includes others),CHP1,COL17A1,COL24A1,CREB5,FCGR1A,FCGR3A/FCGR3B,FOS,GSK3B,IL18RAP,IL1B,IL7,JUN,KRAS,MAP3K5,MMP8,MMP9,NAIP,NFKBIA,NFKBIB,PIK3C3,PIK3CB,PPP3R1,PTPN1,RAC2,RALB,RAP1B,RAP2B,RHOG,SPI1,TEC,TLR4,TNFRSF1A,TYROBP
Transcriptional regulation of white adipocyte differentiation	3.03E00	1.79E-01	-1.291	CD36,CDK19,CEBPB,CEBPD,CHD9,FABP4,MED13L,MED29,MED30,MED8,NCOA2,PPARG,SMARCD3,TBL1XR1,TGFB1
NAFLD Signaling Pathway	3.03E00	1.33E-01	-3.286	AKT3,ATP2A2,BCL2L11,CASP1,CD36,DDIT3,FOS,GSK3B,IL1B,IRS1,JUN,MAP3K5,MYD88,NLRP3,PIK3C3,PIK3CB,PPM1L,PPP2R5C,PRKAA1,PYCARD,SOCS3,TGFB1,TLR1,TLR4,TNFRSF1A,TNFSF10,TNFSF13B,TNFSF14,TNFSF4,XBP1
Sperm Motility	3.01E00	1.28E-01	3.638	CALM1 (includes others),FER,GNAI3,GNAO1,GNAQ,GNAS,GNAZ,GNB1,GNB2,GNB5,GNG10,GNG11,GNG2,GNG5,GUCY1A1,GUCY1B1,ITPR1,ITPR2,PEAK1,PLA2G12A,PLA2G4A,PLAAT1,PLCB4,PLCH1,PNPLA8,PRDX6,PRKACB,PRKAR1A,PRKAR2B,PRKG1,PTK2,PTK7,TEC
IL-6 Signaling	3.01E00	1.55E-01	-1.606	AKT3,CEBPB,FOS,IL18RAP,IL1B,IL1RN,JUN,KRAS,MAP4K4,MCL1,NFKBIA,NFKBIB,PIK3C3,PIK3CB,RALB,RAP1B,RAP2B,RELB,SOCS3,TNFRSF1A
Actin Nucleation by ARP-WASP Complex	3.01E00	1.72E-01	-0.302	ARPC2,ARPC3,ITGA2,ITGB1,ITGB2,ITGB5,KRAS,NCK2,RAC2,RALB,RAP1B,RAP2B,RHOG,ROCK2,VASP,WIPF1
p38 MAPK Signaling	3E00	1.58E-01	-0.471	CREB5,DDIT3,DUSP1,DUSP10,H3-3A/H3-3B,H3C3,IL18RAP,IL1B,IL1RN,MAP3K5,MAX,MEF2C,MKNK2,PLA2G12A,PLA2G4A,RPS6KC1,STAT1,TGFB1,TNFRSF1A
Macropinocytosis Signaling	3E00	1.84E-01	0.333	ABI1,ARF6,EGF,ITGB1,ITGB2,ITGB5,KRAS,PAK1,PDGFA,PIK3C3,PIK3CB,RALB,RAP1B,RAP2B
MicroRNA Biogenesis Signaling Pathway	2.99E00	1.39E-01	-0.784	AGO4,AKT3,BMP6,DNAJB1,EGF,HNRNPA2B1,HNRNPD,HSP90AA1,HSP90B1,ILF2,KRAS,NUP214,NUP50,PIK3C3,PIK3CB,POLR2J,POLR2K,POLR2L,RALB,RAP1B,RAP2B,SEC13,SMAD2,SRSF1,SRSF3,TGFB1
RNA Polymerase II Transcription	2.96E00	1.48E-01	-3.411	CASC3,ELL,ELOB,FIP1L1,GTF2E2,MAGOH,MAGOHB,POLR2J,POLR2K,POLR2L,SLU7,SNRPF,SNRPG,SRSF1,SRSF3,SRSF6,SRSF7,SRSF9,SSRP1,TAF12,TAF15,ZNF473
Natural Killer Cell Signaling	2.96E00	1.36E-01	-1.177	AKT3,B2M,CD226,FCGR3A/FCGR3B,HSPA5,HSPA9,IL18RAP,ITGB1,KRAS,LIMK2,MAP3K5,MYD88,NFAT5,PAK1,PAK2,PIK3C3,PIK3CB,PXN,RAC2,RALB,RAP1B,RAP2B,RASSF5,RELB,TNFSF10,TYROBP,WIPF1
Interferon gamma signaling	2.96E00	1.7E-01	-3.500	B2M,FCGR1A,GBP1,GBP2,GBP4,GBP5,ICAM1,IFNGR2,IRF1,OAS3,PTPN1,SOCS3,SP100,STAT1,SUMO1,TRIM21
Non-Small Cell Lung Cancer Signaling	2.96E00	1.7E-01	1.508	AKT3,CCND2,CDK6,EGF,HDAC9,ITPR1,ITPR2,KRAS,PA2G4,PIK3C3,PIK3CB,RALB,RAP1B,RAP2B,RASSF5,STK4
Insulin Receptor Signaling	2.94E00	1.5E-01	-0.218	AKT3,CRKL,GSK3B,IRS1,KRAS,PIK3C3,PIK3CB,PPP1CA,PPP1CB,PPP1R11,PPP1R7,PRKACB,PRKAR1A,PRKAR2B,PTEN,PTPN1,PTPRF,RALB,RAP1B,RAP2B,SOCS3
NOD1/2 Signaling Pathway	2.93E00	1.38E-01	-3.138	CASP1,DEFA1 (includes others),DEFA4,ERBIN,FOS,HSP90AA1,HSP90B1,HSPA5,HSPA9,IFNAR1,IL1B,JUN,MAP4K4,MYD88,NFKBIA,NFKBIB,NLRP3,PYCARD,TGFB1,TLR1,TLR4,TNFAIP3,TNFSF10,TNFSF13B,TNFSF14,TNFSF4
Cell Cycle: G1/S Checkpoint Regulation	2.92E00	1.88E-01	0.333	CCND2,CDC25A,CDK6,CDKN1A,CDKN1B,FBXL5,GNL3,GSK3B,HDAC9,MAX,PA2G4,RBX1,TGFB1
Spliceosomal Cycle	2.91E00	2.08E-01	-2.714	BCAS2,CASC3,CWC15,CWC25,ISY1,MAGOH,MAGOHB,SF3A3,SF3B1,SF3B6,SLU7
Kinesins	2.9E00	1.97E-01	-0.577	CENPE,KIF11,KIF18B,KIF20A,KIF2A,KIFC1,RACGAP1,TUBA1A,TUBA1C,TUBA4A,TUBA8,TUBB1
Apoptosis Signaling	2.9E00	1.63E-01	-0.775	BCL2A1,BCL2L11,BID,BIRC6,CDK1,KRAS,MAP3K5,MAP4K4,MCL1,NAIP,NFKBIA,NFKBIB,RALB,RAP1B,RAP2B,RELB,TNFRSF1A
RHOGDI Signaling	2.9E00	1.32E-01	-0.775	ARHGDIA,ARHGEF12,ARPC2,ARPC3,GNAI3,GNAO1,GNAQ,GNAS,GNAZ,GNB1,GNB2,GNB5,GNG10,GNG11,GNG2,GNG5,ITGA2,ITGB1,ITGB2,ITGB5,LIMK2,MYL12A,PAK1,PAK2,PIP4K2A,PIP5K1C,RAC2,RHOG,ROCK2
RHO GTPases activate IQGAPs	2.89E00	2.58E-01	1.414	CALM1 (includes others),IQGAP1,IQGAP2,TUBA1A,TUBA1C,TUBA4A,TUBA8,TUBB1
HGF Signaling	2.89E00	1.52E-01	0.728	AKT3,CDKN1A,CRKL,ELK3,FOS,ITGA2,ITGB1,ITGB2,ITGB5,JUN,KRAS,MAP3K5,PAK1,PIK3C3,PIK3CB,PTK2,PXN,RALB,RAP1B,RAP2B
Toll-like Receptor Signaling	2.88E00	1.79E-01	-2.530	EIF2AK2,FOS,IL1B,IL1RN,JUN,LY96,MAP4K4,MYD88,NFKBIA,RELB,TLR1,TLR4,TNFAIP3,UBC
GM-CSF Signaling	2.86E00	1.86E-01	0.302	AKT3,BCL2A1,CSF2RB,KRAS,PIK3C3,PIK3CB,PIM1,PPP3R1,RALB,RAP1B,RAP2B,RUNX1,STAT1
Pulmonary Fibrosis Idiopathic Signaling Pathway	2.86E00	1.2E-01	0.801	ACVR1,ACVR2A,ADAM10,AKT3,BIRC5,COL17A1,COL24A1,EGR1,EIF4EBP2,F2R,FN1,FOS,GSK3B,IL1B,ILK,ITGA2,ITGB1,JARID2,JUN,KRAS,MMP8,MMP9,PDGFA,PIK3C3,PIK3CB,PTEN,PTK2,RALB,RAP1B,RAP2B,RBPJ,RELB,ROCK2,RPS6KC1,SMAD2,STAT6,TGFB1,THBS1,VIM
Cytosolic sensors of pathogen-associated DNA	2.85E00	2.17E-01	-3.162	IFI16,MYD88,NFKBIA,NFKBIB,STAT6,TRIM21,UBC,XRCC5,XRCC6,ZBP1
UFMylation Signaling Pathway	2.84E00	1.94E-01	-1.155	ABCA1,AKT3,EIF4G3,GSK3B,H3-3A/H3-3B,H3C3,IL1B,NBN,PAIP1,PDK1,TLR4,XBP1
RHOA Signaling	2.83E00	1.53E-01	0.688	ARHGEF12,ARPC2,ARPC3,CDC42EP3,CIT,LIMK2,LPAR5,LPAR6,MYL12A,MYLK,PIP4K2A,PIP5K1C,PLD1,PPP1CB,PTK2,ROCK2,SEPTIN11,SEPTIN2,SEPTIN7
Signaling by MET	2.83E00	1.77E-01	1.069	ARF6,COL24A1,CRKL,EPS15,FN1,ITGA2,ITGB1,KRAS,PTK2,PTPN1,PTPRJ,RANBP9,RAP1B,UBC
Role of MAPK Signaling in Inhibiting the Pathogenesis of Influenza	2.83E00	1.77E-01	0.277	CCL5,EIF2AK2,IL1B,JUN,MAP3K5,MYD88,NFKBIA,NFKBIB,PLA2G12A,PLA2G4A,PLAAT1,PNPLA8,PRDX6,TLR4
Pathogen Induced Cytokine Storm Signaling Pathway	2.81E00	1.16E-01	-3.202	BHLHE40,CASP1,CCL5,CCR1,COL17A1,COL24A1,CSF2RB,CXCL5,CXCR1,CXCR2,FGB,FOS,FTH1,GZMB,HLA-DOA,IFIH1,IFNAR1,IFNGR2,IL18RAP,IL1B,IL1RN,IRF1,JUN,MYD88,NLRP3,PF4,PPBP,PRDM1,PYCARD,RAB27A,SLC2A5,SOCS3,SPI1,STAT1,TGFB1,TLR1,TLR4,TNFRSF1A,TNFSF10,TNFSF13B,TNFSF14,TNFSF4,ZBP1
Platelet Aggregation (Plug Formation)	2.81E00	3.85E-01	2.236	ADRA2A,GP1BA,GP5,GP9,MPL
HOTAIR Regulatory Pathway	2.8E00	1.41E-01	0.447	AGO4,AKT3,ATG3,CDKN1A,FOXM1,H3-3A/H3-3B,H3C3,ICAM1,IRF1,JARID2,KMT2C,LAMTOR5,MMP8,MMP9,NFKBIA,PIK3C3,PIK3CB,PTEN,RELB,ROCK2,TGFB1,TLR4,VIM
Signaling by PTK6	2.77E00	2E-01	-2.111	CDKN1B,EGF,KHDRBS1,KRAS,LRRK2,PTPN1,PXN,RASA1,SFPQ,SOCS3,UBC
DNA Damage Bypass	2.7E00	2.08E-01	-0.632	ISG15,PCNA,POLE2,POLE4,RBX1,RPA1,RPA3,UBC,UBE2L6,USP10
Activation of the pre-replicative complex	2.7E00	2.42E-01	-0.707	GMNN,MCM4,MCM7,ORC4,POLE2,POLE4,RPA1,RPA3
Erythropoietin Signaling Pathway	2.69E00	1.36E-01	0.626	AKT3,CCND2,CSF2RB,FOS,GSK3B,IL1B,ITPR1,ITPR2,JUN,KRAS,NFKBIA,NFKBIB,PIK3C3,PIK3CB,RAC2,RALB,RAP1B,RAP2B,RELB,TGFB1,TNFSF10,TNFSF13B,TNFSF14,TNFSF4
GPCR-Mediated Nutrient Sensing in Enteroendocrine Cells	2.69E00	1.53E-01	2.000	FFAR2,GNAI3,GNAQ,GNAS,GNG10,GNG11,GNG2,GNG5,GUCY1A1,GUCY1B1,ITPR1,ITPR2,LPAR5,PLCB4,PLCH1,PRKACB,PRKAR1A,PRKAR2B
Glioma Invasiveness Signaling	2.69E00	1.78E-01	0.577	F2R,KRAS,MMP9,PIK3C3,PIK3CB,PLAUR,PTK2,RAC2,RALB,RAP1B,RAP2B,RHOG,TIMP2
HMGB1 Signaling	2.66E00	1.38E-01	-0.500	AKT3,FOS,HMGB1,ICAM1,IFNGR2,IL1B,JUN,KRAS,PIK3C3,PIK3CB,RAC2,RALB,RAP1B,RAP2B,RELB,RHOG,TGFB1,TLR4,TNFRSF1A,TNFSF10,TNFSF13B,TNFSF14,TNFSF4
Pyridoxal 5'-phosphate Salvage Pathway	2.66E00	1.85E-01	-1.508	ACVR2A,CDK1,CDK6,EIF2AK2,GRK4,LIMK2,NEK2,PAK1,PAK2,PIM1,PLK1,PRKAA1
Cholecystokinin/Gastrin-mediated Signaling	2.65E00	1.51E-01	0.243	FOS,GNAQ,IL1B,IL1RN,ITPR1,ITPR2,JUN,KRAS,MEF2C,PLCB4,PTK2,PXN,RAC2,RALB,RAP1B,RAP2B,RHOG,ROCK2
ERK5 Signaling	2.63E00	1.76E-01	0.832	CREB5,EGF,FOS,GNAQ,KRAS,MEF2C,RALB,RAP1B,RAP2B,RPS6KC1,YWHAB,YWHAE,YWHAZ
GABAergic Receptor Signaling Pathway (Enhanced)	2.61E00	1.44E-01	-0.894	ABAT,GLS,GNAI3,GNAO1,GNB1,GNB2,GNB5,GNG10,GNG11,GNG2,GNG5,GRINA,GUCY1A1,GUCY1B1,ITPR1,ITPR2,PRKACB,PRKAR1A,PRKAR2B,SLC38A2
Effects of PIP2 hydrolysis	2.6E00	2.59E-01	2.646	DGKD,DGKG,ITPR1,ITPR2,MGLL,RASGRP2,TRPC6
Role of PI3K/AKT Signaling in the Pathogenesis of Influenza	2.6E00	1.82E-01	1.000	AKT3,CCL5,CRKL,GNAI3,GSK3B,IFNAR1,NFKBIA,NFKBIB,PIK3C3,PIK3CB,PLAC8,RELB
Salvage Pathways of Pyrimidine Deoxyribonucleotides	2.59E00	4.44E-01	NaN	APOBEC3A,APOBEC3B,CDA,UPP1
Role of CHK Proteins in Cell Cycle Checkpoint Control	2.58E00	1.9E-01	0.378	CDC25A,CDK1,CDKN1A,CLSPN,NBN,PCNA,PLK1,PPM1L,PPP2R5C,RPA1,TLK1
Activation of NMDA receptors and postsynaptic events	2.57E00	1.67E-01	1.941	CALM1 (includes others),DLG1,KPNA2,KRAS,NRGN,PRKAA1,PRKACB,PRKAR1A,PRKAR2B,TUBA1A,TUBA1C,TUBA4A,TUBA8,TUBB1
Signaling by ERBB2	2.56E00	2E-01	1.265	AKT3,CUL5,DIAPH1,EGF,ERBIN,HSP90AA1,KRAS,PTPN12,PTPN18,UBC
Role of Chondrocytes in Rheumatoid Arthritis Signaling Pathway	2.54E00	1.42E-01	-3.130	CASP1,CEBPB,CEBPD,CEBPE,CHP1,EGR1,FN1,FOS,IL18RAP,IL1B,IL1RN,ITGB1,JUN,MMP8,MMP9,NLRP3,PPP3R1,PRKAA1,PYCARD,TNFRSF1A
Multiple Sclerosis Signaling Pathway	2.53E00	1.26E-01	-2.646	BID,C1QB,CASP1,DUSP1,GRINA,HLA-DOA,IFNGR2,IL1B,IRF1,JARID2,MBP,MMP9,MPO,NLRP3,PARP9,PPARG,PYCARD,SLC8A1,STAT1,TGFB1,TIPARP,TLR1,TLR4,TNFRSF1A,TNFSF10,TNFSF13B,TNFSF14,TNFSF4
Sertoli Cell-Sertoli Cell Junction Signaling	2.53E00	1.23E-01	1.095	ACTN1,AKT3,CLDN5,CREB5,DLG1,ICAM1,IL18RAP,ITGA2,ITGB1,JAM3,JUN,KRAS,MAP3K20,MAP3K5,PAK1,PAK2,PIK3C3,PIK3CB,PTK2,RALB,RAP1B,RAP2B,TNFRSF1A,TUBA1A,TUBA1C,TUBA4A,TUBA8,TUBB,TUBB1,VCL
Leptin Signaling in Obesity	2.53E00	1.71E-01	2.449	AKT3,GUCY1A1,GUCY1B1,LEPR,PDE3A,PIK3C3,PIK3CB,PLCB4,PLCH1,PRKACB,PRKAR1A,PRKAR2B,SOCS3
RHO GTPases activate PAKs	2.52E00	2.86E-01	0.000	CALM1 (includes others),CTTN,MYLK,PAK1,PAK2,PPP1CB
LPS-stimulated MAPK Signaling	2.52E00	1.65E-01	-1.155	FOS,JUN,KRAS,MAP3K5,NFKBIA,NFKBIB,PAK1,PIK3C3,PIK3CB,RALB,RAP1B,RAP2B,RELB,TLR4
Polyamine Regulation in Colon Cancer	2.51E00	1.86E-01	-0.302	AKT3,ARG1,BCL2L11,EIF5A,FOS,GSK3B,JUN,KRAS,MXD1,ODC1,PPARG
Hepatic Cholestasis	2.51E00	1.26E-01	-1.134	ABCC3,AKT3,CALM1 (includes others),CHP1,GUCY1A1,GUCY1B1,IL18RAP,IL1B,IL1RN,JUN,LY96,MYD88,NFKBIA,NFKBIB,PPP3R1,PRKAA1,PRKACB,PRKAR1A,PRKAR2B,RARA,RELB,TGFB1,TLR4,TNFRSF1A,TNFSF10,TNFSF13B,TNFSF14,TNFSF4
Regulation of the Epithelial Mesenchymal Transition by Growth Factors Pathway	2.51E00	1.3E-01	0.000	AKT3,EGF,EGR1,FOS,GSK3B,ID2,JUN,KRAS,MEST,MMP9,PDGFA,PIK3C3,PIK3CB,RALB,RAP1B,RAP2B,RELB,SMAD2,TGFB1,TNFRSF1A,TNFSF10,TNFSF13B,TNFSF14,TNFSF4,VIM
MTOR signalling	2.5E00	2.5E-01	-1.890	LAMTOR2,LAMTOR4,LAMTOR5,RHEB,RPS6,RRAGD,YWHAB
Cell Cycle: G2/M DNA Damage Checkpoint Regulation	2.5E00	1.96E-01	2.333	CCNB2,CDK1,CDKN1A,FBXL5,PLK1,RBX1,TOP2A,YWHAB,YWHAE,YWHAZ
Platelet Adhesion to exposed collagen	2.49E00	3.33E-01	2.236	GP1BA,GP5,GP9,ITGA2,ITGB1
Atherosclerosis Signaling	2.47E00	1.43E-01	NaN	CD36,ICAM1,IL1B,IL1RN,ITGB2,LYZ,MMP9,PDGFA,PLA2G12A,PLA2G4A,PLAAT1,PNPLA8,PRDX6,RELB,S100A8,SELPLG,SERPINA1,TGFB1,TNFSF14
Netrin Signaling	2.47E00	1.33E-01	1.877	ABLIM1,ABLIM3,AKT3,ARPC2,ARPC3,CHP1,DPYSL2,ITPR1,ITPR2,NCK2,NFAT5,PAK1,PIK3C3,PIK3CB,PPP3R1,PRKACB,PRKAR1A,PRKAR2B,PRKG1,PTK2,RAC2,VAMP3,VASP
Cilium Assembly	2.46E00	1.27E-01	1.569	ARL13B,ASAP1,CCT5,CDK1,CEP162,DCTN3,DYNLL1,DYNLRB1,HSP90AA1,IFT20,IFT81,NEK2,PLK1,PRKAR2B,RAB11A,SCLT1,SEPTIN2,SFI1,TRIP11,TUBA1A,TUBA1C,TUBA4A,TUBA8,TUBB,TUBB1,YWHAE
Coronavirus Pathogenesis Pathway	2.46E00	1.27E-01	0.000	ADAM9,BCL2L11,CASP1,CCL5,CTSL,DDIT3,FOS,HDAC9,IFNAR1,IL1B,JUN,NFKBIA,NFKBIB,NLRP3,OAS3,PA2G4,PIK3C3,PYCARD,RELB,RPS2,RPS24,RPS6,RPSA,STAT1,TGFB1,ZC3HAV1
GABA receptor activation	2.46E00	1.83E-01	-0.905	GNAI3,GNB1,GNB2,GNB5,GNG10,GNG11,GNG2,GNG5,KCNJ15,KCNJ2,NPTN
GADD45 Signaling	2.46E00	1.83E-01	2.714	ACVR1,ACVR2A,CCND2,CDK1,CDKN1A,GADD45B,IL1B,PCNA,RELB,SMAD2,TGFB1
FLT3 Signaling	2.44E00	2.22E-01	-0.707	AKT3,BCL2L11,CDKN1B,GAB2,GRAP2,KRAS,PTPRJ,UBC
Small Cell Lung Cancer Signaling	2.43E00	1.56E-01	1.890	AKT3,BID,CCND2,CDK6,CDKN1B,HDAC9,MAX,NFKBIA,NFKBIB,PA2G4,PIK3C3,PIK3CB,PTEN,PTK2,RELB
Agrin Interactions at Neuromuscular Junction	2.43E00	1.74E-01	-0.577	CTTN,ITGB1,JUN,KRAS,PAK1,PAK2,PTK2,PXN,RAC2,RALB,RAP1B,RAP2B
Regulation of mRNA stability by proteins that bind AU-rich elements	2.43E00	2.05E-01	-2.333	ANP32A,HNRNPD,NUP214,SET,UBC,YWHAB,YWHAZ,ZFP36,ZFP36L1
MIF Regulation of Innate Immunity	2.43E00	2.05E-01	-1.414	FOS,JUN,LY96,NFKBIA,NFKBIB,PLA2G12A,PLA2G4A,RELB,TLR4
Regulation of Actin-based Motility by Rho	2.43E00	1.48E-01	-0.258	ARHGDIA,ARPC2,ARPC3,ITGA2,ITGB1,ITGB2,ITGB5,MYL12A,MYLK,PAK1,PAK2,PIP4K2A,PIP5K1C,PPP1CB,RAC2,RHOG,WIPF1
IL-17A Signaling in Fibroblasts	2.43E00	1.61E-01	-2.138	CEBPB,CEBPD,CXCL5,FN1,FOS,GSK3B,IL1B,JUN,NFKBIA,NFKBIB,NFKBIZ,P4HA2,RELB,TGFB1
NF-κB Activation by Viruses	2.42E00	1.67E-01	0.577	AKT3,EIF2AK2,ITGA2,ITGB1,KRAS,NFKBIA,NFKBIB,PIK3C3,PIK3CB,RALB,RAP1B,RAP2B,RELB
IL-7 Signaling Pathway	2.42E00	1.67E-01	0.905	AKT3,BCL6,CDC25A,CDKN1B,GSK3B,IGHG1,IL7,JUN,MCL1,PIK3C3,PIK3CB,PTK2,STAT1
RHO GTPases Activate NADPH Oxidases	2.41E00	2.73E-01	-2.449	CYBA,NCF2,NCF4,RAC2,S100A8,S100A9
Chaperone Mediated Autophagy	2.41E00	2.73E-01	-1.633	ARL13B,HSP90AA1,PLIN2,PLIN3,UBC,VIM
S100 Family Signaling Pathway	2.41E00	9.84E-02	-2.065	ADAM10,ADRA2A,AKT3,ANXA1,ANXA2,APP,ATP2A2,ATP5F1B,AVPR1A,BCL3,C5AR1,CACYBP,CALM1 (includes others),CCR1,CD36,CDKN1A,CREB5,CXCR1,DEFA1 (includes others),DEFA4,EGF,F2R,FCGR1A,FCGR3A/FCGR3B,FFAR2,FOS,FPR1,FPR2,GPR160,GSK3B,HRH2,IGHG1,IGKC,IGLC2,IL1B,ILK,IQGAP1,ITPR1,ITPR2,JCHAIN,JUN,LPAR5,LPAR6,MMP8,MMP9,MYD88,NCF2,OXTR,P2RY1,P2RY12,P2RY13,PIK3C3,PIK3CB,PLA2G12A,PLA2G4A,PLCB4,PLCH1,PRKACB,PRKAR1A,PR…
Glioma Signaling	2.41E00	1.44E-01	2.111	AKT3,CALM1 (includes others),CCND2,CDK6,CDKN1A,EGF,HDAC9,IDH1,IDH3B,KRAS,PA2G4,PDGFA,PIK3C3,PIK3CB,PTEN,RALB,RAP1B,RAP2B
Energy dependent regulation of mTOR by LKB1-AMPK	2.41E00	2.41E-01	-0.378	LAMTOR2,LAMTOR4,LAMTOR5,PPM1A,PRKAA1,RHEB,RRAGD
Semaphorin Signaling in Neurons	2.4E00	1.8E-01	NaN	ARHGEF12,DPYSL2,ITGB1,LIMK2,PAK1,PAK2,PTK2,RAC2,RHOG,ROCK2,SEMA4D
Calcium Transport I	2.4E00	4E-01	0.000	ANXA5,ATP2A2,ATP2B4,ATP2C1
Thyroid Cancer Signaling	2.38E00	1.65E-01	0.832	AKT3,FOS,GSK3B,IRS1,JUN,KRAS,PDK1,PIK3C3,PIK3CB,PTEN,RALB,RAP1B,RAP2B
Role of JAK family kinases in IL-6-type Cytokine Signaling	2.38E00	1.65E-01	-1.941	ADAM10,BIRC5,CEBPD,FOS,HSP90AA1,HSP90B1,IRF1,JUNB,MCL1,SERPINA1,SOCS3,STAT1,TGFB1
Pancreatic Adenocarcinoma Signaling	2.37E00	1.43E-01	-0.302	AKT3,BIRC5,CDKN1A,CDKN1B,EGF,HDAC9,KRAS,MMP9,PA2G4,PIK3C3,PIK3CB,PLD1,RAD51,RALBP1,RELB,SMAD2,STAT1,TGFB1
Signaling by TGF-beta Receptor Complex	2.37E00	1.89E-01	0.632	ITGB1,ITGB5,LTBP1,PARD3,PPP1CA,PPP1CB,SMAD2,TGFB1,UBC,UBE2M
Complement System	2.37E00	2.16E-01	0.000	C1QB,C1QBP,C1R,C5AR1,CD59,CFH,ITGB2,SERPING1
Role of Pattern Recognition Receptors in Recognition of Bacteria and Viruses	2.36E00	1.35E-01	-1.604	C1QB,C5AR1,CASP1,CCL5,EIF2AK2,EIF2S1,IFIH1,IL1B,MYD88,NLRP3,OAS3,PIK3C3,PIK3CB,RELB,TGFB1,TLR1,TLR4,TNFSF10,TNFSF13B,TNFSF14,TNFSF4
Neuregulin Signaling	2.35E00	1.45E-01	1.000	AKT3,CDKN1B,CRKL,EGF,ERBIN,HSP90AA1,HSP90B1,ITGA2,ITGB1,ITGB2,ITGB5,KRAS,PTEN,RALB,RAP1B,RAP2B,RPS6
p53 Signaling	2.35E00	1.53E-01	0.577	AKT3,BIRC5,CCND2,CDKN1A,GADD45B,GNL3,GSK3B,HDAC9,JUN,PCNA,PIK3C3,PIK3CB,PTEN,THBS1,TOPBP1
ROBO SLIT Signaling Pathway	2.34E00	1.42E-01	1.886	AKT3,APP,ARF6,ARPC2,ARPC3,CDKN1A,FOS,GSK3B,JUN,MYL12A,NCK2,PAK1,PAK2,PRKACB,PRKAR1A,PRKAR2B,TGFB1,USP33
Fcgamma receptor (FCGR) dependent phagocytosis	2.33E00	1.34E-01	-0.688	ABI1,ABI2,ARPC2,ARPC3,BRK1,FCGR1A,FCGR3A/FCGR3B,HSP90AA1,IGHG1,IGKC,IGKV1-5,IGKV4-1,IGLC2,ITPR1,ITPR2,NCKAP1,PAK1,PIK3CB,PTK2,WASF3,WIPF1
Role of BRCA1 in DNA Damage Response	2.33E00	1.63E-01	0.000	BARD1,BRD7,CDKN1A,FANCL,NBN,PLK1,RAD51,RPA1,SMARCA2,SMARCD3,STAT1,TOPBP1,UIMC1
Telomerase Signaling	2.32E00	1.48E-01	0.832	AKT3,CDKN1A,EGF,ELK3,HDAC9,HSP90AA1,HSP90B1,KRAS,PIK3C3,PIK3CB,PPM1L,PPP2R5C,RALB,RAP1B,RAP2B,TPP1
VEGF Signaling	2.31E00	1.52E-01	1.155	ACTN1,AKT3,EIF2S1,EIF2S2,KRAS,PIK3C3,PIK3CB,PTK2,PXN,RALB,RAP1B,RAP2B,ROCK2,VCL,YWHAE
TR/RXR Activation	2.3E00	1.41E-01	0.471	AKT3,BCL3,CCNA2,FOXM1,H3-3A/H3-3B,H3C3,HP,MBP,ME1,NCOA2,NCOA4,NRGN,PCNA,PIK3C3,PIK3CB,PPARG,TBL1XR1,THRB
White Adipose Tissue Browning Pathway	2.3E00	1.38E-01	0.728	CAMP,CEBPB,CREB5,CTBP2,GNAS,GUCY1A1,GUCY1B1,ITPR1,ITPR2,LDHA,PPARG,PRKAA1,PRKACB,PRKAR1A,PRKAR2B,PRKG1,RARA,RARG,THRB
Thrombopoietin Signaling	2.29E00	1.75E-01	-0.302	FOS,GAB2,JUN,KRAS,MPL,PIK3C3,PIK3CB,RALB,RAP1B,RAP2B,STAT1
Insulin Secretion Signaling Pathway	2.27E00	1.16E-01	0.365	AGO4,CLCN3,CREB5,DLD,EIF2S1,EIF2S2,EIF4EBP2,EIF4G3,GNAQ,GNAS,GUCY1A1,GUCY1B1,ITPR1,ITPR2,PAIP1,PIK3C3,PIK3CB,PLCB4,PLCH1,PRKACB,PRKAR1A,PRKAR2B,RAP1B,SEC11C,SEC61B,SEC61G,SLC2A5,SRP14,SRP72,STAT1,STAT6,VAMP3
Intrinsic Pathway for Apoptosis	2.25E00	1.82E-01	0.000	AKT3,BCL2L11,BID,C1QBP,DYNLL1,GZMB,PPP3R1,YWHAB,YWHAE,YWHAZ
E3 ubiquitin ligases ubiquitinate target proteins	2.25E00	1.82E-01	-3.162	BCL10,H2BC13,H2BC14,H2BC17,H2BC3,PCNA,UBC,UBE2D1,UBE2D3,UBE2N
Apelin Adipocyte Signaling Pathway	2.25E00	1.54E-01	-0.905	CAT,GNAI3,GSTA1,GSTP1,GUCY1A1,GUCY1B1,MGST1,NCF2,PRDX6,PRKAA1,PRKACB,PRKAR1A,PRKAR2B,RAC2
Sonic Hedgehog Signaling	2.24E00	2.26E-01	-2.000	ARRB2,CCNB2,CDK1,GSK3B,PRKACB,PRKAR1A,PRKAR2B
Nitric Oxide Signaling in the Cardiovascular System	2.24E00	1.42E-01	2.183	AKT3,ATP2A2,CALM1 (includes others),GUCY1A1,GUCY1B1,HSP90AA1,HSP90B1,ITPR1,ITPR2,PDE5A,PIK3C3,PIK3CB,PRKAA1,PRKACB,PRKAR1A,PRKAR2B,PRKG1
PI Metabolism	2.23E00	1.59E-01	2.496	INPP4B,MTMR10,MTMR12,MTMR3,PIK3C3,PIK3CB,PIP4K2A,PIP5K1C,PLEKHA5,PTEN,RAB14,RUFY1,SACM1L
Heme signaling	2.23E00	1.91E-01	-2.121	BACH1,CHD9,LY96,MEF2C,NCOA2,NRIP1,SMARCD3,TBL1XR1,TLR4
NLR signaling pathways	2.2E00	1.79E-01	-1.897	APP,CASP1,CASP4,NLRP3,PANX1,PYCARD,TNFAIP3,TXN,UBC,UBE2N
Cell Cycle Control of Chromosomal Replication	2.2E00	1.79E-01	-1.265	CDK1,CDK19,CDK6,MCM4,MCM7,ORC4,PCNA,RPA1,RPA3,TOP2A
EGF Signaling	2.2E00	1.79E-01	0.632	AKT3,EGF,FOS,ITPR1,ITPR2,JUN,PIK3C3,PIK3CB,RASA1,STAT1
Synthesis of Lipoxins (LX)	2.19E00	5E-01	NaN	ALOX5AP,HPGD,PTGR1
Aldosterone Signaling in Epithelial Cells	2.18E00	1.28E-01	2.530	DNAJA1,DNAJB1,DNAJB11,DNAJB6,DNAJC13,DNAJC16,DNAJC5,DUSP1,HSP90AA1,HSP90B1,HSPA5,HSPA9,ITPR1,ITPR2,KRAS,PIK3C3,PIK3CB,PIP4K2A,PIP5K1C,PLCB4,PLCH1,SLC9A1
Activation of IRF by Cytosolic Pattern Recognition Receptors	2.18E00	1.69E-01	-1.265	IFIH1,IFIT2,IFNAR1,ISG15,JUN,NFKBIA,NFKBIB,PPIB,RELB,STAT1,ZBP1
Regulation of TP53 Activity through Phosphorylation	2.16E00	1.51E-01	-2.138	AURKB,BARD1,CCNA2,NBN,PLK3,PRKAA1,RPA1,RPA3,SSRP1,TAF12,TAF15,TOPBP1,TPX2,UBC
TNFR2 Signaling	2.16E00	2.19E-01	-1.342	FOS,JUN,NAIP,NFKBIA,NFKBIB,RELB,TNFAIP3
G alpha (i) signalling events	2.16E00	1.16E-01	0.365	ADRA2A,ANXA1,APP,C5AR1,CCL5,CCR1,CXCL5,CXCR1,CXCR2,FPR1,FPR2,GNAI3,GNAS,GNAZ,GNB1,GNB2,GNB5,GNG10,GNG11,GNG2,GNG5,LPAR5,P2RY12,P2RY13,PF4,PPBP,RGS10,RGS18,RGS19,RGS6
Transcriptional Regulation by VENTX	2.15E00	2E-01	-1.414	AGO4,ANAPC11,ANAPC15,ANAPC5,CDC26,CEBPB,UBE2D1,UBE2S
GPCR-Mediated Integration of Enteroendocrine Signaling Exemplified by an L Cell	2.13E00	1.6E-01	1.265	GNAI3,GNAQ,GNAS,GUCY1A1,GUCY1B1,ITPR1,ITPR2,PLCB4,PLCH1,PRKACB,PRKAR1A,PRKAR2B
Glutamate Receptor Signaling	2.13E00	1.67E-01	NaN	CALM1 (includes others),GLS,GNB1,GNB2,GNB5,GNG10,GNG11,GNG2,GNG5,GRINA,HOMER2
G alpha (q) signalling events	2.13E00	1.26E-01	0.426	ANXA1,APP,AVPR1A,F2R,FFAR2,FPR2,GNAQ,GNB1,GNB2,GNB5,GNG10,GNG11,GNG2,GNG5,LPAR5,LPAR6,OXTR,P2RY1,PLCB4,RGS18,RGS19,RGS2
GDNF Family Ligand-Receptor Interactions	2.09E00	1.58E-01	0.333	FOS,IRS1,ITPR1,ITPR2,JUN,KRAS,PIK3C3,PIK3CB,RALB,RAP1B,RAP2B,RASA1
Signaling by PDGF	2.09E00	1.72E-01	1.265	CRKL,KRAS,NCK2,PDGFA,PIK3CB,PTPN12,RASA1,STAT1,STAT6,THBS1
Prolactin Signaling	2.08E00	1.47E-01	0.000	CEBPB,FOS,IRF1,IRS1,JUN,KRAS,NMI,PIK3C3,PIK3CB,RALB,RAP1B,RAP2B,SOCS3,STAT1
GP1b-IX-V activation signalling	2.07E00	3.33E-01	2.000	GP1BA,GP5,GP9,YWHAZ
STAT3 Pathway	2.06E00	1.33E-01	-0.277	BMP6,CDC25A,CDKN1A,CSF2RB,CXCR1,CXCR2,EGF,IFNAR1,IL18RAP,IL1B,KRAS,MAP3K20,PIM1,RALB,RAP1B,RAP2B,SOCS3,TGFB1
Sleep NREM Signaling Pathway	2.06E00	1.39E-01	-2.000	CREB5,GNAI3,GNAS,GUCY1A1,GUCY1B1,KRAS,PRKACB,PRKAR1A,PRKAR2B,RALB,RAP1B,RAP2B,XRCC5,YWHAB,YWHAE,YWHAZ
EIF2 Signaling	2.05E00	1.17E-01	-0.728	AGO4,AKT3,DDIT3,EIF2AK2,EIF2S1,EIF2S2,EIF3M,EIF4G3,GSK3B,HSPA5,KRAS,MT-TM,PAIP1,PIK3C3,PIK3CB,PPP1CA,PPP1CB,RALB,RAP1B,RAP2B,RPL24,RPL36AL,RPLP0,RPS2,RPS24,RPS6,RPSA
Signaling by NOTCH3	2.05E00	1.8E-01	0.333	ADAM10,EGF,MAML3,PBX1,PTCRA,RBPJ,STAT1,UBC,YBX1
Melanoma Signaling	2.05E00	1.8E-01	0.707	AKT3,CDKN1A,KRAS,PIK3C3,PIK3CB,PTEN,RALB,RAP1B,RAP2B
TREM1 Signaling	2.04E00	1.56E-01	-2.111	AKT3,CASP1,ICAM1,IL1B,ITGB1,MPO,MYD88,NLRP3,RELB,TLR1,TLR4,TYROBP
Circadian Clock	2.03E00	1.69E-01	1.000	CHD9,MEF2C,NCOA2,NFIL3,NRIP1,PPP1CA,PPP1CB,SMARCD3,TBL1XR1,UBC
Calcium Signaling	2.03E00	1.18E-01	2.357	ASPH,ATP2A2,ATP2B4,ATP2C1,CALM1 (includes others),CALR,CHP1,CREB5,GRINA,HDAC9,ITPR1,ITPR2,MCU,MEF2C,NFAT5,PPP3R1,PRKACB,PRKAR1A,PRKAR2B,RAP1B,RAP2B,SLC8A1,TNNC2,TPM1,TPM4,TRPC6
PDGF Signaling	2.02E00	1.49E-01	-0.277	CRKL,EIF2AK2,FOS,JUN,KRAS,PDGFA,PIK3C3,PIK3CB,RALB,RAP1B,RAP2B,RASA1,STAT1
Cellular response to heat stress	2E00	1.44E-01	-0.632	BAG5,DNAJB1,DNAJB6,GSK3B,HSBP1,HSP90AA1,HSPA5,HSPA9,NUP214,NUP50,RPA1,RPA3,SEC13,YWHAE
GP6 Signaling Pathway	1.99E00	1.34E-01	1.000	ADAM10,AKT3,APBB1IP,CALM1 (includes others),COL17A1,COL24A1,FGB,GRAP2,GSK3B,ITPR1,PIK3C3,PIK3CB,PTK2,RAP1B,RASGRP2,RHOG,TLN1
Role of JAK1 and JAK3 in γc Cytokine Signaling	1.99E00	1.59E-01	NaN	IL7,IRS1,KRAS,PIK3C3,PIK3CB,RALB,RAP1B,RAP2B,SOCS3,STAT1,STAT6
Endometrial Cancer Signaling	1.98E00	1.67E-01	1.414	AKT3,GSK3B,ILK,KRAS,PIK3C3,PIK3CB,PTEN,RALB,RAP1B,RAP2B
Melanocyte Development and Pigmentation Signaling	1.97E00	1.43E-01	1.732	CREB5,GNAS,GUCY1A1,GUCY1B1,KRAS,PIK3C3,PIK3CB,PRKACB,PRKAR1A,PRKAR2B,RALB,RAP1B,RAP2B,RPS6KC1
UVA-Induced MAPK Signaling	1.97E00	1.43E-01	1.265	FOS,JUN,KRAS,PARP9,PIK3C3,PIK3CB,PLCB4,PLCH1,RALB,RAP1B,RAP2B,RPS6KC1,STAT1,TIPARP
Assembly and cell surface presentation of NMDA receptors	1.96E00	1.86E-01	1.414	DLG1,LIN7A,LIN7C,TUBA1A,TUBA1C,TUBA4A,TUBA8,TUBB1
BMAL1:CLOCK,NPAS2 activates circadian gene expression	1.95E00	2.22E-01	0.000	BHLHE40,CHD9,NAMPT,NCOA2,SMARCD3,TBL1XR1
Coagulation System	1.94E00	2E-01	-0.378	F13A1,F2R,F5,FGB,PLAUR,PROS1,SERPINA1
IL-9 Signaling	1.94E00	2E-01	1.633	BCL3,IRS1,PIK3C3,PIK3CB,RELB,SOCS3,STAT1
Dissolution of Fibrin Clot	1.94E00	3.08E-01	-2.000	ANXA2,HRG,PLAUR,S100A10
Advanced glycosylation endproduct receptor signaling	1.94E00	3.08E-01	0.000	APP,HMGB1,LGALS3,S100A12
Apelin Cardiomyocyte Signaling Pathway	1.93E00	1.41E-01	1.604	AKT3,ATP2A2,CAT,GNAI3,ITPR1,MYL12A,MYLK,PIK3C3,PIK3CB,PLCB4,PLCH1,SLC8A1,SLC9A1,TGFB1
Glioblastoma Multiforme Signaling	1.92E00	1.23E-01	1.698	AKT3,CCND2,CDK6,CDKN1A,CDKN1B,EGF,GSK3B,ITPR1,ITPR2,KRAS,PDGFA,PIK3C3,PIK3CB,PLCB4,PLCH1,PTEN,RAC2,RALB,RAP1B,RAP2B,RHOG
Dopamine Receptor Signaling	1.92E00	1.5E-01	NaN	GUCY1A1,GUCY1B1,PPM1L,PPP1CA,PPP1CB,PPP1R11,PPP1R7,PPP2R5C,PRKACB,PRKAR1A,PRKAR2B,SLC18A2
cAMP-mediated signaling	1.91E00	1.14E-01	-0.408	ADRA2A,CALM1 (includes others),CREB5,CXCR2,DUSP1,FPR1,FPR2,GNAI3,GNAO1,GNAS,GRK4,GUCY1A1,GUCY1B1,HRH2,P2RY12,P2RY13,PDE3A,PDE5A,PPP3R1,PRKACB,PRKAR1A,PRKAR2B,PTGER2,RGS10,RGS18,RGS2,TDP2
CGAS-STING Signaling Pathway	1.91E00	1.29E-01	-1.414	CASP1,CDKN1A,ICAM1,IL1B,IRF1,MAP1LC3B,MAP1LC3B2,NFKBIA,NLRP3,PYCARD,STAT1,STAT6,TGFB1,TNFSF10,TNFSF13B,TNFSF14,TNFSF4,ZBP1
TAK1-dependent IKK and NF-kappa-B activation	1.9E00	1.82E-01	-1.414	APP,HMGB1,N4BP1,NFKBIA,NFKBIB,S100A12,UBC,UBE2N
Signaling by Retinoic Acid	1.9E00	1.82E-01	0.000	DHRS3,DLD,FABP5,PDK1,PDK4,RARA,RARG,RDH11
Clathrin-mediated endocytosis	1.9E00	1.31E-01	0.243	AP2A1,ARF6,ARPC2,ARPC3,ARRB2,CTTN,DAB2,DNM3,EGF,EPS15,LDLRAP1,NECAP2,PIP5K1C,SNX18,STON2,UBC,VAMP3
PTEN Signaling	1.89E00	1.26E-01	-1.500	AKT3,BCL2L11,CDKN1A,CDKN1B,GSK3B,ILK,ITGA2,ITGB1,ITGB2,ITGB5,KRAS,PIK3CB,PTEN,PTK2,RAC2,RALB,RAP1B,RAP2B,RELB
MIF-mediated Glucocorticoid Regulation	1.87E00	1.94E-01	-0.816	LY96,NFKBIA,NFKBIB,PLA2G12A,PLA2G4A,RELB,TLR4
SUMOylation of intracellular receptors	1.87E00	2.14E-01	0.000	PIAS2,PPARG,RARA,SUMO1,SUMO3,THRB
Ceramide Signaling	1.86E00	1.43E-01	-1.732	AKT3,FOS,JUN,KRAS,PIK3C3,PIK3CB,PPM1L,PPP2R5C,RALB,RAP1B,RAP2B,RELB,TNFRSF1A
NER (Nucleotide Excision Repair, Enhanced Pathway)	1.86E00	1.43E-01	-0.302	COPS6,ERCC6,PCNA,POLE2,POLE4,POLR2J,POLR2K,POLR2L,RBX1,RPA1,RPA3,TOP2A,UBE2N
COPII-mediated vesicle transport	1.85E00	1.53E-01	-0.302	ANKRD28,BET1,CD59,F5,LMAN2,SEC13,SEC24D,SERPINA1,TRAPPC1,TRAPPC6B,TRAPPC9
Estrogen-Dependent Breast Cancer Signaling	1.83E00	1.46E-01	0.000	AKT3,CREB5,FOS,HSD17B11,JUN,KRAS,PIK3C3,PIK3CB,RALB,RAP1B,RAP2B,RELB
SUMOylation of nuclear envelope proteins	1.83E00	6.67E-01	NaN	RANGAP1,SUMO1
NFE2L2 regulating TCA cycle genes	1.83E00	6.67E-01	NaN	IDH1,ME1
1D-myo-inositol Hexakisphosphate Biosynthesis V (from Ins(1,3,4)P3)	1.83E00	6.67E-01	NaN	IPMK,ITPK1
Synaptic adhesion-like molecules	1.82E00	2.38E-01	0.447	DLG1,FLOT1,FLOT2,PTPRF,PTPRS
ERBB Signaling	1.79E00	1.4E-01	-0.277	EGF,FOS,GSK3B,JUN,KRAS,NCK2,PAK1,PAK2,PIK3C3,PIK3CB,RALB,RAP1B,RAP2B
Apelin Pancreas Signaling Pathway	1.79E00	1.74E-01	0.378	DDIT3,PIK3C3,PIK3CB,PRKAA1,PRKACB,PRKAR1A,PRKAR2B,RELB
IL-23 Signaling Pathway	1.79E00	1.74E-01	1.890	AKT3,IL1B,NFKBIA,PIK3C3,PIK3CB,RELB,RUNX1,SOCS3
IL-17 Signaling	1.78E00	1.18E-01	-0.853	AKT3,CEBPB,CXCL5,FOS,GSK3B,HSP90AA1,HSP90B1,IL1B,JUN,KRAS,MMP9,PIK3C3,PIK3CB,RALB,RAP1B,RAP2B,SRSF1,TGFB1,TNFSF10,TNFSF13B,TNFSF14,TNFSF4
Synaptic Long Term Depression	1.78E00	1.16E-01	2.400	GNAI3,GNAO1,GNAQ,GNAS,GNAZ,GUCY1A1,GUCY1B1,ITPR1,ITPR2,KRAS,PLA2G12A,PLA2G4A,PLAAT1,PLCB4,PLCH1,PNPLA8,PPM1L,PPP2R5C,PRDX6,PRKG1,RALB,RAP1B,RAP2B
Antioxidant Action of Vitamin C	1.76E00	1.32E-01	0.333	CSF2RB,GLRX,NFKBIA,NFKBIB,PLA2G12A,PLA2G4A,PLAAT1,PLCB4,PLCH1,PLD1,PNPLA8,PRDX6,RELB,SLC2A5,TXN
Role of MAPK Signaling in the Pathogenesis of Influenza	1.76E00	1.43E-01	NaN	AKT3,CCL5,KRAS,MAP3K5,PLA2G12A,PLA2G4A,PLAAT1,PNPLA8,PRDX6,RALB,RAP1B,RAP2B
PEDF Signaling	1.76E00	1.43E-01	0.333	AKT3,KRAS,NFKBIA,NFKBIB,PIK3C3,PIK3CB,PPARG,RALB,RAP1B,RAP2B,RELB,ROCK2
EPH-Ephrin signaling	1.75E00	1.38E-01	-0.277	ADAM10,AP2A1,ARPC2,ARPC3,LIMK2,MMP9,MYL12A,NCK2,PAK1,PAK2,PTK2,RASA1,ROCK2
ERB2-ERBB3 Signaling	1.75E00	1.54E-01	0.707	CDKN1B,GSK3B,JUN,KRAS,PIK3C3,PIK3CB,PTEN,RALB,RAP1B,RAP2B
Protein Sorting Signaling Pathway	1.74E00	1.18E-01	0.218	AP1M2,GNAQ,GNAS,GOLGA1,GUCY1A1,GUCY1B1,PLD1,PRKACB,PRKAR1A,PRKAR2B,RAB11A,RAB11FIP1,SACM1L,SEC13,SEC24D,SNX10,SNX18,SNX20,SNX27,VPS29,WASHC3
Protein ubiquitination	1.73E00	2E-01	0.000	UBC,UBE2D1,UBE2E3,UBE2K,UBE2Q2,UBE2S
Tumor Microenvironment Pathway	1.71E00	1.17E-01	-0.447	AKT3,ARG1,EGF,FN1,FOS,ICAM1,IL1B,JUN,KRAS,LEPR,MMP8,MMP9,PDGFA,PIK3C3,PIK3CB,RALB,RAP1B,RAP2B,RELB,TGFB1,TNFRSF1A
Mitotic Telophase/Cytokinesis	1.71E00	2.67E-01	NaN	KIF20A,PLK1,PTGER2,RAD21
Response of EIF2AK1 (HRI) to heme deficiency	1.71E00	2.67E-01	-2.000	CEBPB,DDIT3,EIF2S1,EIF2S2
Telomere Extension by Telomerase	1.71E00	2.67E-01	NaN	HNRNPA2B1,NBN,XRCC5,XRCC6
SUMOylation of DNA damage response and repair proteins	1.69E00	1.45E-01	-0.302	NUP214,NUP50,PHC3,PIAS2,RAD21,RNF168,RPA1,SEC13,SP100,SUMO1,SUMO3
Tight Junction Signaling	1.69E00	1.17E-01	NaN	AKT3,CLDN5,FOS,JAM3,JUN,MYLK,PALS1,PARD3,PPM1L,PPP2R5C,PRKACB,PRKAR1A,PRKAR2B,PTEN,RAB13,RELB,TGFB1,TNFRSF1A,VAMP3,VASP,VCL
CD40 Signaling	1.66E00	1.49E-01	0.707	FOS,ICAM1,JUN,NFKBIA,NFKBIB,PIK3C3,PIK3CB,PTGS1,RELB,TNFAIP3
mTOR Signaling	1.66E00	1.12E-01	0.500	AKT3,DDIT4,EIF3M,EIF4EBP2,EIF4G3,IRS1,KRAS,PIK3C3,PIK3CB,PLD1,PPM1L,PPP2R5C,PRKAA1,RAC2,RALB,RAP1B,RAP2B,RHEB,RHOG,RPS2,RPS24,RPS6,RPS6KC1,RPSA
Cristae formation	1.66E00	1.94E-01	-0.816	ATP5F1B,ATP5ME,ATP5PB,HSPA9,MT-ATP6,MT-ATP8
Endosomal Sorting Complex Required For Transport (ESCRT)	1.66E00	1.94E-01	-1.633	CHMP2A,CHMP2B,CHMP4B,SNF8,UBC,VPS37A
Signaling by CSF1 (M-CSF) in myeloid cells	1.66E00	1.94E-01	-0.816	GAB2,GRAP2,KRAS,PIK3CB,STAT1,UBC
MyD88 dependent cascade initiated on endosome	1.66E00	1.94E-01	-2.449	LY96,MYD88,PELI1,TLR4,UBC,UBE2N
Metabolism of porphyrins	1.65E00	2.17E-01	-1.342	ALAD,ALAS1,CPOX,FABP1,GSTA1
Vitamin-C Transport	1.65E00	2.17E-01	NaN	GLRX,LRRC8B,LRRC8D,STOM,TXN
Xenobiotic Metabolism AHR Signaling Pathway	1.65E00	1.38E-01	0.302	CYP1B1,GSTA1,GSTP1,HSP90AA1,HSP90B1,IL1B,MGST1,NCOA2,NQO2,NRIP1,RELB,SUMO1
Cancer Drug Resistance by Drug Efflux	1.64E00	1.55E-01	0.707	AKT3,KRAS,PDK1,PIK3CB,PTEN,RALB,RAP1B,RAP2B,YBX1
Interleukin-1 processing	1.64E00	3.33E-01	NaN	CASP1,CTSG,IL1B
Heme Biosynthesis II	1.64E00	3.33E-01	NaN	ALAD,ALAS1,CPOX
Virus Entry via Endocytic Pathways	1.63E00	1.27E-01	NaN	AP1M2,AP2A1,AP5B1,B2M,ITGA2,ITGB1,ITGB2,ITGB5,KRAS,PIK3C3,PIK3CB,RAC2,RALB,RAP1B,RAP2B
TP53 Regulates Transcription of Cell Cycle Genes	1.63E00	1.63E-01	-2.121	BTG2,CCNA2,CDK1,CDKN1A,CDKN1B,CNOT7,PCNA,PLK3
PFKFB4 Signaling Pathway	1.63E00	1.63E-01	0.378	CREB5,GNAS,HK2,PRKACB,PRKAR1A,PRKAR2B,TGFB1,TKT
Th1 and Th2 Activation Pathway	1.62E00	1.16E-01	NaN	ACVR1,ACVR2A,CCR1,GFI1,HLA-DOA,ICAM1,IFNAR1,IFNGR2,IRF1,ITGB2,JUN,NFIL3,PIK3C3,PIK3CB,SOCS3,SPI1,STAT1,STAT6,TGFB1,TNFSF4
Acetylcholine Receptor Signaling Pathway	1.62E00	1.13E-01	3.838	ADAM10,ADAM9,AKT3,CALM1 (includes others),CASP1,CASP4,CREB5,GNAI3,GNAO1,GNAQ,GUCY1A1,GUCY1B1,ITPR1,ITPR2,KCNJ2,PIK3C3,PIK3CB,PLCB4,PLCH1,PRKACB,PRKAR1A,PRKAR2B
Hepatic Fibrosis / Hepatic Stellate Cell Activation	1.62E00	1.13E-01	NaN	CCL5,COL17A1,COL24A1,EGF,FN1,ICAM1,IFNAR1,IFNGR2,IL18RAP,IL1B,KLF6,LEPR,LY96,MMP9,PDGFA,RELB,SMAD2,STAT1,TGFB1,TIMP2,TLR4,TNFRSF1A
Extrinsic Prothrombin Activation Pathway	1.61E00	2.5E-01	NaN	F13A1,F5,FGB,PROS1
PIP3 activates AKT signaling	1.61E00	1.21E-01	0.243	AKT3,CDKN1A,CDKN1B,EGF,GAB2,GSK3B,IER3,IRS1,MYD88,PDGFA,PIK3CB,PIP4K2A,PIP5K1C,PPP2R5C,PTEN,RAC2,RHOG
Role of Osteoblasts, Osteoclasts and Chondrocytes in Rheumatoid Arthritis	1.6E00	1.1E-01	NaN	ACVR1,ACVR2A,AKT3,ALPL,BMP6,CALM1 (includes others),CHP1,FOS,GSK3B,IL18RAP,IL1B,IL1RN,IL7,JUN,MAP3K5,MMP8,NAIP,NFAT5,NFKBIA,NFKBIB,PIK3C3,PIK3CB,PPP3R1,TGFB1,TNFRSF1A
RIPK1-mediated regulated necrosis	1.6E00	1.88E-01	-2.449	FLOT1,FLOT2,HSP90AA1,PELI1,TNFSF10,UBC
MYC Mediated Apoptosis Signaling	1.58E00	1.6E-01	0.707	BCL2L11,BID,MAX,MCL1,PRKACB,PRKAR1A,PRKAR2B,TNFRSF1A
DAG and IP3 signaling	1.58E00	1.71E-01	1.342	CALM1 (includes others),ITPR1,ITPR2,KPNA2,PRKACB,PRKAR1A,PRKAR2B
Glycogen metabolism	1.58E00	2.08E-01	0.447	CALM1 (includes others),GYG1,PHKB,PYGB,UBC
Sphingosine-1-phosphate Signaling	1.57E00	1.25E-01	2.309	AKT3,CASP1,CASP4,GNAI3,GNAQ,GUCY1A1,GUCY1B1,PDGFA,PIK3C3,PIK3CB,PLCB4,PLCH1,PTK2,RAC2,RHOG
Type II Diabetes Mellitus Signaling	1.55E00	1.18E-01	0.577	ACSBG1,ACSL1,AKT3,CD36,CEBPB,IRS1,ITPR1,ITPR2,MAP3K5,NFKBIA,NFKBIB,PIK3C3,PIK3CB,PPARG,PRKAA1,RELB,SOCS3,TNFRSF1A
G alpha (12/13) signalling events	1.54E00	1.38E-01	0.302	ARHGEF12,ECT2,FGD4,GNB1,GNB2,GNB5,GNG10,GNG11,GNG2,GNG5,ROCK2
Sleep REM Signaling Pathway	1.53E00	1.26E-01	0.535	CREB5,EGR1,FOS,GADD45B,IL1B,PRKACB,PRKAR1A,PRKAR2B,RPS6KC1,TGFB1,TNFSF10,TNFSF13B,TNFSF14,TNFSF4
DAP12 interactions	1.53E00	1.67E-01	-0.378	B2M,CLEC5A,GRAP2,KRAS,PIK3CB,SIRPB1,TYROBP
FXR/RXR Activation	1.52E00	1.12E-01	0.655	AKT3,DDIT3,GCLM,GSTA1,GSTP1,HMGB1,ICAM1,IL1B,IL1RN,LIPC,MGST1,NLRP3,PPARG,PRKAA1,RARA,SOCS3,TGFB1,TNFSF10,TNFSF13B,TNFSF14,TNFSF4
Neurovascular Coupling Signaling Pathway	1.52E00	1.08E-01	1.400	APP,CALM1 (includes others),ENTPD7,GNAQ,GRINA,GUCY1A1,GUCY1B1,ITPR1,ITPR2,KCNJ15,KCNJ2,P2RY1,PLA2G12A,PLA2G4A,PLAAT1,PLCB4,PNPLA8,PPP1CB,PRDX6,PRKACB,PRKAR1A,PRKAR2B,PRKG1,PTGS1,ROCK2
RAN Signaling	1.52E00	2.35E-01	-2.000	KPNA2,KPNA4,RANBP1,RANGAP1
Agranulocyte Adhesion and Diapedesis	1.51E00	1.1E-01	NaN	C5AR1,CCL5,CCR1,CLDN5,CXCL5,CXCR1,CXCR2,FN1,GNAI3,ICAM1,IL1B,IL1RN,ITGB1,ITGB2,JAM3,MMP8,MMP9,PF4,PPBP,SDC4,SELL,SELPLG,TNFRSF1A
RANK Signaling in Osteoclasts	1.51E00	1.32E-01	1.000	AKT3,CALM1 (includes others),CHP1,FOS,JUN,MAP3K5,NFKBIA,NFKBIB,PIK3C3,PIK3CB,PPP3R1,RELB
BMP signaling pathway	1.51E00	1.32E-01	1.000	ACVR1,ACVR2A,BMP6,JUN,KRAS,PRKACB,PRKAR1A,PRKAR2B,RALB,RAP1B,RAP2B,RELB
Glutaminergic Receptor Signaling Pathway (Enhanced)	1.51E00	1.02E-01	3.656	AKT3,CALM1 (includes others),CHP1,CREB5,DGKD,DGKG,GLS,GNAI3,GNAO1,GNAQ,GNAS,GRINA,GUCY1A1,GUCY1B1,ITPR1,ITPR2,PIK3C3,PIK3CB,PLA2G12A,PLA2G4A,PLAAT1,PLCB4,PLCH1,PLD1,PNPLA8,PPP3R1,PRDX6,PRKACB,PRKAR1A,PRKAR2B,SLC38A2,TGFB1,VAMP3
Signaling by NTRK1 (TRKA)	1.51E00	1.36E-01	0.905	AP2A1,CRKL,DNM1L,DNM3,IRS1,KRAS,MEF2C,PIK3CB,RALB,RIT1,YWHAB
Binding and Uptake of Ligands by Scavenger Receptors	1.5E00	1.25E-01	-2.673	CALR,CD36,FTH1,HP,HSP90AA1,HSP90B1,HYOU1,IGHA1,IGHA2,IGKC,IGKV1-5,IGKV4-1,IGLC2,JCHAIN
Cell junction organization	1.48E00	1.3E-01	1.732	ACTN1,CADM2,CLDN5,COL17A1,ILK,ITGB1,LIMS1,PALS1,PARD3,PXN,RSU1,VASP
Antimicrobial peptides	1.48E00	1.76E-01	-2.449	BPI,CAMP,LTF,PRTN3,S100A8,S100A9
Gap junction trafficking and regulation	1.48E00	1.76E-01	1.633	DAB2,TUBA1A,TUBA1C,TUBA4A,TUBA8,TUBB1
Transcriptional Regulation by E2F6	1.48E00	1.76E-01	-2.236	CBX5,MAX,PHC3,RAD51,RRM2,RYBP
Signaling by SCF-KIT	1.48E00	1.63E-01	-0.378	FER,GAB2,GRAP2,KRAS,MMP9,STAT1,TEC
B Cell Activating Factor Signaling	1.48E00	1.63E-01	NaN	FOS,JUN,NFAT5,NFKBIA,NFKBIB,RELB,TNFSF13B
Role of JAK2 in Hormone-like Cytokine Signaling	1.47E00	1.45E-01	0.707	CCND2,FOS,IRS1,LEPR,MPL,PTPN1,SIRPA,SOCS3,STAT1
IL-2 Signaling	1.47E00	1.45E-01	0.707	AKT3,FOS,JUN,KRAS,PIK3C3,PIK3CB,RALB,RAP1B,RAP2B
FLT3 Signaling in Hematopoietic Progenitor Cells	1.47E00	1.34E-01	-0.302	AKT3,CREB5,GAB2,KRAS,PIK3C3,PIK3CB,RALB,RAP1B,RAP2B,STAT1,STAT6
Immunoregulatory interactions between a Lymphoid and a non-Lymphoid cell	1.44E00	1.09E-01	-2.985	B2M,CD226,CLEC2B,COL17A1,FCGR1A,FCGR3A/FCGR3B,ICAM1,ICAM3,IFITM1,IGKC,IGKV1-5,IGKV4-1,IGLC2,ITGA2,ITGB1,ITGB2,LILRA5,LILRB2,LILRB3,PILRA,SELL,TYROBP
Estrogen-mediated S-phase Entry	1.44E00	1.92E-01	-1.342	CCNA2,CDC25A,CDK1,CDKN1A,CDKN1B
L1CAM interactions	1.44E00	1.2E-01	1.291	AP2A1,CD24,DLG1,DNM1L,DNM3,DPYSL2,ITGA2,ITGB1,PAK1,RANBP9,TUBA1A,TUBA1C,TUBA4A,TUBA8,TUBB1
Transcriptional Regulation by MECP2	1.44E00	1.43E-01	0.378	AGO4,AURKB,CALM1 (includes others),MEF2C,PPARG,PTEN,PTPN1,PVALB,TBL1XR1
RORA activates gene expression	1.43E00	2.22E-01	1.000	CHD9,NCOA2,SMARCD3,TBL1XR1
Unfolded Protein Response (UPR)	1.43E00	2.22E-01	-2.000	EIF2S1,EIF2S2,HSPA5,XBP1
Ovarian Cancer Signaling	1.43E00	1.14E-01	1.732	AKT3,EGF,GSK3B,HDAC9,KRAS,MMP9,PA2G4,PIK3C3,PIK3CB,PRKACB,PRKAR1A,PRKAR2B,PTEN,PTGS1,RAD51,RALB,RAP1B,RAP2B
Oxytocin in Spinal Neurons Signaling Pathway	1.42E00	1.71E-01	1.633	AVPR1A,GNAI3,GUCY1A1,GUCY1B1,OXTR,PRKG1
Nucleotide Excision Repair Pathway	1.42E00	1.71E-01	NaN	ERCC6,POLR2J,POLR2K,POLR2L,RPA1,RPA3
Mitochondrial protein import	1.4E00	1.41E-01	-3.000	ATP5F1B,COA6,COX17,CS,GRPEL1,HSPA9,TIMM13,TIMM21,VDAC1
Mitochondrial biogenesis	1.4E00	1.41E-01	0.333	ALAS1,ATP5F1B,CALM1 (includes others),CHD9,MEF2C,NCOA2,SMARCD3,SSBP1,TBL1XR1
Signaling by Leptin	1.4E00	2.73E-01	NaN	IRS1,LEPR,SOCS3
SUMOylation of immune response proteins	1.4E00	2.73E-01	NaN	NFKBIA,SUMO1,SUMO3
IL-13 Signaling Pathway	1.39E00	1.21E-01	0.535	AKT3,ARG1,CD36,DUSP1,FOSL2,JUN,PDGFA,PIK3C3,PIK3CB,ROCK2,SOCS3,STAT1,STAT6,TGFB1
Interleukin-10 signaling	1.38E00	1.56E-01	-1.890	CCL5,CCR1,FPR1,ICAM1,IL1B,IL1RN,TNFRSF1A
Integrin cell surface interactions	1.37E00	1.29E-01	0.302	CD47,FGB,FN1,ICAM1,ICAM3,ITGA2,ITGB1,ITGB2,ITGB5,JAM3,THBS1
Metabolism of non-coding RNA	1.36E00	1.45E-01	-2.121	CLNS1A,NUP214,NUP50,RNU5B-1,SEC13,SNRPD1,SNRPF,SNRPG
Amino acids regulate mTORC1	1.36E00	1.45E-01	-1.414	FNIP1,LAMTOR2,LAMTOR4,LAMTOR5,RHEB,RRAGD,SEC13,SESN2
Cellular Effects of Sildenafil (Viagra)	1.36E00	1.13E-01	NaN	CALM1 (includes others),GNAS,GUCY1A1,GUCY1B1,ITPR1,ITPR2,MYL12A,MYLK,PDE3A,PDE5A,PLCB4,PLCH1,PPP1CB,PRKACB,PRKAR1A,PRKAR2B,PRKG1
Xenobiotic Metabolism PXR Signaling Pathway	1.36E00	1.08E-01	0.218	ABCC3,CAT,CHST11,CHST12,GSTA1,GSTP1,HSP90AA1,HSP90B1,MGST1,NDST3,NRIP1,PPM1A,PPP1CA,PPP1CB,PPP1R11,PPP1R7,PRKACB,PRKAR1A,PRKAR2B,SRA1,SULT1B1
RHO GTPases Activate ROCKs	1.36E00	2.11E-01	-1.000	LIMK2,PAK1,PPP1CB,ROCK2
Metabolism of cofactors	1.36E00	2.11E-01	-1.000	CALM1 (includes others),DHFR,HSP90AA1,IDH1
FOXO-mediated transcription	1.36E00	2.11E-01	0.000	AKT3,TXN,YWHAB,YWHAZ
Tetrapyrrole Biosynthesis II	1.35E00	4E-01	NaN	ALAD,ALAS1
2-oxobutanoate Degradation I	1.35E00	4E-01	NaN	DLD,PCCA
dTMP De Novo Biosynthesis	1.35E00	4E-01	NaN	DHFR,TYMS
Cargo recognition for clathrin-mediated endocytosis	1.34E00	1.21E-01	0.832	AP2A1,ARRB2,COPS6,DAB2,EGF,EPS15,GRK3,LDLRAP1,NECAP2,STON2,UBC,UBQLN1,VAMP3
DNA damage-induced 14-3-3σ Signaling	1.34E00	1.52E-01	-0.378	AKT3,CASP1,CASP4,CCNB2,CDK1,CDKN1A,CDKN1B
SUMOylation of chromatin organization proteins	1.32E00	1.43E-01	-0.707	CBX5,NUP214,NUP50,PHC3,PIAS2,SEC13,SUMO1,SUMO3
MyD88-independent TLR4 cascade	1.32E00	1.62E-01	-2.449	LY96,TLR4,UBC,UBE2D1,UBE2D3,UBE2N
RHO GTPases activate PKNs	1.32E00	1.79E-01	-0.447	PAK1,PPP1CB,YWHAB,YWHAE,YWHAZ
Corticotropin Releasing Hormone Signaling	1.31E00	1.12E-01	1.941	CALM1 (includes others),CREB5,FOS,GNAI3,GNAO1,GNAQ,GNAS,GUCY1A1,GUCY1B1,ITPR1,ITPR2,JUN,MEF2C,PRKACB,PRKAR1A,PRKAR2B,RAP1B
IL-17A Signaling in Airway Cells	1.29E00	1.34E-01	2.646	AKT3,CXCL5,GSK3B,NFKBIA,NFKBIB,PIK3C3,PIK3CB,PTEN,RELB
SUMOylation of transcription factors	1.28E00	2E-01	0.000	PIAS2,SP3,SUMO1,SUMO3
LPS/IL-1 Mediated Inhibition of RXR Function	1.28E00	1.01E-01	-1.265	ABCA1,ABCC3,ACSBG1,ACSL1,ALAS1,CAT,CHST11,CHST12,FABP1,FABP4,FABP5,GSTA1,GSTP1,IL18RAP,IL1B,IL1RN,JUN,LIPC,LY96,MGST1,MYD88,NDST3,RARA,SULT1B1,TLR4,TNFRSF1A
Resolution of Abasic Sites (AP sites)	1.27E00	1.58E-01	-0.816	FEN1,PCNA,POLE2,POLE4,RPA1,RPA3
Neurotrophin/TRK Signaling	1.27E00	1.28E-01	0.000	CREB5,FOS,JUN,KRAS,MAP3K5,PIK3C3,PIK3CB,RALB,RAP1B,RAP2B
Adrenergic Receptor Signaling Pathway (Enhanced)	1.26E00	1.05E-01	3.273	ADRA2A,GNAI3,GNAO1,GNAQ,GNAS,GUCY1A1,GUCY1B1,IL1B,ITPR1,ITPR2,PLCB4,PLCH1,PRKACB,PRKAR1A,PRKAR2B,SLC18A2,TGFB1,TNFSF10,TNFSF13B,TNFSF14,TNFSF4
Regulation of TP53 Expression and Degradation	1.22E00	1.54E-01	-1.633	AKT3,CCNA2,CDK1,PPP2R5C,PRDM1,UBC
NGF-stimulated transcription	1.22E00	1.54E-01	-2.236	EGR1,FOS,FOSB,ID2,JUNB,TRIB1
Antigen Presentation Pathway	1.22E00	1.54E-01	NaN	B2M,CALR,HLA-DOA,PSMB6,PSMB8,PSMB9
Phospholipases	1.22E00	1.3E-01	1.134	LIPC,PLA2G12A,PLA2G4A,PLAAT1,PLCB4,PLCH1,PLD1,PNPLA8,PRDX6
G alpha (s) signalling events	1.22E00	1.1E-01	-0.500	ADM,ARRB2,GNAI3,GNAS,GNAZ,GNB1,GNB2,GNB5,GNG10,GNG11,GNG2,GNG5,GRK3,HRH2,PDE3A,PTGER2
Transcriptional activity of SMAD2/SMAD3:SMAD4 heterotrimer	1.21E00	1.43E-01	-0.816	JUNB,PPM1A,SKIL,SMAD2,STAT1,UBC,YBX1
Glycosaminoglycan metabolism	1.2E00	1.25E-01	0.632	B3GNT2,B4GALT5,B4GALT6,CHP1,CHSY1,DSE,GLCE,NDST3,SDC4,SLC9A1
Mitochondrial calcium ion transport	1.2E00	2.31E-01	NaN	MCU,VDAC1,VDAC3
COPI-mediated anterograde transport	1.19E00	1.18E-01	1.155	ACTR10,BET1,CD59,DCTN3,DYNC1I1,DYNC1LI2,DYNLL1,TUBA1A,TUBA1C,TUBA4A,TUBA8,TUBB1
TP53 Regulates Transcription of DNA Repair Genes	1.19E00	1.29E-01	-2.333	AP1M2,ELL,ELOB,FOS,JUN,POLR2J,POLR2K,POLR2L,SSRP1
Neurotransmitter release cycle	1.18E00	1.5E-01	1.633	ARL6IP5,GLS,LIN7A,LIN7C,SLC18A2,SLC38A2
Retinoic acid Mediated Apoptosis Signaling	1.18E00	1.33E-01	-2.121	BID,IFNAR1,IRF1,PARP9,RARA,RARG,TIPARP,TNFSF10
Signaling by EGFR	1.17E00	1.4E-01	0.378	ADAM10,EGF,EPS15,KRAS,PTPN12,PXN,UBC
CREB Signaling in Neurons	1.17E00	8.9E-02	1.761	ADRA2A,AKT3,AVPR1A,BMP6,C5AR1,CALM1 (includes others),CCR1,CREB5,CXCR1,EGF,F2R,FFAR2,FPR1,FPR2,GNAI3,GNAO1,GNAQ,GNAS,GNAZ,GNB1,GNB2,GNB5,GNG10,GNG11,GNG2,GNG5,GPR160,GUCY1A1,GUCY1B1,HRH2,ITPR1,ITPR2,KRAS,LPAR5,LPAR6,OXTR,P2RY1,P2RY12,P2RY13,PIK3C3,PIK3CB,PLCB4,PLCH1,POLR2J,POLR2K,POLR2L,PRKACB,PRKAR1A,PRKAR2B,PTGER2,RALB,RAP1B,RAP2B,TGFB1
Role of MAPK Signaling in Promoting the Pathogenesis of Influenza	1.16E00	1.14E-01	1.155	JUN,KRAS,MAP3K5,NFKBIA,NFKBIB,PLA2G12A,PLA2G4A,PLAAT1,PNPLA8,PRDX6,RALB,RAP1B,RAP2B
Superpathway of D-myo-inositol (1,4,5)-trisphosphate Metabolism	1.15E00	1.82E-01	-1.000	IMPA2,INPP5A,IPMK,PTEN
Th2 Pathway	1.15E00	1.09E-01	-0.832	ACVR1,ACVR2A,CCR1,GFI1,HLA-DOA,ICAM1,ITGB2,JUN,PIK3C3,PIK3CB,SOCS3,SPI1,STAT6,TGFB1,TNFSF4
BEX2 Signaling Pathway	1.15E00	1.22E-01	0.000	AKT3,CDKN1A,GSK3B,JUN,NFKBIA,PLXNC1,PPM1L,PPP2R5C,PTEN,RELB
Melatonin Degradation III	1.14E00	1E00	NaN	MPO
SRP-dependent cotranslational protein targeting to membrane	1.14E00	1.13E-01	-3.051	RPL24,RPL36AL,RPLP0,RPS2,RPS24,RPS6,RPSA,SEC11C,SEC61B,SEC61G,SRP14,SRP72,TRAM1
Activation of gene expression by SREBF (SREBP)	1.14E00	1.46E-01	0.816	CHD9,IDI1,MTF1,NCOA2,SMARCD3,TBL1XR1
WNT/SHH Axonal Guidance Signaling Pathway	1.14E00	1.07E-01	0.500	ARF6,GSK3B,GUCY1A1,GUCY1B1,ILK,ITPR1,ITPR2,PIK3C3,PIK3CB,PRKACB,PRKAR1A,PRKAR2B,TRPC6,YWHAB,YWHAE,YWHAZ
Melatonin Signaling	1.13E00	1.25E-01	2.333	CALM1 (includes others),GNAI3,GNAO1,GNAQ,PLCB4,PLCH1,PRKACB,PRKAR1A,PRKAR2B
Synaptogenesis Signaling Pathway	1.12E00	9.52E-02	1.569	AKT3,AP2A1,ARPC2,ARPC3,CALM1 (includes others),CREB5,CRKL,DNAJC5,EIF4EBP2,GRINA,GSK3B,GUCY1A1,GUCY1B1,ITPR1,KRAS,MARCKS,NAP1L1,PAK1,PIK3C3,PIK3CB,PRKACB,PRKAR1A,PRKAR2B,RALB,RAP1B,RAP2B,RASGRP2,THBS1,TLN1,VAMP3
DNA Double-Strand Break Repair by Homologous Recombination	1.12E00	2.14E-01	NaN	NBN,RAD51,RPA1
DNA Double-Strand Break Repair by Non-Homologous End Joining	1.12E00	2.14E-01	NaN	NBN,XRCC5,XRCC6
Role of IL-17A in Psoriasis	1.12E00	2.14E-01	NaN	CXCL5,S100A8,S100A9
Mevalonate Pathway I	1.12E00	2.14E-01	NaN	ACAA2,HADHA,IDI1
Adipogenesis pathway	1.11E00	1.08E-01	-0.258	ACVR1,ACVR2A,CEBPB,CEBPD,CTBP2,DDIT3,DGKD,FABP4,HDAC9,PPARG,RPS6KC1,TBL1XR1,TGFB1,TNFRSF1A,XBP1
WNT/β-catenin Signaling	1.1E00	1.03E-01	-0.535	ACVR1,ACVR2A,AKT3,APPL1,GNAO1,GNAQ,GSK3B,ILK,JUN,KREMEN1,NLK,PPM1L,PPP2R5C,RARA,RARG,TGFB1,TLE3,UBC
April Mediated Signaling	1.1E00	1.43E-01	0.447	FOS,JUN,NFAT5,NFKBIA,NFKBIB,RELB
Nephrin family interactions	1.09E00	1.74E-01	1.000	ACTN1,IQGAP1,NCK2,PIK3CB
TCA Cycle II (Eukaryotic)	1.09E00	1.74E-01	-2.000	CS,DLD,IDH3B,SDHB
VEGF Family Ligand-Receptor Interactions	1.09E00	1.19E-01	1.265	AKT3,FOS,KRAS,PIK3C3,PIK3CB,PLA2G12A,PLA2G4A,RALB,RAP1B,RAP2B
WNK Renal Signaling Pathway	1.09E00	1.13E-01	2.333	AKT3,ANAPC11,ANAPC5,CALM1 (includes others),ELOB,IRS1,LRRC8B,LRRC8D,PIK3C3,PIK3CB,RBX1,STK39
Xenobiotic Metabolism Signaling	1.08E00	9.52E-02	NaN	ABCC3,CAT,CHST11,CHST12,CYP1B1,GSTA1,GSTP1,HSP90AA1,HSP90B1,IL1B,KRAS,MAP3K5,MGST1,NDST3,NQO2,NRIP1,PIK3C3,PIK3CB,PPM1L,PPP2R5C,RALB,RAP1B,RAP2B,RBX1,RELB,SRA1,SULT1B1,SUMO1
Airway Pathology in Chronic Obstructive Pulmonary Disease	1.07E00	1.1E-01	NaN	CTSG,ELANE,GZMB,IL1B,MMP8,MMP9,MPO,PRTN3,TGFB1,TNFSF10,TNFSF13B,TNFSF14,TNFSF4
Arginine Degradation VI (Arginase 2 Pathway)	1.06E00	2.86E-01	NaN	ARG1,PYCR2
Mitochondrial translation	1.06E00	1.15E-01	-2.714	AURKAIP1,MRPL16,MRPL20,MRPL33,MRPL37,MRPL44,MRPL51,MRPL58,MRPS15,MRPS18C,MT-TV
Death Receptor Signaling	1.06E00	1.15E-01	-0.632	BID,MAP3K5,MAP4K4,NAIP,NFKBIA,NFKBIB,PARP9,RELB,TIPARP,TNFRSF1A,TNFSF10
Activation of Matrix Metalloproteinases	1.06E00	1.52E-01	-2.236	CTSG,ELANE,MMP8,MMP9,TIMP2
Airway Inflammation in Asthma	1.06E00	1.52E-01	NaN	ELANE,IFNGR2,MMP9,RNASE2,TGFB1
Autism Signaling Pathway	1.05E00	9.42E-02	-0.392	ADSL,AKT3,B2M,DLD,GRINA,GSK3B,IL1B,IL1RN,KRAS,PCCA,PIK3C3,PIK3CB,PRKACB,PRKAR1A,PRKAR2B,PTEN,RALB,RAP1B,RAP2B,RARA,RARG,RHEB,RPS6,RPS6KC1,TGFB1,TNFSF10,TNFSF13B,TNFSF14,TNFSF4
Signaling by Activin	1.05E00	2E-01	NaN	ACVR2A,DRAP1,SMAD2
Mismatch Repair	1.05E00	2E-01	NaN	PCNA,RPA1,RPA3
Mitochondrial Fatty Acid Beta-Oxidation	1.04E00	1.67E-01	0.000	ACAA2,HADHA,PCCA,THEM5
Regulation of RUNX1 Expression and Activity	1.04E00	1.67E-01	NaN	AGO4,CCND2,CDK6,RUNX1
Growth hormone receptor signaling	1.04E00	1.67E-01	-1.000	IRS1,PTPN1,SOCS3,STAT1
Caveolar-mediated Endocytosis Signaling	1.04E00	1.2E-01	NaN	B2M,EGF,FLOT1,FLOT2,ITGA2,ITGB1,ITGB2,ITGB5,PTPN1
Phototransduction Pathway	1.03E00	1.3E-01	NaN	GNB1,GNB5,GUCY1A1,GUCY1B1,PRKACB,PRKAR1A,PRKAR2B
NGF Signaling	1.03E00	1.08E-01	0.905	AKT3,CREB5,KRAS,MAP3K5,PIK3C3,PIK3CB,RALB,RAP1B,RAP2B,RELB,RHOG,ROCK2,RPS6KC1
Gustation Pathway	1.02E00	9.9E-02	3.300	CD36,GUCY1A1,GUCY1B1,ITPR1,ITPR2,LIPA,LIPC,LIPH,LPAR6,LRRC8B,LRRC8D,ORAI1,P2RY1,P2RY12,P2RY13,PANX1,PDE3A,PRKACB,PRKAR1A,PRKAR2B
SUMOylation of transcription cofactors	1.02E00	1.36E-01	1.633	NCOA2,NRIP1,PHC3,PIAS2,SUMO1,SUMO3
Signaling by NOTCH2	1.02E00	1.47E-01	-0.447	ADAM10,GZMB,MAML3,RBPJ,UBC
Cargo concentration in the ER	1.02E00	1.47E-01	-2.236	CD59,F5,LMAN2,SEC24D,SERPINA1
4-1BB Signaling in T Lymphocytes	1.02E00	1.47E-01	NaN	JUN,MAP3K5,NFKBIA,NFKBIB,RELB
Induction of Apoptosis by HIV1	1.02E00	1.23E-01	0.378	BID,MAP3K5,NAIP,NFKBIA,NFKBIB,RELB,SLC25A3,TNFRSF1A
Plasma lipoprotein assembly, remodeling, and clearance	1.01E00	1.18E-01	-0.333	ABCA1,AP2A1,APOBR,HDLBP,LDLRAP1,LIPA,LIPC,PRKACB,UBC
Interleukin-3, Interleukin-5 and GM-CSF signaling	9.98E-01	1.27E-01	0.378	CRKL,CSF2RB,GAB2,PIK3CB,TEC,UBC,YWHAZ
Lymphotoxin β Receptor Signaling	9.98E-01	1.27E-01	0.816	AKT3,LTBR,NFKBIA,PIK3C3,PIK3CB,RELB,TNFSF14
MyD88 cascade initiated on plasma membrane	9.89E-01	1.6E-01	-2.000	MYD88,PELI1,UBC,UBE2N
Carboxyterminal post-translational modifications of tubulin	9.83E-01	1.33E-01	1.633	AGBL5,TUBA1A,TUBA1C,TUBA4A,TUBA8,TUBB1
Caspase activation via Death Receptors in the presence of ligand	9.81E-01	1.88E-01	NaN	LY96,TLR4,TNFSF10
SUMOylation of DNA methylation proteins	9.81E-01	1.88E-01	NaN	DNMT1,PHC3,SUMO1
FOXO-mediated transcription of cell death genes	9.81E-01	1.88E-01	NaN	BCL2L11,BCL6,DDIT3
Granzyme B Signaling	9.81E-01	1.88E-01	NaN	BID,GZMB,LMNB1
Glutaryl-CoA Degradation	9.81E-01	1.88E-01	NaN	ACAA2,CDYL,HADHA
p75 NTR receptor-mediated signalling	9.68E-01	1.1E-01	-0.905	AATF,ARHGDIA,ARHGEF12,BCL2L11,ECT2,FGD4,ITGB3BP,MYD88,NFKBIA,UBC,YWHAE
Folate Signaling Pathway	9.66E-01	1.25E-01	-1.134	ADSL,CCNA2,CDKN1A,CDKN1B,DHFR,MTHFD1,TYMS
LXR/RXR Activation	9.65E-01	1.06E-01	2.887	ABCA1,CD36,IL18RAP,IL1B,IL1RN,LY96,LYZ,MMP9,RELB,S100A8,SERPINA1,TLR4,TNFRSF1A
Signaling by NOTCH1	9.59E-01	1.15E-01	0.333	ADAM10,ARRB2,HDAC9,MAML3,RBPJ,RBX1,TBL1XR1,TLE3,UBC
SUMOylation of RNA binding proteins	9.48E-01	1.3E-01	-1.633	HNRNPC,NUP214,NUP50,PHC3,SEC13,SUMO1
Neuropathic Pain Signaling in Dorsal Horn Neurons	9.46E-01	1.09E-01	2.111	FOS,GRINA,ITPR1,ITPR2,PIK3C3,PIK3CB,PLCB4,PLCH1,PRKACB,PRKAR1A,PRKAR2B
Ion channel transport	9.42E-01	9.84E-02	2.668	ANO2,ANO6,ASPH,ATP13A4,ATP2A2,ATP2B4,ATP2C1,ATP8A1,ATP9A,ATP9B,CALM1 (includes others),CLCN3,FKBP1B,SRI,STOM,TRPC6,TRPM6,UBC
Role of JAK1, JAK2 and TYK2 in Interferon Signaling	9.4E-01	1.54E-01	NaN	IFNAR1,IFNGR2,RELB,STAT1
D-myo-inositol (1,4,5)-Trisphosphate Biosynthesis	9.4E-01	1.54E-01	2.000	PIP4K2A,PIP5K1C,PLCB4,PLCH1
Striated Muscle Contraction	9.37E-01	1.39E-01	1.342	TMOD3,TNNC2,TPM1,TPM4,VIM
TNF signaling	9.36E-01	1.23E-01	-1.134	MADD,TNFAIP3,TNFRSF1A,UBC,UBE2D1,UBE2D3,USP4
CD27 Signaling in Lymphocytes	9.36E-01	1.23E-01	NaN	BID,FOS,JUN,MAP3K5,NFKBIA,NFKBIB,RELB
CNTF Signaling	9.36E-01	1.23E-01	0.378	KRAS,PIK3C3,PIK3CB,RALB,RAP1B,RAP2B,STAT1
Role of IL-17A in Arthritis	9.36E-01	1.23E-01	NaN	CCL5,CXCL5,NFKBIA,NFKBIB,PIK3C3,PIK3CB,RELB
Signaling by Type 1 Insulin-like Growth Factor 1 Receptor (IGF1R)	9.19E-01	1.76E-01	NaN	IRS1,KRAS,PIK3CB
Protein methylation	9.19E-01	1.76E-01	NaN	CALM1 (includes others),METTL22,RPS2
Signaling by NTRK3 (TRKC)	9.19E-01	1.76E-01	NaN	IRS1,KRAS,PTPRS
FOXO-mediated transcription of cell cycle genes	9.19E-01	1.76E-01	NaN	CDKN1A,CDKN1B,SMAD2
Isoleucine Degradation I	9.19E-01	1.76E-01	NaN	ACAA2,DLD,HADHA
1D-myo-inositol Hexakisphosphate Biosynthesis II (Mammalian)	9.19E-01	1.76E-01	NaN	INPP5A,IPMK,ITPK1
D-myo-inositol (1,3,4)-trisphosphate Biosynthesis	9.19E-01	1.76E-01	NaN	INPP5A,IPMK,PTEN
Factors involved in megakaryocyte development and platelet production	9.15E-01	1.1E-01	0.000	DOCK4,GATA2,IRF1,ITPK1,MAFF,MYB,PRKACB,PRKAR1A,PRKAR2B,ZFPM2
Ephrin A Signaling	9.15E-01	1.28E-01	NaN	ADAM10,PAK1,PIK3C3,PIK3CB,PTK2,ROCK2
Iron uptake and transport	9.06E-01	1.21E-01	-0.378	ALAD,CYBRD1,FBXL5,FTH1,GLRX3,SLC40A1,UBC
SPINK1 General Cancer Pathway	9.05E-01	1.16E-01	1.414	AKT3,GZMA,KRAS,PIK3C3,PIK3CB,RALB,RAP1B,RAP2B
Potassium Channels	9.02E-01	1.07E-01	-0.302	GNB1,GNB2,GNB5,GNG10,GNG11,GNG2,GNG5,KCNA3,KCND3,KCNJ15,KCNJ2
Response of EIF2AK4 (GCN2) to amino acid deficiency	9.02E-01	1.07E-01	-3.317	CEBPB,DDIT3,EIF2S1,EIF2S2,RPL24,RPL36AL,RPLP0,RPS2,RPS24,RPS6,RPSA
Reelin Signaling in Neurons	9.01E-01	1.01E-01	1.069	AKT3,APP,ARHGEF12,ARPC2,ARPC3,CRKL,GRINA,GSK3B,ITGB1,PDK1,PDK4,PIK3C3,PIK3CB,RAP1B
TWEAK Signaling	8.99E-01	1.35E-01	1.000	BID,NAIP,NFKBIA,NFKBIB,RELB
Dilated Cardiomyopathy Signaling Pathway	8.97E-01	1E-01	0.905	AKT3,ATP2A2,GNAS,GSK3B,GUCY1A1,GUCY1B1,ILK,ITPR1,ITPR2,PDE3A,PRKACB,PRKAR1A,PRKAR2B,TNNC2,TPM1
XBP1(S) activates chaperone genes	8.82E-01	1.25E-01	-0.816	DNAJB11,HYOU1,MYDGF,TLN1,TPP1,XBP1
Lipophagy	8.72E-01	2.22E-01	NaN	PLIN2,PLIN3
Pathogenesis of Multiple Sclerosis	8.72E-01	2.22E-01	NaN	CCL5,CCR1
Mismatch Repair in Eukaryotes	8.63E-01	1.67E-01	NaN	FEN1,PCNA,RPA1
Superpathway of Geranylgeranyldiphosphate Biosynthesis I (via Mevalonate)	8.63E-01	1.67E-01	NaN	ACAA2,HADHA,IDI1
SUMOylation of ubiquitinylation proteins	8.63E-01	1.32E-01	-1.342	NUP214,NUP50,PIAS2,SEC13,SUMO1
Transcriptional Regulatory Network in Embryonic Stem Cells	8.63E-01	9.76E-02	1.000	ACVR1,ACVR2A,AKT3,CDYL,GSK3B,KRAS,MEIS1,PIK3C3,PIK3CB,RALB,RAP1B,RAP2B,SET,SKIL,SMAD2,TGFB1
Transport of glycerol from adipocytes to the liver by Aquaporins	8.55E-01	5E-01	NaN	AQP9
β-alanine Degradation I	8.55E-01	5E-01	NaN	ABAT
Spermine Biosynthesis	8.55E-01	5E-01	NaN	AMD1
Spermidine Biosynthesis I	8.55E-01	5E-01	NaN	AMD1
Glycerol-3-phosphate Shuttle	8.55E-01	5E-01	NaN	GPD2
Putrescine Biosynthesis III	8.55E-01	5E-01	NaN	ODC1
Glutamine Degradation I	8.55E-01	5E-01	NaN	GLS
Glutathione Redox Reactions I	8.52E-01	1.43E-01	0.000	GSTA1,GSTP1,MGST1,PRDX6
Visual phototransduction	8.5E-01	1.17E-01	1.890	CALM1 (includes others),DHRS3,GNB1,GNB5,GRK4,METAP2,RDH11
Extracellular matrix organization	8.41E-01	1.04E-01	0.905	APP,CEACAM1,CEACAM6,CEACAM8,FN1,ITGA2,ITGB1,ITGB5,PDGFA,PTPRS,TGFB1
RNA polymerase II transcribes snRNA genes	8.38E-01	1.08E-01	-2.333	ELL,ELL2,GTF2E2,INTS2,POLR2J,POLR2K,POLR2L,RNU5B-1,SNAPC5
Collagen degradation	8.23E-01	1.15E-01	-1.134	ADAM10,ADAM9,COL17A1,CTSL,ELANE,MMP8,MMP9
Assembly of RNA Polymerase II Complex	8.21E-01	1.2E-01	-2.449	GTF2E2,POLR2J,POLR2K,POLR2L,TAF12,TAF15
PD-1, PD-L1 cancer immunotherapy pathway	8.21E-01	1.03E-01	-3.162	AKT3,B2M,CDKN1B,GSK3B,HLA-DOA,IFNGR2,PIK3C3,PIK3CB,PTEN,TGFB1,TNFRSF1A
TNFs bind their physiological receptors	8.11E-01	1.38E-01	-1.000	TNFRSF1A,TNFSF13B,TNFSF14,TNFSF4
Processing of Capped Intronless Pre-mRNA	8.11E-01	1.38E-01	-1.000	FIP1L1,SNRPF,SNRPG,ZNF473
RHO GTPases activate CIT	8.11E-01	1.58E-01	NaN	CDKN1B,CIT,PPP1CB
NFE2L2 regulating anti-oxidant/detoxification enzymes	8.11E-01	1.58E-01	NaN	BACH1,GCLM,GSTA1
TGF-β Signaling	8.07E-01	1.04E-01	0.632	ACVR1,ACVR2A,FOS,JUN,KRAS,RALB,RAP1B,RAP2B,SMAD2,TGFB1
mRNA Editing	7.96E-01	2E-01	NaN	APOBEC3A,APOBEC3B
Citrulline Biosynthesis	7.96E-01	2E-01	NaN	ARG1,GLS
Ketolysis	7.96E-01	2E-01	NaN	ACAA2,HADHA
Pyrimidine Ribonucleotides Interconversion	7.95E-01	1.25E-01	-1.342	CANT1,CMPK1,CMPK2,ENTPD7,NME2
UVC-Induced MAPK Signaling	7.93E-01	1.18E-01	-0.816	FOS,JUN,KRAS,RALB,RAP1B,RAP2B
Amyloid Processing	7.93E-01	1.18E-01	NaN	AKT3,APP,GSK3B,PRKACB,PRKAR1A,PRKAR2B
Nucleotide catabolism	7.73E-01	1.33E-01	0.000	DPYD,ENTPD7,NT5C3A,NUDT1
Peroxisomal protein import	7.72E-01	1.11E-01	-1.890	CAT,ECH1,IDH1,UBC,UBE2D1,UBE2D3,ZFAND6
UVB-Induced MAPK Signaling	7.65E-01	1.15E-01	0.000	FOS,H3-3A/H3-3B,H3C3,JUN,PIK3C3,PIK3CB
Mechanisms of Viral Exit from Host Cells	7.63E-01	1.22E-01	NaN	CHMP2A,CHMP2B,CHMP4B,LMNB1,SNF8
Neuroprotective Role of THOP1 in Alzheimer's Disease	7.63E-01	9.84E-02	-2.111	APP,C1R,CTSG,GZMA,GZMB,MMP9,PRKACB,PRKAR1A,PRKAR2B,PRTN3,TPP1,YWHAE
Valine Degradation I	7.63E-01	1.5E-01	NaN	ABAT,DLD,HADHA
Complement cascade	7.47E-01	9.63E-02	-2.121	C1QB,C1R,C5AR1,CD59,CFH,ELANE,IGHG1,IGKC,IGKV1-5,IGKV4-1,IGLC2,PROS1,SERPING1
Erythrocytes take up carbon dioxide and release oxygen	7.29E-01	1.82E-01	NaN	CA2,CYB5R1
Processing and activation of SUMO	7.29E-01	1.82E-01	NaN	SUMO1,SUMO3
Pexophagy	7.29E-01	1.82E-01	NaN	MAP1LC3B,UBC
Ketogenesis	7.29E-01	1.82E-01	NaN	ACAA2,HADHA
Purine Nucleotides De Novo Biosynthesis II	7.29E-01	1.82E-01	NaN	ADSL,ADSS2
PXR/RXR Activation	7.24E-01	1.08E-01	1.890	ABCC3,AKT3,ALAS1,GSTA1,PRKACB,PRKAR1A,PRKAR2B
HEY1 Signaling Pathway	7.23E-01	9.32E-02	0.775	ACVR1,ACVR2A,AKT3,BMP6,CDKN1A,GATA2,MEF2C,MMP8,MMP9,PIK3C3,PIK3CB,PRKAA1,RBPJ,SMAD2,TGFB1
Signaling by Insulin receptor	7.04E-01	1.16E-01	0.447	IRS1,KRAS,PIK3CB,PTPN1,PTPRF
Oncostatin M Signaling	7.04E-01	1.16E-01	-0.447	KRAS,RALB,RAP1B,RAP2B,STAT1
Pyrimidine Ribonucleotides De Novo Biosynthesis	7.04E-01	1.16E-01	-1.342	CANT1,CMPK1,CMPK2,ENTPD7,NME2
Toll Like Receptor 3 (TLR3) Cascade	7.03E-01	1.25E-01	-2.000	UBC,UBE2D1,UBE2D3,UBE2N
Degradation of the extracellular matrix	7.01E-01	1.06E-01	-1.890	ADAM10,CTSG,CTSL,ELANE,FN1,MMP8,MMP9
Iron homeostasis signaling pathway	7E-01	9.42E-02	NaN	BMP6,CIAO2A,CYBRD1,EGF,FBXL5,FTH1,HP,HSPA9,PDGFA,RBX1,SLC40A1,SMAD2,TWSG1
VDR/RXR Activation	6.95E-01	1.03E-01	0.000	CAMP,CCL5,CDKN1A,CDKN1B,CEBPB,MXD1,NCOA2,PDGFA
MTF1 activates gene expression	6.95E-01	3.33E-01	NaN	MTF1
Uracil Degradation II (Reductive)	6.95E-01	3.33E-01	NaN	DPYD
Methylglyoxal Degradation I	6.95E-01	3.33E-01	NaN	HAGH
Serine Biosynthesis	6.95E-01	3.33E-01	NaN	UBAC2
Glutathione Biosynthesis	6.95E-01	3.33E-01	NaN	GCLM
Ascorbate Recycling (Cytosolic)	6.95E-01	3.33E-01	NaN	GLRX
Inosine-5'-phosphate Biosynthesis II	6.95E-01	3.33E-01	NaN	ADSL
Hypusine Biosynthesis	6.95E-01	3.33E-01	NaN	EIF5A
Thymine Degradation	6.95E-01	3.33E-01	NaN	DPYD
4-aminobutyrate Degradation I	6.95E-01	3.33E-01	NaN	ABAT
Human Embryonic Stem Cell Pluripotency	6.87E-01	8.96E-02	0.943	ACVR1,ACVR2A,AKT3,BMP6,FUT4,GSK3B,HSP90AA1,HSP90B1,ID2,KRAS,PDGFA,PIK3C3,PIK3CB,RALB,RAP1B,RAP2B,SMAD2,TGFB1
Insertion of tail-anchored proteins into the endoplasmic reticulum membrane	6.77E-01	1.36E-01	NaN	APP,SEC61B,SEC61G
Elastic fibre formation	6.76E-01	1.14E-01	1.342	FN1,ITGB1,ITGB5,LTBP1,TGFB1
TP53 Regulates Transcription of Cell Death Genes	6.76E-01	1.14E-01	-2.236	BCL6,BID,BIRC5,CASP1,PRELID1
BER (Base Excision Repair) Pathway	6.76E-01	1.14E-01	0.447	ARL6IP5,FEN1,HMGB1,PCNA,RPA1
Crosstalk between Dendritic Cells and Natural Killer Cells	6.74E-01	9.89E-02	-1.890	CD226,CSF2RB,ICAM3,LTBR,RELB,TLN1,TLR4,TNFSF10,TYROBP
Reversible hydration of carbon dioxide	6.7E-01	1.67E-01	NaN	CA13,CA2
HDR through MMEJ (alt-NHEJ)	6.7E-01	1.67E-01	NaN	FEN1,NBN
Bladder Cancer Signaling	6.62E-01	9.48E-02	0.000	CDKN1A,EGF,HDAC9,KRAS,MMP8,MMP9,PA2G4,RALB,RAP1B,RAP2B,THBS1
Arachidonic acid metabolism	6.49E-01	1.11E-01	-1.342	ALOX5AP,CYP1B1,LTA4H,PLA2G4A,PTGR1
Nonsense-Mediated Decay (NMD)	6.46E-01	9.4E-02	-2.714	CASC3,ETF1,MAGOH,MAGOHB,RPL24,RPL36AL,RPLP0,RPS2,RPS24,RPS6,RPSA
SUMOylation of SUMOylation proteins	6.39E-01	1.18E-01	-2.000	NUP214,NUP50,SEC13,SUMO1
Fatty Acid β-oxidation I	6.39E-01	1.18E-01	-1.000	ACAA2,ACSBG1,ACSL1,HADHA
RAF-independent MAPK1/3 activation	6.39E-01	1.3E-01	NaN	CDK1,DUSP1,DUSP10
Signaling by NODAL	6.39E-01	1.3E-01	NaN	ACVR2A,DRAP1,SMAD2
Surfactant metabolism	6.39E-01	1.3E-01	NaN	CKAP4,CSF2RB,TTF1
Tryptophan Degradation III (Eukaryotic)	6.39E-01	1.3E-01	NaN	ACAA2,CDYL,HADHA
Apelin Cardiac Fibroblast Signaling Pathway	6.39E-01	1.3E-01	NaN	AKT3,PRKAA1,TGFB1
Cardiac conduction	6.36E-01	9.23E-02	0.632	ASPH,ATP2A2,ATP2B4,CALM1 (includes others),FKBP1B,ITPR1,ITPR2,KCND3,KCNJ2,ORAI1,SLC8A1,SRI
Fc Epsilon RI Signaling	6.3E-01	9.32E-02	1.265	AKT3,GRAP2,KRAS,PIK3C3,PIK3CB,PLA2G12A,PLA2G4A,RAC2,RALB,RAP1B,RAP2B
Xenobiotic Metabolism General Signaling Pathway	6.28E-01	9.09E-02	0.277	AKT3,GSTA1,GSTP1,KRAS,MAP3K5,MGST1,NQO2,PIK3C3,PIK3CB,RALB,RAP1B,RAP2B,RBX1
Trafficking and processing of endosomal TLR	6.17E-01	1.54E-01	NaN	CTSL,HSP90B1
Metabolism of folate and pterines	6.17E-01	1.54E-01	NaN	DHFR,MTHFD1
Glycogen Degradation III	6.17E-01	1.54E-01	NaN	MGAM,PYGB
Post-translational protein phosphorylation	6.09E-01	9.35E-02	-0.632	ADAM10,APP,CALU,CKAP4,F5,FN1,HSP90B1,LTBP1,SERPINA1,SHISA5
Other interleukin signaling	6.03E-01	1.25E-01	NaN	CSF3R,PRTN3,STX3
RAS processing	6.03E-01	1.25E-01	NaN	CALM1 (includes others),KRAS,UBC
IL-22 Signaling	6.03E-01	1.25E-01	NaN	AKT3,SOCS3,STAT1
Tumoricidal Function of Hepatic Natural Killer Cells	6.03E-01	1.25E-01	NaN	BID,GZMB,ICAM1
nNOS Signaling in Neurons	5.99E-01	1.06E-01	0.000	CALM1 (includes others),CHP1,GRINA,NOS1AP,PPP3R1
Growth Hormone Signaling	5.97E-01	9.86E-02	1.134	FOS,IRS1,PIK3C3,PIK3CB,RPS6KC1,SOCS3,STAT1
Class B/2 (Secretin family receptors)	5.88E-01	9.38E-02	-0.333	ADM,GNAS,GNB1,GNB2,GNB5,GNG10,GNG11,GNG2,GNG5
2-ketoglutarate Dehydrogenase Complex	5.86E-01	2.5E-01	NaN	DLD
Branched-chain α-keto acid Dehydrogenase Complex	5.86E-01	2.5E-01	NaN	DLD
Heme Biosynthesis from Uroporphyrinogen-III I	5.86E-01	2.5E-01	NaN	CPOX
Methylmalonyl Pathway	5.86E-01	2.5E-01	NaN	PCCA
Glutathione Redox Reactions II	5.86E-01	2.5E-01	NaN	GLRX
D-glucuronate Degradation I	5.86E-01	2.5E-01	NaN	CRYL1
Proline Biosynthesis I	5.86E-01	2.5E-01	NaN	PYCR2
Oxidized GTP and dGTP Detoxification	5.86E-01	2.5E-01	NaN	NUDT1
Molybdenum Cofactor Biosynthesis	5.86E-01	2.5E-01	NaN	MOCS2
Eukaryotic Translation Initiation	5.71E-01	9.02E-02	-3.317	EIF2S1,EIF2S2,EIF3M,EIF4H,RPL24,RPL36AL,RPLP0,RPS2,RPS24,RPS6,RPSA
Th1 Pathway	5.71E-01	9.02E-02	-0.905	HLA-DOA,ICAM1,IFNAR1,IFNGR2,IRF1,ITGB2,NFIL3,PIK3C3,PIK3CB,SOCS3,STAT1
Glutamate and glutamine metabolism	5.7E-01	1.43E-01	NaN	GLS,PYCR2
Acyl-CoA Hydrolysis	5.7E-01	1.43E-01	NaN	PPT1,THEM5
Leukotriene Biosynthesis	5.7E-01	1.43E-01	NaN	ALOX5AP,LTA4H
Signaling by Erythropoietin	5.69E-01	1.2E-01	NaN	CRKL,KRAS,PIK3CB
Pulmonary Healing Signaling Pathway	5.63E-01	8.54E-02	-2.183	EGF,ELANE,FOXM1,KRAS,MMP8,MMP9,MYD88,NFKBIA,PRKAA1,RALB,RAP1B,RAP2B,RBPJ,TGFB1,THBS1,TLR4,TNFRSF1A
Primary Immunodeficiency Signaling	5.55E-01	9.84E-02	NaN	IGHA1,IGHA2,IGHG1,IGKC,IGLC2,JCHAIN
SNARE Signaling Pathway	5.53E-01	8.82E-02	2.309	CALM1 (includes others),DNAJC5,GUCY1A1,GUCY1B1,PRKACB,PRKAR1A,PRKAR2B,RAB11A,RAB27A,RAB6A,SNAP23,VAMP3
Regulation of Insulin-like Growth Factor (IGF) transport and uptake by IGFBPs	5.44E-01	8.87E-02	-0.905	ADAM10,APP,CALU,CKAP4,CTSG,F5,FN1,HSP90B1,LTBP1,SERPINA1,SHISA5
Role of NANOG in Mammalian Embryonic Stem Cell Pluripotency	5.44E-01	8.87E-02	0.707	ACVR1,ACVR2A,AKT3,BMP6,GSK3B,KRAS,PIK3C3,PIK3CB,RALB,RAP1B,RAP2B
trans-Golgi Network Vesicle Budding	5.42E-01	9.46E-02	1.134	AP1M2,APP,BLOC1S6,CHMP2A,FTH1,GNS,SNAP23
Glycerophospholipid biosynthesis	5.41E-01	9.09E-02	-0.333	CPNE3,HADHA,LPCAT2,MGLL,PLA2G12A,PLA2G4A,PLD1,SLC44A2,STARD7
DHCR24 Signaling Pathway	5.4E-01	8.76E-02	0.577	AKT3,APP,GSK3B,KRAS,PDGFA,PIK3C3,PIK3CB,RALB,RAP1B,RAP2B,SERPINA1,THRB
IL-17A Signaling in Gastric Cells	5.38E-01	1.15E-01	NaN	CCL5,FOS,JUN
Netrin-1 signaling	5.32E-01	1E-01	1.342	ABLIM1,ABLIM3,PAK1,PTK2,TRPC6
Dermatan Sulfate Biosynthesis (Late Stages)	5.32E-01	1E-01	0.447	CHST11,CHST12,DSE,NDST3,SULT1B1
CDX Gastrointestinal Cancer Signaling Pathway	5.31E-01	8.42E-02	-1.000	AKT3,BMP6,FOS,GSK3B,IL1B,JUN,NCF2,PIK3C3,PIK3CB,PTEN,RAC2,RELB,TGFB1,TNFSF10,TNFSF13B,TNFSF14,TNFSF4
Fanconi Anemia Pathway	5.31E-01	1.05E-01	0.000	FANCL,RPA1,RPA3,UBC
Cell Cycle Regulation by BTG Family Proteins	5.31E-01	1.05E-01	NaN	BTG2,CNOT7,PPM1L,PPP2R5C
Metabolism of nitric oxide: NOS3 activation and regulation	5.28E-01	1.33E-01	NaN	CALM1 (includes others),HSP90AA1
Synthesis of Prostaglandins (PG) and Thromboxanes (TX)	5.28E-01	1.33E-01	NaN	HPGD,PTGS1
Fatty Acid Activation	5.28E-01	1.33E-01	NaN	ACSBG1,ACSL1
Dermatan Sulfate Biosynthesis	5.17E-01	9.52E-02	0.000	CHST11,CHST12,CHSY1,DSE,NDST3,SULT1B1
Transcriptional regulation by RUNX2	5.11E-01	9.8E-02	0.447	AKT3,CDK1,CDKN1A,LGALS3,RUNX1
Fatty acyl-CoA biosynthesis	5.08E-01	1.11E-01	NaN	ACSBG1,ACSL1,HACD4
Cardiomyocyte Differentiation via BMP Receptors	5.08E-01	1.11E-01	NaN	ACVR1,ACVR2A,MEF2C
tRNA Charging	5.07E-01	1.03E-01	-1.000	GARS1,KARS1,TARS1,TARS3
Inhibition of Matrix Metalloproteases	5.07E-01	1.03E-01	0.000	ADAM10,MMP8,MMP9,TIMP2
Transmission across Electrical Synapses	5.04E-01	2E-01	NaN	PANX1
Formation of xylulose-5-phosphate	5.04E-01	2E-01	NaN	CRYL1
Intestinal absorption	5.04E-01	2E-01	NaN	SLC2A5
Proline Biosynthesis II (from Arginine)	5.04E-01	2E-01	NaN	PYCR2
Protein Citrullination	5.04E-01	2E-01	NaN	PADI2
Creatine-phosphate Biosynthesis	5.04E-01	2E-01	NaN	MAP4K4
Superpathway of Serine and Glycine Biosynthesis I	5.04E-01	2E-01	NaN	UBAC2
Tetrahydrofolate Salvage from 5,10-methenyltetrahydrofolate	5.04E-01	2E-01	NaN	MTHFD1
Myo-inositol Biosynthesis	5.04E-01	2E-01	NaN	IMPA2
Arginine Degradation I (Arginase Pathway)	5.04E-01	2E-01	NaN	ARG1
Trans, trans-farnesyl Diphosphate Biosynthesis	5.04E-01	2E-01	NaN	IDI1
Tyrosine Degradation I	5.04E-01	2E-01	NaN	HGD
Glutamate Degradation III (via 4-aminobutyrate)	5.04E-01	2E-01	NaN	ABAT
Folate Polyglutamylation	5.04E-01	2E-01	NaN	MTHFD1
Acetate Conversion to Acetyl-CoA	5.04E-01	2E-01	NaN	ACSL1
Superpathway of Citrulline Metabolism	4.89E-01	1.25E-01	NaN	ARG1,GLS
D-myo-inositol (1,4,5)-trisphosphate Degradation	4.89E-01	1.25E-01	NaN	IMPA2,INPP5A
Signaling by ALK	4.81E-01	1.07E-01	NaN	IRS1,PIK3CB,PRDM1
Chondroitin Sulfate Biosynthesis (Late Stages)	4.71E-01	9.43E-02	-0.447	CHST11,CHST12,CHSY1,NDST3,SULT1B1
Regulation of the Epithelial-Mesenchymal Transition Pathway	4.71E-01	8.21E-02	NaN	AKT3,EGF,EGR1,GSK3B,ID2,KRAS,MMP9,PIK3C3,PIK3CB,RALB,RAP1B,RAP2B,RBPJ,RELB,SMAD2,TGFB1
Mouse Embryonic Stem Cell Pluripotency	4.7E-01	8.65E-02	0.333	AKT3,GSK3B,ID2,KRAS,PIK3C3,PIK3CB,RALB,RAP1B,RAP2B
WNT/Ca+ pathway	4.64E-01	9.09E-02	1.342	CREB5,GSK3B,NFAT5,PLCB4,PLCH1,RELB
Gamma carboxylation, hypusine formation and arylsulfatase activation	4.62E-01	9.76E-02	0.000	DPH3,EIF5A,PROS1,TPST1
RNA Polymerase III Transcription	4.62E-01	9.76E-02	-2.000	GTF3A,POLR2K,POLR2L,SNAPC5
mRNA Capping	4.55E-01	1.03E-01	NaN	POLR2J,POLR2K,POLR2L
Superpathway of Cholesterol Biosynthesis	4.55E-01	1.03E-01	NaN	ACAA2,HADHA,IDI1
Transcriptional regulation of pluripotent stem cells	4.54E-01	1.18E-01	NaN	PBX1,SMAD2
Glucose metabolism	4.46E-01	8.75E-02	-1.134	HK2,NUP214,NUP50,PFKFB3,PRKACB,SEC13,SLC37A1
Formation of WDR5-containing histone-modifying complexes	4.41E-01	9.52E-02	2.000	KANSL3,KMT2C,TADA2A,YEATS2
Intrinsic Prothrombin Activation Pathway	4.41E-01	9.52E-02	-1.000	F13A1,F5,FGB,PROS1
Pyruvate Fermentation to Lactate	4.4E-01	1.67E-01	NaN	LDHA
Chondroitin and Dermatan Biosynthesis	4.4E-01	1.67E-01	NaN	CHSY1
Pentose Phosphate Pathway (Non-oxidative Branch)	4.4E-01	1.67E-01	NaN	TKT
Glycerol Degradation I	4.4E-01	1.67E-01	NaN	GPD2
Glycine Cleavage Complex	4.4E-01	1.67E-01	NaN	DLD
NAD Biosynthesis III	4.4E-01	1.67E-01	NaN	NAMPT
Deadenylation-dependent mRNA decay	4.35E-01	9.09E-02	-1.342	CNOT7,LSM3,LSM6,PAIP1,PAN3
ERBB4 Signaling	4.32E-01	8.82E-02	0.816	KRAS,PIK3C3,PIK3CB,RALB,RAP1B,RAP2B
Eukaryotic Translation Termination	4.31E-01	8.51E-02	-2.828	ETF1,RPL24,RPL36AL,RPLP0,RPS2,RPS24,RPS6,RPSA
Mitophagy	4.3E-01	1E-01	NaN	MAP1LC3B,UBC,VDAC1
Regulation of TP53 Activity through Acetylation	4.3E-01	1E-01	NaN	AKT3,BRD7,PIP4K2A
FOXO-mediated transcription of oxidative stress, metabolic and neuronal genes	4.3E-01	1E-01	NaN	CAT,RETN,SMAD2
Role of p14/p19ARF in Tumor Suppression	4.3E-01	1E-01	NaN	PIK3C3,PIK3CB,TTF1
Differential Regulation of Cytokine Production in Macrophages and T Helper Cells by IL-17A and IL-17F	4.22E-01	1.11E-01	NaN	CCL5,IL1B
PI3K Cascade	4.03E-01	9.09E-02	1.000	GAB2,IRS1,PIK3C3,PIK3CB
Role of Osteoblasts in Rheumatoid Arthritis Signaling Pathway	3.93E-01	7.79E-02	-2.183	ACVR1,ACVR2A,AKT3,ALPL,CTSG,CTSL,GSK3B,IL1B,MMP8,MMP9,PIK3C3,PIK3CB,STAT1,STAT6,TGFB1,TNFSF10,TNFSF13B,TNFSF14,TNFSF4
GABA synthesis, release, reuptake and degradation	3.93E-01	1.05E-01	NaN	ABAT,DNAJC5
γ-linolenate Biosynthesis II (Animals)	3.93E-01	1.05E-01	NaN	ACSBG1,ACSL1
Mitochondrial L-carnitine Shuttle Pathway	3.93E-01	1.05E-01	NaN	ACSBG1,ACSL1
Erythrocytes take up oxygen and release carbon dioxide	3.88E-01	1.43E-01	NaN	CA2
Pentose phosphate pathway	3.88E-01	1.43E-01	NaN	TKT
STAT5 Activation	3.88E-01	1.43E-01	NaN	GAB2
Trehalose Degradation II (Trehalase)	3.88E-01	1.43E-01	NaN	HK2
Urea Cycle	3.88E-01	1.43E-01	NaN	ARG1
Thioredoxin Pathway	3.88E-01	1.43E-01	NaN	TXN
Acetyl-CoA Biosynthesis I (Pyruvate Dehydrogenase Complex)	3.88E-01	1.43E-01	NaN	DLD
Glycogen Biosynthesis II (from UDP-D-Glucose)	3.88E-01	1.43E-01	NaN	GYG1
MSP-RON Signaling Pathway	3.86E-01	8.62E-02	NaN	CSF2RB,ITGB2,PIK3C3,PIK3CB,TLR4
Metabolism of water-soluble vitamins and cofactors	3.71E-01	8.47E-02	-1.342	MMADHC,MOCS2,PCCA,TCN1,VNN2
Interleukin-2 family signaling	3.68E-01	8.7E-02	-1.000	CSF2RB,GAB2,PIK3CB,STAT1
Role of RIG1-like Receptors in Antiviral Innate Immunity	3.68E-01	8.7E-02	NaN	IFIH1,NFKBIA,NFKBIB,RELB
Receptor-type tyrosine-protein phosphatases	3.66E-01	1E-01	NaN	PTPRF,PTPRS
FGF Signaling	3.66E-01	8.14E-02	1.890	AKT3,CREB5,CRKL,ITPR1,MAP3K5,PIK3C3,PIK3CB
MAPK targets/ Nuclear events mediated by MAP kinases	3.65E-01	9.09E-02	NaN	FOS,JUN,MEF2C
Class A/1 (Rhodopsin-like receptors)	3.57E-01	7.57E-02	0.000	ADRA2A,ANXA1,APP,AVPR1A,C5AR1,CCL5,CCR1,CXCL5,CXCR1,CXCR2,F2R,FFAR2,FPR1,FPR2,HRH2,LPAR5,LPAR6,OXTR,P2RY1,P2RY12,P2RY13,PF4,PPBP,PTGER2
Role of IL-17F in Allergic Inflammatory Airway Diseases	3.51E-01	8.51E-02	NaN	CREB5,CXCL5,IL1B,RELB
Oncogene Induced Senescence	3.46E-01	8.82E-02	NaN	AGO4,CDK6,UBC
TRAIL signaling	3.45E-01	1.25E-01	NaN	TNFSF10
NFE2L2 regulates pentose phosphate pathway genes	3.45E-01	1.25E-01	NaN	TKT
Histidine Degradation III	3.45E-01	1.25E-01	NaN	MTHFD1
Inositol Pyrophosphates Biosynthesis	3.45E-01	1.25E-01	NaN	IPMK
Superoxide Radicals Degradation	3.45E-01	1.25E-01	NaN	CAT
Sphingomyelin Metabolism	3.45E-01	1.25E-01	NaN	SGMS1
Chondroitin Sulfate Biosynthesis	3.42E-01	8.2E-02	-0.447	CHST11,CHST12,CHSY1,NDST3,SULT1B1
Interleukin-7 signaling	3.42E-01	9.52E-02	NaN	IL7,IRS1
Nucleotide salvage	3.42E-01	9.52E-02	NaN	CDA,UPP1
nNOS Signaling in Skeletal Muscle Cells	3.36E-01	8.33E-02	NaN	CALM1 (includes others),ITPR1,ITPR2,SNTB1
Amyotrophic Lateral Sclerosis Signaling	3.33E-01	7.76E-02	0.000	AKT3,BID,CASP1,CAT,GRINA,NAIP,PAK1,PIK3C3,PIK3CB
GPVI-mediated activation cascade	3.28E-01	8.57E-02	NaN	PIK3CB,RAC2,RHOG
Transcriptional Regulation by NPAS4	3.28E-01	8.57E-02	NaN	AGO4,FOS,NAMPT
Transcriptional regulation by the AP-2 (TFAP2) family of transcription factors	3.11E-01	8.33E-02	NaN	CDKN1A,MYBL2,SUMO1
Urea cycle	3.09E-01	1.11E-01	NaN	ARG1
Lysine catabolism	3.09E-01	1.11E-01	NaN	DLD
OAS antiviral response	3.09E-01	1.11E-01	NaN	OAS3
Interleukin-9 signaling	3.09E-01	1.11E-01	NaN	STAT1
Folate Transformations I	3.09E-01	1.11E-01	NaN	MTHFD1
RNA Polymerase I Transcription	3.07E-01	8E-02	-1.000	ERCC6,POLR2K,POLR2L,TTF1
NR1H2 and NR1H3-mediated signaling	3.07E-01	8E-02	1.000	ABCA1,AGO4,NRIP1,TBL1XR1
Formation of paraxial mesoderm	2.98E-01	8.7E-02	NaN	MAML3,RBPJ
Role of Lipids/Lipid Rafts in the Pathogenesis of Influenza	2.98E-01	8.7E-02	NaN	IFNAR1,RSAD2
Differential Regulation of Cytokine Production in Intestinal Epithelial Cells by IL-17A and IL-17F	2.98E-01	8.7E-02	NaN	CCL5,IL1B
Selenoamino acid metabolism	2.88E-01	7.48E-02	-2.121	RPL24,RPL36AL,RPLP0,RPS2,RPS24,RPS6,RPSA,SECISBP2
Glutathione-mediated Detoxification	2.79E-01	7.89E-02	NaN	GSTA1,GSTP1,MGST1
Sulfur amino acid metabolism	2.78E-01	8.33E-02	NaN	SQOR,TXN2
Interleukin-6 family signaling	2.78E-01	8.33E-02	NaN	SOCS3,STAT1
The Visual Cycle	2.78E-01	8.33E-02	NaN	DHRS3,RDH11
Neurotransmitter clearance	2.77E-01	1E-01	NaN	SLC6A4
POU5F1 (OCT4), SOX2, NANOG repress genes related to differentiation	2.77E-01	1E-01	NaN	TSC22D1
Caspase activation via Dependence Receptors in the absence of ligand	2.77E-01	1E-01	NaN	APPL1
RUNX1 and FOXP3 control the development of regulatory T lymphocytes (Tregs)	2.77E-01	1E-01	NaN	RUNX1
RHOBTB3 ATPase cycle	2.77E-01	1E-01	NaN	PLIN3
Prostanoid Biosynthesis	2.77E-01	1E-01	NaN	PTGS1
Eukaryotic Translation Elongation	2.7E-01	7.37E-02	-2.646	RPL24,RPL36AL,RPLP0,RPS2,RPS24,RPS6,RPSA
Collagen biosynthesis and modifying enzymes	2.69E-01	7.46E-02	-0.447	COL17A1,COL24A1,P4HA2,PLOD2,PPIB
Insulin processing	2.6E-01	8E-02	NaN	ERO1B,RAB27A
Incretin synthesis, secretion, and inactivation	2.6E-01	8E-02	NaN	GNB1,SEC11C
Ethanol Degradation IV	2.6E-01	8E-02	NaN	ACSL1,CAT
RHO GTPases activate KTN1	2.5E-01	9.09E-02	NaN	RHOG
Phenylalanine and tyrosine metabolism	2.5E-01	9.09E-02	NaN	HGD
Alpha-protein kinase 1 signaling pathway	2.5E-01	9.09E-02	NaN	UBC
Pentose Phosphate Pathway	2.5E-01	9.09E-02	NaN	TKT
Glycogen Degradation II	2.5E-01	9.09E-02	NaN	PYGB
GDP-glucose Biosynthesis	2.5E-01	9.09E-02	NaN	HK2
Fertilization	2.44E-01	7.69E-02	NaN	CATSPERB,CD9
Miscellaneous transport and binding events	2.44E-01	7.69E-02	NaN	LRRC8B,LRRC8D
Interleukin-20 family signaling	2.44E-01	7.69E-02	NaN	SOCS3,STAT1
RET signaling	2.38E-01	7.32E-02	NaN	GAB2,PIK3CB,PRKACB
ATF4 activates genes in response to endoplasmic reticulum stress	2.28E-01	7.41E-02	NaN	CEBPB,DDIT3
Gluconeogenesis I	2.28E-01	7.41E-02	NaN	ENO2,ME1
Apelin Liver Signaling Pathway	2.28E-01	7.41E-02	NaN	GSK3B,IRS1
Vitamin D (calciferol) metabolism	2.26E-01	8.33E-02	NaN	LDLRAP1
Hematopoiesis from Multipotent Stem Cells	2.26E-01	8.33E-02	NaN	IL7
Glucose and Glucose-1-phosphate Degradation	2.26E-01	8.33E-02	NaN	HK2
γ-glutamyl Cycle	2.26E-01	8.33E-02	NaN	GCLM
Mineralocorticoid Biosynthesis	2.26E-01	8.33E-02	NaN	GSTA1
Passive transport by Aquaporins	2.05E-01	7.69E-02	NaN	AQP9
Processing of SMDT1	2.05E-01	7.69E-02	NaN	MCU
Transcriptional regulation of testis differentiation	2.05E-01	7.69E-02	NaN	ZFPM2
Azathioprine ADME	2.05E-01	7.69E-02	NaN	GSTA1
NAD Phosphorylation and Dephosphorylation	2.05E-01	7.69E-02	NaN	NNT
Guanosine Nucleotides Degradation III	2.05E-01	7.69E-02	NaN	NT5C3A
Glucocorticoid Biosynthesis	2.05E-01	7.69E-02	NaN	GSTA1
UDP-N-acetyl-D-galactosamine Biosynthesis II	2.05E-01	7.69E-02	NaN	HK2
Chaperone Mediated Autophagy Signaling Pathway	-0E00	6.61E-02	2.777	APP,CASP1,CHP1,DNAJB1,EIF4H,HK2,HMGB1,HSP90AA1,HSP90B1,HSPA5,HSPA9,IDH1,IL1B,LRRK2,MCL1,MMP8,MMP9,NFKBIA,NLRP3,PIK3C3,PIK3CB,PLIN2,PLIN3,PPP3R1,PRKAA1,PSMA3,PSMA4,PSMA7,PSMB2,PSMB3,PSMB6,PSMB7,PSMB8,PSMB9,PSME1,PSME2,PYCARD,RAB11A,RARA,SNX10,STIP1,TRBV28
NFKBIE Signaling Pathway	-0E00	2.45E-02	-0.905	ANKRD28,DYSF,NFKBIA,NFKBIB,RELB,TNFRSF1A,TNFSF10,TNFSF13B,TNFSF14,TNFSF4,TRBV28
Prolactin receptor signaling	-0E00	6.25E-02	NaN	RBX1
Signaling by ERBB4	-0E00	6.78E-02	-1.000	EGF,KRAS,STMN1,UBC
Defensins	-0E00	6.98E-02	NaN	DEFA1 (includes others),DEFA4,TLR1
Phase II - Conjugation of compounds	-0E00	1.49E-02	NaN	SULT1B1
Regulation of cholesterol biosynthesis by SREBP (SREBF)	-0E00	6.67E-02	NaN	SEC24D
Regulation of beta-cell development	-0E00	7.14E-02	NaN	AKT3,MAML3,RBPJ
Cholesterol biosynthesis	-0E00	4E-02	NaN	IDI1
Bile acid and bile salt metabolism	-0E00	3.23E-02	NaN	NCOA2
Metabolism of steroid hormones	-0E00	5.71E-02	NaN	HSD17B11,TSPO
Signaling by BMP	-0E00	3.85E-02	NaN	ACVR2A
Assembly of collagen fibrils and other multimeric structures	-0E00	6.56E-02	-1.000	COL17A1,COL24A1,CTSL,MMP9
Metabolism of Angiotensinogen to Angiotensins	-0E00	5.56E-02	NaN	CTSG
Generic Transcription Pathway	-0E00	3.97E-02	-0.243	HDAC9,MAML3,MED30,MED8,NRBF2,NRBP1,PPARG,RARA,RARG,RBPJ,TBL1XR1,THRB,ZNF267,ZNF430,ZNF473,ZNF664,ZNF718
Asparagine N-linked glycosylation	-0E00	6.45E-02	NaN	CALR,FUT8
Phase I - Functionalization of compounds	-0E00	3.92E-02	0.000	CYP1B1,NCOA2,NQO2,PTGS1
WNT ligand biogenesis and trafficking	-0E00	3.85E-02	NaN	VPS29
NCAM signaling for neurite out-growth	-0E00	4.92E-02	NaN	KRAS,PTK2,PTPRA
Olfactory Signaling Pathway	-0E00	2.7E-02	NaN	ANO2,GNB1
Costimulation by the CD28 family	-0E00	6.41E-02	-0.447	AKT3,GRAP2,PAK1,PAK2,PPP2R5C
Glyoxylate metabolism and glycine degradation	-0E00	3.57E-02	NaN	DLD
Glutamate binding, activation of AMPA receptors and synaptic plasticity	-0E00	6.25E-02	NaN	AP2A1,DLG1
Synthesis, secretion, and deacylation of Ghrelin	-0E00	5E-02	NaN	SEC11C
Transport of bile salts and organic acids, metal ions and amine compounds	-0E00	6.02E-02	1.342	EMB,RUNX1,SLC18A2,SLC40A1,SLC44A2
Transport of inorganic cations/anions and amino acids/oligopeptides	-0E00	6.73E-02	1.134	CALM1 (includes others),SLC24A3,SLC38A2,SLC8A1,SLC9A1,SLC9A9,SRI
Transport of vitamins, nucleosides, and related molecules	-0E00	2.44E-02	NaN	SLCO4C1
Sphingolipid metabolism	-0E00	5.75E-02	2.236	CERS2,ESYT2,PPM1L,SGMS1,VAPB
Interleukin-12 family signaling	-0E00	5E-02	NaN	STAT1
MAP kinase activation	-0E00	5.13E-02	NaN	UBC,UBE2N
O-linked glycosylation	-0E00	4.5E-02	-0.447	B3GNT2,B3GNT5,B4GALT5,B4GALT6,THBS1
Myogenesis	-0E00	3.45E-02	NaN	MEF2C
Signaling by FGFR1	-0E00	4E-02	NaN	KRAS,UBC
Signaling by FGFR2	-0E00	6.85E-02	-2.236	KRAS,POLR2J,POLR2K,POLR2L,UBC
Signaling by FGFR3	-0E00	5E-02	NaN	KRAS,UBC
Signaling by FGFR4	-0E00	4.88E-02	NaN	KRAS,UBC
LGI-ADAM interactions	-0E00	7.14E-02	NaN	ADAM22
Major pathway of rRNA processing in the nucleolus and cytosol	-0E00	6.45E-02	-3.464	ERI1,GNL3,PNO1,RIOK2,RPL24,RPL36AL,RPLP0,RPS2,RPS24,RPS6,RPSA,XRN2
Neurexins and neuroligins	-0E00	7.02E-02	1.000	HOMER2,LIN7A,LIN7C,PDLIM5
Regulation of TP53 Activity through Association with Co-factors	-0E00	7.14E-02	NaN	AKT3
Regulation of TP53 Activity through Methylation	-0E00	5.26E-02	NaN	UBC
Keratinization	-0E00	9.35E-03	NaN	CSTA,PKP4
Branched-chain amino acid catabolism	-0E00	5.56E-02	NaN	DLD
Gastrin-CREB signalling pathway via PKC and MAPK	-0E00	5.56E-02	NaN	KRAS
Digestion	-0E00	4.76E-02	NaN	MGAM
Collagen chain trimerization	-0E00	4.55E-02	NaN	COL17A1,COL24A1
Interleukin-15 signaling	-0E00	7.14E-02	NaN	GAB2
Signaling by NTRK2 (TRKB)	-0E00	4E-02	NaN	KRAS
EGR2 and SOX10-mediated initiation of Schwann cell myelination	-0E00	3.45E-02	NaN	MBP
Sensory processing of sound by inner hair cells of the cochlea	-0E00	2.9E-02	NaN	CTBP2,DNAJC5
Sensory perception of taste	-0E00	4.26E-02	NaN	GNB1,KCNJ2
Germ layer formation at gastrulation	-0E00	5.88E-02	NaN	SMAD2
Retinoid metabolism and transport	-0E00	4.55E-02	NaN	RDH11,SDC4
Formation of axial mesoderm	-0E00	7.14E-02	NaN	SMAD2
Formation of definitive endoderm	-0E00	5.56E-02	NaN	SMAD2
BBSome Signaling Pathway	-0E00	6.34E-02	0.365	ADRA2A,ARRB2,AVPR1A,C5AR1,CCR1,CCT5,CXCR1,DNM1L,F2R,FFAR2,FPR1,FPR2,GPR160,HRH2,IFT20,IFT81,LEPR,LPAR5,LPAR6,OXTR,P2RY1,P2RY12,P2RY13,PLK1,PRKACB,PRKAR1A,PRKAR2B,PTGER2,SSX2IP,STX3,XBP1
Role of NFAT in Regulation of the Immune Response	-0E00	4.55E-02	1.225	AKT3,CALM1 (includes others),CHP1,FCGR1A,FCGR3A/FCGR3B,FOS,GNAI3,GNAO1,GNAQ,GNAS,GNAZ,GNB1,GNB2,GNB5,GNG10,GNG11,GNG2,GNG5,GSK3B,HLA-DOA,IGHA1,IGHA2,IGHG1,IGKC,IGKV1-5,IGKV4-1,IGLC2,ITPR1,ITPR2,JUN,KPNA2,KPNA4,KRAS,MEF2C,NFAT5,NFKBIA,NFKBIB,ORAI1,PIK3C3,PIK3CB,PLCB4,PPP3R1,RALB,RAP1B,RAP2B,RELB,TRBV28
FcγRIIB Signaling in B Lymphocytes	-0E00	2.82E-02	0.816	IGHA1,IGHA2,IGHG1,IGKC,IGKV1-5,IGKV4-1,IGLC2,ITPR1,ITPR2,KRAS,PIK3C3,PIK3CB,RALB,RAP1B,RAP2B
CCR5 Signaling in Macrophages	-0E00	3.81E-02	0.000	CALM1 (includes others),CCL5,FOS,GNAI3,GNAO1,GNAQ,GNAS,GNAZ,GNB1,GNB2,GNB5,GNG10,GNG11,GNG2,GNG5,ITPR1,ITPR2,JUN,TRBV28
Calcium-induced T Lymphocyte Apoptosis	-0E00	1.96E-02	1.890	ATP2A2,CALM1 (includes others),CHP1,HLA-DOA,ITPR1,ITPR2,ORAI1,PPP3R1,TRBV28
Cytotoxic T Lymphocyte-mediated Apoptosis of Target Cells	-0E00	9.41E-03	NaN	B2M,BID,GZMB,TRBV28
CTLA4 Signaling in Cytotoxic T Lymphocytes	-0E00	4.28E-02	0.000	AKT3,AP1M2,AP2A1,B2M,BCL10,FOS,GRAP2,GSK3B,HLA-DOA,ITGA2,ITGB1,ITGB2,JUN,KRAS,NFAT5,PIK3C3,PIK3CB,PLD1,PPM1L,PPP2R5C,RAC2,RALB,RAP1B,RAP2B,TGFB1,TRBV28
IL-15 Production	-0E00	6.5E-02	0.378	FER,IRF1,PEAK1,PTK2,PTK7,RELB,STAT1,TEC
T Helper Cell Differentiation	-0E00	1.7E-02	NaN	BCL6,HLA-DOA,IFNGR2,STAT1,STAT6,TGFB1,TNFRSF1A,TRBV28
CD28 Signaling in T Helper Cells	-0E00	4.06E-02	0.500	AKT3,ARPC2,ARPC3,BCL10,CALM1 (includes others),CHP1,FOS,GRAP2,HLA-DOA,ITPR1,ITPR2,JUN,NFAT5,NFKBIA,NFKBIB,PAK1,PIK3C3,PIK3CB,PPP3R1,RELB,TRBV28
IL-15 Signaling	-0E00	3.23E-02	0.333	AKT3,GZMB,IGHA1,IGHA2,IGHG1,IGKC,IGKV1-5,IGKV4-1,IGLC2,KRAS,PIK3C3,PIK3CB,RALB,RAP1B,RAP2B,RELB,STAT6
Role of Cytokines in Mediating Communication between Immune Cells	-0E00	5.56E-02	NaN	IL1B,IL1RN,TGFB1
Dendritic Cell Maturation	-0E00	4.87E-02	-1.961	AKT3,B2M,CREB5,FCGR1A,FCGR3A/FCGR3B,HLA-DOA,ICAM1,IFNAR1,IGHG1,IGKC,IGLC2,IL1B,IL1RN,JCHAIN,LEPR,LTBR,MYD88,NFKBIA,NFKBIB,PIK3C3,PIK3CB,PLCB4,PLCH1,RELB,STAT1,TLR4,TNFRSF1A,TRBV28,TYROBP
Factors Promoting Cardiogenesis in Vertebrates	-0E00	7.19E-02	2.111	ACVR1,ACVR2A,BMP6,CREB5,GSK3B,MEF2C,PLCB4,PLCH1,ROCK2,SMAD2,TGFB1
ICOS-ICOSL Signaling in T Helper Cells	-0E00	3.35E-02	2.111	AKT3,CALM1 (includes others),CHP1,GAB2,GRAP2,HLA-DOA,ITPR1,ITPR2,NFAT5,NFKBIA,NFKBIB,PIK3C3,PIK3CB,PPP3R1,PTEN,RELB,TRBV28
Lipid Antigen Presentation by CD1	-0E00	1.2E-02	NaN	AP2A1,ARF6,B2M,CALR,TRBV28
Maturity Onset Diabetes of Young (MODY) Signaling	-0E00	5.06E-02	NaN	APOL2,APOL6,APPL1,FABP1
DNA Methylation and Transcriptional Repression Signaling	-0E00	7.14E-02	-0.816	CDK1,CDK19,CDK6,CEBPB,DNMT1,GADD45B,UHRF1
Role of OCT4 in Mammalian Embryonic Stem Cell Pluripotency	-0E00	6.52E-02	NaN	JARID2,PHC3,RARA
Type I Diabetes Mellitus Signaling	-0E00	2.95E-02	-2.309	BID,GZMB,HLA-DOA,IFNGR2,IL1B,IRF1,MAP3K5,MYD88,NFKBIA,NFKBIB,RELB,SOCS3,STAT1,TNFRSF1A,TRBV28
Basal Cell Carcinoma Signaling	-0E00	2.78E-02	NaN	BMP6,GSK3B
Allograft Rejection Signaling	-0E00	1.64E-02	NaN	B2M,GZMB,HLA-DOA,IGHG1,IGKC,IGLC2,JCHAIN,TRBV28
Autoimmune Thyroid Disease Signaling	-0E00	1.53E-02	NaN	GZMB,HLA-DOA,IGHG1,IGKC,IGLC2,JCHAIN,TRBV28
Graft-versus-Host Disease Signaling	-0E00	1.12E-02	NaN	GZMB,HLA-DOA,IL1B,IL1RN,TRBV28
p70S6K Signaling	-0E00	4.66E-02	1.213	AKT3,F2R,GNAI3,GNAQ,IGHA1,IGHA2,IGHG1,IGKC,IGKV1-5,IGKV4-1,IGLC2,IRS1,KRAS,PIK3C3,PIK3CB,PLCB4,PLCH1,PLD1,PPM1L,PPP2R5C,RALB,RAP1B,RAP2B,RPS6,YWHAB,YWHAE,YWHAZ
G Protein Signaling Mediated by Tubby	-0E00	3.63E-02	1.213	GNAI3,GNAO1,GNAQ,GNAS,GNAZ,GNB1,GNB2,GNB5,GNG10,GNG11,GNG2,GNG5,GRAP2,NAMPT,PLCB4,THRB,TRBV28
Communication between Innate and Adaptive Immune Cells	-0E00	1.72E-02	NaN	B2M,CCL5,IGHA1,IGHA2,IGHG1,IGKC,IGKV1-5,IGKV4-1,IGLC2,IL1B,IL1RN,JCHAIN,TLR1,TLR4,TNFSF13B,TRBV28
Systemic Lupus Erythematosus Signaling	-0E00	3.56E-02	NaN	AKT3,FCGR1A,FCGR3A/FCGR3B,FOS,HNRNPA2B1,HNRNPC,IGHA1,IGHA2,IGHG1,IGKC,IGKV1-5,IGKV4-1,IGLC2,IL1B,IL1RN,JCHAIN,JUN,KRAS,LSM3,LSM6,NFAT5,PIK3C3,PIK3CB,PRPF38A,RALB,RAP1B,RAP2B,RNU5B-1,SNRNP25,SNRNP27,SNRPA,SNRPB2,SNRPC,SNRPD1,SNRPF,SNRPG,TNFSF13B,TRBV28
CDC42 Signaling	-0E00	4.34E-02	-0.471	ARPC2,ARPC3,B2M,CDC42SE1,DIAPH1,FOS,GSK3B,HLA-DOA,IQGAP1,IQGAP2,ITGA2,ITGB1,ITGB2,ITGB5,JUN,LIMK2,MYL12A,MYLK,PAK1,PAK2,PARD3,PPP1CB,RASA1,TRBV28,WIPF1
FAK Signaling	-0E00	5.57E-02	0.263	ACVR1,ACVR2A,ADRA2A,AKT3,ARPC2,ARPC3,ASAP1,AVPR1A,C5AR1,CCR1,CRKL,CSF2RB,CXCR1,CXCR2,EGF,ELK3,F2R,FFAR2,FOS,FPR1,FPR2,GPR160,GSK3B,HRH2,IFNAR1,IL18RAP,ITGA2,ITGB1,ITGB2,ITGB5,JUN,KRAS,LPAR5,LPAR6,MMP9,NCK2,OXTR,P2RY1,P2RY12,P2RY13,PAK1,PAK2,PIK3C3,PIK3CB,PTEN,PTGER2,PTK2,PTPN12,PTPRA,PXN,RALB,RAP1B,RAP2B,RASA1,SOCS3,TGFB1,TRBV28,WIPF1
Phospholipase C Signaling	-0E00	4.46E-02	2.043	ARHGEF12,CALM1 (includes others),CHP1,CREB5,GNAQ,GNAS,GNB1,GNB2,GNB5,GNG10,GNG11,GNG2,GNG5,GRAP2,GUCY1A1,GUCY1B1,HDAC9,IGHA1,IGHA2,IGHG1,IGKC,IGKV1-5,IGKV4-1,IGLC2,ITGA2,ITGB1,ITGB2,ITGB5,ITPR1,ITPR2,JCHAIN,KRAS,MARCKS,MEF2C,MYL12A,NFAT5,PLA2G12A,PLA2G4A,PLCB4,PLD1,PPP1CB,PPP3R1,RAC2,RALB,RAP1B,RAP2B,RELB,RHOG,TGM2,TRBV28
Altered T Cell and B Cell Signaling in Rheumatoid Arthritis	-0E00	1.81E-02	NaN	HLA-DOA,IGHA1,IGHA2,IGHG1,IGKC,IGKV1-5,IGKV4-1,IGLC2,IL1B,IL1RN,PRTN3,RELB,TGFB1,TLR1,TLR4,TNFSF13B,TRBV28
B Cell Development	-0E00	1.84E-02	NaN	HLA-DOA,IGHA1,IGHA2,IGHG1,IGKC,IGKV1-5,IGKV4-1,IGLC2,IL7
Regulation of IL-2 Expression in Activated and Anergic T Lymphocytes	-0E00	3.9E-02	-0.943	BCL10,CALM1 (includes others),CHP1,FOS,JUN,KRAS,NFAT5,NFKBIA,NFKBIB,PPP3R1,RALB,RAP1B,RAP2B,RELB,SMAD2,TGFB1,TOB1,TRBV28
Role of WNT/GSK-3β Signaling in the Pathogenesis of Influenza	-0E00	5.13E-02	NaN	GSK3B,IFNAR1,NCOA2,NCOA4
NUR77 Signaling in T Lymphocytes	-0E00	1.95E-02	0.378	B2M,CALM1 (includes others),CHP1,HDAC9,HLA-DOA,PCNA,PDK1,PPP3R1,TNFSF10,TRBV28
PKCθ Signaling in T Lymphocytes	-0E00	3.94E-02	0.000	BCL10,CHP1,FOS,GRAP2,HLA-DOA,ITPR1,ITPR2,JUN,KRAS,MAP3K5,NFAT5,NFKBIA,NFKBIB,PIK3C3,PIK3CB,PPP3R1,RAC2,RALB,RAP1B,RAP2B,RELB,TRBV28
Antiproliferative Role of TOB in T Cell Signaling	-0E00	1.64E-02	0.816	CCNA2,CDKN1B,SMAD2,TGFB1,TOB1,TRBV28,TWSG1
OX40 Signaling Pathway	-0E00	1.67E-02	1.000	B2M,HLA-DOA,JUN,NFKBIA,NFKBIB,RELB,TNFSF4,TRBV28
PI3K Signaling in B Lymphocytes	-0E00	5.26E-02	0.853	AKT3,BCL10,CALM1 (includes others),CHP1,DAPP1,FOS,IGHA1,IGHA2,IGHG1,IGKC,IGKV1-5,IGKV4-1,IGLC2,IRS1,ITPR1,ITPR2,JUN,KRAS,NFAT5,NFKBIA,NFKBIB,PIK3CB,PLCB4,PLCH1,PPP3R1,PTEN,RALB,RAP1B,RAP2B,RELB,TLR4
Assembly of RNA Polymerase III Complex	-0E00	6.67E-02	NaN	GTF3A
Hematopoiesis from Pluripotent Stem Cells	-0E00	1.79E-02	NaN	IGHA1,IGHA2,IGHG1,IGKC,IGLC2,IL7,JCHAIN,TRBV28
Heparan Sulfate Biosynthesis	-0E00	6.67E-02	0.816	CHST11,CHST12,GLCE,NDST3,PRDX6,SULT1B1
Bupropion Degradation	-0E00	4E-02	NaN	CYP1B1
Retinoate Biosynthesis I	-0E00	4.65E-02	NaN	DHRS3,RDH11
Thyroid Hormone Metabolism II (via Conjugation and/or Degradation)	-0E00	2.38E-02	NaN	SULT1B1
Nicotine Degradation III	-0E00	1.67E-02	NaN	CYP1B1
Dopamine Degradation	-0E00	3.12E-02	NaN	SULT1B1
Heparan Sulfate Biosynthesis (Late Stages)	-0E00	7.23E-02	0.816	CHST11,CHST12,GLCE,NDST3,PRDX6,SULT1B1
Androgen Biosynthesis	-0E00	5E-02	NaN	GSTA1
CDP-diacylglycerol Biosynthesis I	-0E00	7.14E-02	NaN	GPD2,LPCAT2
tRNA Splicing	-0E00	6.52E-02	NaN	PDE3A,PDE5A,TDP2
Melatonin Degradation I	-0E00	3.12E-02	NaN	CYP1B1,SULT1B1
NAD Salvage Pathway II	-0E00	3.7E-02	NaN	NT5C3A
Triacylglycerol Degradation	-0E00	6.9E-02	2.000	LIPC,MGLL,NDST3,PRDX6
Choline Biosynthesis III	-0E00	6.67E-02	NaN	PLD1
Estrogen Biosynthesis	-0E00	4.35E-02	NaN	CYP1B1,HSD17B11
Urate Biosynthesis/Inosine 5'-phosphate Degradation	-0E00	7.14E-02	NaN	NT5C3A
Phosphatidylglycerol Biosynthesis II (Non-plastidic)	-0E00	6.67E-02	NaN	GPD2,LPCAT2
Nicotine Degradation II	-0E00	1.47E-02	NaN	CYP1B1
Purine Nucleotides Degradation II (Aerobic)	-0E00	5.26E-02	NaN	NT5C3A
Serotonin Degradation	-0E00	1.37E-02	NaN	SULT1B1
Retinol Biosynthesis	-0E00	6.25E-02	NaN	DHRS3,LIPC,RDH11
Triacylglycerol Biosynthesis	-0E00	1.79E-02	NaN	LPCAT2
Glycolysis I	-0E00	3.7E-02	NaN	ENO2
Methylglyoxal Degradation III	-0E00	3.23E-02	NaN	PTGR1
Adenosine Nucleotides Degradation II	-0E00	6.25E-02	NaN	NT5C3A
Superpathway of Melatonin Degradation	-0E00	4.35E-02	NaN	CYP1B1,MPO,SULT1B1
Stearate Biosynthesis I (Animals)	-0E00	7.04E-02	0.000	ACSBG1,ACSL1,PPT1,PTGR1,THEM5
Acetone Degradation I (to Methylglyoxal)	-0E00	4.76E-02	NaN	CYP1B1,PTGR1
Oxidative Ethanol Degradation III	-0E00	1.79E-02	NaN	ACSL1
Ethanol Degradation II	-0E00	2.86E-02	NaN	ACSL1
Superpathway of Methionine Degradation	-0E00	5.13E-02	NaN	DLD,PCCA
TEC Kinase Signaling	-0E00	5.54E-02	0.258	FOS,GNAI3,GNAO1,GNAQ,GNAS,GNAZ,GNB1,GNB2,GNB5,GNG10,GNG11,GNG2,GNG5,GTF2I,ITGA2,ITGB1,ITGB2,ITGB5,PAK1,PAK2,PIK3C3,PIK3CB,PTK2,RAC2,RELB,RHOG,STAT1,STAT6,TEC,TLR4,TNFSF10,TRBV28
PCP (Planar Cell Polarity) Pathway	-0E00	6.67E-02	0.000	DAAM1,JUN,JUNB,ROCK2
SAPK/JNK Signaling	-0E00	4.58E-02	0.688	CRKL,DUSP10,GNB1,GNB2,GNB5,GNG10,GNG11,GNG2,GNG5,IRS1,JUN,KRAS,MAP3K20,MAP3K5,MAP4K3,MAP4K4,PIK3C3,PIK3CB,RAC2,RALB,RAP1B,RAP2B,TRBV28
IL-4 Signaling	-0E00	3.64E-02	-0.218	AKT3,ARG1,BATF,COL17A1,COL24A1,CREB5,GFI1,GNAI3,HLA-DOA,IRS1,KRAS,NFIL3,PIK3C3,PIK3CB,RALB,RAP1B,RAP2B,STAT6,TGFB1,TGM2,TRBV28
B Cell Receptor Signaling	-0E00	5.84E-02	-0.378	AKT3,APBB1IP,BCL10,BCL2A1,BCL6,CALM1 (includes others),CREB5,DAPP1,EGR1,GAB2,GSK3B,IGHA1,IGHA2,IGHG1,IGKC,IGKV1-5,IGKV4-1,IGLC2,JCHAIN,JUN,KRAS,MAP3K5,MEF2C,NFAT5,NFKBIA,NFKBIB,PIK3C3,PIK3CB,PPP3R1,PTEN,PTK2,RAC2,RALB,RAP1B,RAP2B,RASSF5,RELB
Notch Signaling	-0E00	5.26E-02	NaN	MAML3,RBPJ
NF-κB Signaling	-0E00	5.43E-02	-0.928	AKT3,AZI2,BCL10,EGF,EIF2AK2,GSK3B,IL1B,IL1RN,KRAS,LTBR,MAP4K4,MYD88,NFKBIA,NFKBIB,PELI1,PIK3C3,PIK3CB,PRKACB,RALB,RAP1B,RAP2B,RELB,TDP2,TLR1,TLR4,TNFAIP3,TNFRSF1A,TNFSF13B,TNIP1,TRBV28,UBE2N
T Cell Receptor Signaling	-0E00	4.71E-02	0.962	AKT3,B2M,BCL10,CALM1 (includes others),CDKN1B,CHP1,FOS,GRAP2,GSK3B,HLA-DOA,ICAM1,ITGA2,ITGB1,ITGB2,JUN,KRAS,NFAT5,NFKBIA,NFKBIB,PDK1,PIK3C3,PIK3CB,PPP3R1,RALB,RAP1B,RAP2B,RASA1,RELB,TRBV28
Th17 Activation Pathway	-0E00	2.27E-02	0.000	BATF,HSP90AA1,HSP90B1,IL1B,MYD88,NFAT5,PTGER2,RELB,RUNX1,SOCS3,TRBV28
SPINK1 Pancreatic Cancer Pathway	-0E00	5E-02	NaN	ELANE,SMAD2,TGFB1
T Cell Exhaustion Signaling Pathway	-0E00	4.41E-02	0.000	ACVR1,ACVR2A,AKT3,BATF,BCL6,FOS,GZMB,HLA-DOA,IFNAR1,JUN,KRAS,NFAT5,PDK1,PIK3C3,PIK3CB,PPM1L,PPP2R5C,PRDM1,RALB,RAP1B,RAP2B,SMAD2,STAT1,TGFB1,TRBV28
Systemic Lupus Erythematosus in T Cell Signaling Pathway	-0E00	4.82E-02	1.826	AKT3,B2M,BCL6,CASP1,CASP4,CHP1,CREB5,DNMT1,FOS,GNAI3,HLA-DOA,ITPR1,JUN,KRAS,LEPR,ORAI1,PDK1,PIK3C3,PIK3CB,PPM1L,PPP2R5C,PPP3R1,PTK2,RAC2,RALB,RAP1B,RAP2B,RHOG,ROCK2,SELPLG,TRBV28
Systemic Lupus Erythematosus in B Cell Signaling Pathway	-0E00	6.22E-02	-2.082	AKT3,BCL10,BCL2L11,CALM1 (includes others),CCND2,CHP1,FOS,GSK3B,IFIH1,IFIT2,IFIT3,IFNAR1,IFNGR2,IGHA1,IGHA2,IGHG1,IGKC,IGKV1-5,IGKV4-1,IGLC2,IL1B,ISG15,ISG20,JUN,KRAS,LILRB3,MAP4K4,MCL1,MYD88,NFAT5,PIK3C3,PIK3CB,PPP3R1,RAC2,RALB,RAP1B,RAP2B,RASGRP2,RELB,STAT1,TGFB1,TNFSF10,TNFSF13B,TNFSF14,TNFSF4
Xenobiotic Metabolism CAR Signaling Pathway	-0E00	7.22E-02	-0.535	ABCC3,CHST11,CHST12,GSTA1,GSTP1,HSP90AA1,HSP90B1,MGST1,NDST3,NRIP1,PPM1L,PPP2R5C,SRA1,SULT1B1
Regulation of the Epithelial Mesenchymal Transition in Development Pathway	-0E00	4.6E-02	NaN	GSK3B,RBPJ,RELB,S100A4
