# Supplementary material for: Plasma cell-free RNA signatures of inflammatory syndromes in children
Source: Proc Natl Acad Sci U S A. 2024 Sep 6;121(37):e2403897121. doi: 10.1073/pnas.2403897121 (PMC11406294; doi:10.1073/pnas.2403897121)
Supplement: Supplementary file 5 — Dataset S04 (CSV) [file pnas.2403897121.sd04.csv]

	baseMean	log2FoldChange	lfcSE	stat	pvalue	padj	gene_auc
ENSG00000225972.1	35.210303630053	1.98378358122792	0.592424671459559	3.34858367113656	0.000812257505704579	0.00469045567145066	0.570416024653313
ENSG00000237491.10	0.549513287550105	1.61215397797937	0.604544353300571	2.66672572355966	0.0076594152181096	0.0266319799788241	0.563328197226502
ENSG00000228794.10	5.06692135876625	0.52199384558201	0.193462934116419	2.69815945863765	0.00697240338062523	0.0246657837199743	0.628813559322034
ENSG00000288531.1	0.263839729293836	1.33109260417502	0.557671880621885	2.38687416459058	0.016992306325284	0.0482425248545421	0.521417565485362
ENSG00000223764.2	0.539785109980705	2.72593409994183	0.889819446618455	3.06346878605664	0.00218787028153018	0.010220835356322	0.566563944530046
ENSG00000187634.13	0.771274187867936	1.93608387944484	0.539523491942167	3.58850709628113	0.000332576942658619	0.00227647830397071	0.548690292758089
ENSG00000187583.11	3.10426781394269	1.04993224821315	0.392748684575832	2.67329284462677	0.00751106501825453	0.0261974610335865	0.581972265023113
ENSG00000188290.11	1.22561079437689	-1.06132544407768	0.3800419092577	-2.79265370008972	0.00522776251432881	0.0199165435227167	0.707858243451464
ENSG00000127054.21	18.4606220404734	-0.444715466716341	0.124332332821744	-3.57682878317687	0.000347787807116577	0.002362070133833	0.693220338983051
ENSG00000215915.10	1.40310521124196	1.66046541051538	0.430147736781848	3.86022119502047	0.000113284430827557	0.00097087167526255	0.436979969183359
ENSG00000272106.1	1.16700733021076	0.969286870174273	0.37630012163818	2.57583459169397	0.00999984707060385	0.0325118329002691	0.443759630200308
ENSG00000197530.13	6.2812563867495	-0.534277447575214	0.175480385276	-3.04465622602143	0.00232946410441579	0.01071504377755	0.679198767334361
ENSG00000142609.19	1.61871273954217	1.57524206637543	0.468772984482646	3.3603516382539	0.0007784332675765	0.00452507544664474	0.615408320493066
ENSG00000271806.1	0.541413110851295	2.21021610599149	0.795058525440617	2.77994139458677	0.00543687094350457	0.0205083064461658	0.598151001540832
ENSG00000287356.1	0.37502255819432	1.69954586611154	0.70698067655496	2.40394953139772	0.0162190122486569	0.046659026775722	0.55346687211094
ENSG00000116151.14	1.88529263100662	0.818606671290112	0.319953866202238	2.55851470403137	0.0105120374444457	0.0337328305393402	0.523574730354391
ENSG00000157873.18	27.440286660413	-0.343756263668853	0.11371182949792	-3.02304751569529	0.00250242948094423	0.0113530772257983	0.66502311248074
ENSG00000284745.1	0.336715614289778	2.22381684332137	0.78825185514935	2.82120090018694	0.00478442298438828	0.0186046456546954	0.59075500770416
ENSG00000177133.12	0.408773774455106	2.49227363208902	0.729039764045542	3.41857022758135	0.000629510704842134	0.00381524288754091	0.621263482280431
ENSG00000142611.17	1.93023175903349	0.835391182375798	0.351228833637264	2.37848121330084	0.0173841227362512	0.0490517406488337	0.601694915254237
ENSG00000272235.1	0.646822721035521	2.62574892947596	0.754711715140101	3.47914160705525	0.000503022704694098	0.00319053566775529	0.606009244992296
ENSG00000130762.15	0.564909063293437	1.81995018875105	0.606845665706992	2.99903301876724	0.00270837953446893	0.0120391838661232	0.568567026194145
ENSG00000158109.15	23.8135174707869	0.515518847842604	0.11370368633814	4.53387981027736	5.7909989411114e-06	8.59036454822542e-05	0.715870570107858
ENSG00000078900.15	1.5118229359274	0.969144646960325	0.392603030237331	2.4685103586044	0.0135676725166003	0.040802756929661	0.561941448382126
ENSG00000162592.10	0.292911389499704	2.46665991377719	0.9070943455633	2.71929808166251	0.00654206235526897	0.0235280599705566	0.597534668721109
ENSG00000235169.11	4.6562930846057	0.742453085244355	0.262887008783334	2.82422889088547	0.00473945250948258	0.0184664168594646	0.640061633281972
ENSG00000232596.3	0.540659834472426	2.46853977734521	0.759645300056765	3.24959527447974	0.00115569358045352	0.00616762521880024	0.590138674884438
ENSG00000196581.11	1.82559827922233	2.27949459290652	0.432763149635358	5.26730289958191	1.38442674438363e-07	4.06357186339149e-06	0.695531587057011
ENSG00000116254.18	1.28185546063632	3.23957804341	0.506679673534065	6.39373989647959	1.61876702331246e-10	1.61905268214808e-08	0.71386748844376
ENSG00000116237.16	6.78572523246112	0.462499460014251	0.134760054759179	3.43202190620029	0.000599099163898842	0.00367425333233519	0.620493066255778
ENSG00000171680.23	2.14761323262033	1.14397420969179	0.333558612167521	3.42960477697774	0.000604461002936018	0.00369507307468383	0.624653312788906
ENSG00000049246.15	6.77723898599367	0.484271395531248	0.168651384028854	2.87143445824551	0.0040861350659444	0.0165506170013237	0.588597842835131
ENSG00000238290.1	0.507678829062065	2.33302514459899	0.652880928703981	3.57343129815451	0.000352333715843155	0.00238675325956157	0.602773497688752
ENSG00000200975.1	0.929422506517795	2.49869625553005	0.788913233073828	3.16726371263216	0.00153880705067411	0.00773153832292259	0.582742681047766
ENSG00000142583.18	15.5330239504189	0.894154981793329	0.238373502711774	3.75106700879621	0.000176083628522438	0.00138283712757216	0.694298921417565
ENSG00000228526.7	0.781499472019147	2.13727913307041	0.528770745127278	4.04197689218975	5.30024568412432e-05	0.000522088158396324	0.629583975346687
ENSG00000284693.1	0.623816231366917	1.26717140045444	0.524675710064324	2.41515163775943	0.0157286600658742	0.045589259143664	0.572573189522342
ENSG00000171608.16	105.219825789619	-0.30264324917364	0.096496942965046	-3.13629882848482	0.00171094772186756	0.00839663228752325	0.702003081664099
ENSG00000179840.5	1.09481499367214	1.14945943888209	0.356334519615246	3.22578749912645	0.00125626592621747	0.00657699549694579	0.449306625577812
ENSG00000054523.19	59.7829555287571	0.298291801364512	0.0972631808294824	3.06685221294031	0.00216325782805576	0.0101447996514698	0.666872110939908
ENSG00000142657.21	181.041572774338	0.283450889928609	0.114743032408394	2.47031025744334	0.01349959129399	0.0406260114091086	0.638212634822804
ENSG00000175262.14	0.676871068469568	1.52627434185425	0.589379347108615	2.58962983576175	0.00960791836648486	0.0315507987797952	0.511248073959938
ENSG00000171819.5	0.437900919338287	2.34669146745005	0.752292216848881	3.11938820433318	0.00181227018356225	0.00880208673064078	0.597842835130971
ENSG00000204624.8	0.558588760572969	2.54701207382302	0.596096436778511	4.27281882037051	1.93017286637145e-05	0.000230651693232941	0.631124807395994
ENSG00000116663.11	6.44601280401234	0.513261062248106	0.200342104628517	2.56192308251836	0.0104094369362901	0.0334869660030983	0.563328197226502
ENSG00000177674.16	6.74321417610737	0.455283814165245	0.179103896276618	2.54200954658227	0.011021716308298	0.0349232211525908	0.653158705701079
ENSG00000215910.7	0.883584091923622	1.75045881325184	0.474211543219819	3.69130367718701	0.00022310756987635	0.0016646914774872	0.612634822804314
ENSG00000175206.10	0.374762957117715	1.99768474411988	0.60661495593698	3.29316764212357	0.000990653876783842	0.00547084998986597	0.579506933744222
ENSG00000201801.1	3.1663136995595	1.33229724645149	0.402628933920971	3.30899529121521	0.000936314118347204	0.00523256696831729	0.606779661016949
ENSG00000120949.15	3.98975893230057	-0.72314254072115	0.24322674075703	-2.97312104117502	0.00294788175535235	0.0128441652760145	0.67211093990755
ENSG00000157330.10	0.550355268765891	2.3844087213014	0.83197866097948	2.86594937242051	0.00415760730270794	0.0167929590668238	0.574730354391371
ENSG00000204478.10	0.337885393443199	2.07336914992099	0.78032583857372	2.65705561373015	0.00788264381372849	0.0271879041405664	0.571648690292758
ENSG00000162493.17	0.452865823138285	2.22837428043729	0.722833934948367	3.0828301947341	0.00205042116869703	0.00972714749752229	0.564560862865948
ENSG00000189337.17	9.9711712281233	0.656995891492908	0.192720707853802	3.40905706921389	0.000651878410779771	0.00392716993811228	0.679506933744222
ENSG00000234593.3	0.5416642155771	2.6340126882076	0.755042561786091	3.48856186593867	0.000485626427727981	0.00309510008051947	0.642218798151001
ENSG00000287756.1	0.487177661317912	2.19628391172962	0.694928460027876	3.16044605748557	0.00157527771066407	0.00787398263089093	0.572727272727273
ENSG00000175147.13	0.851031728299209	2.27156355846868	0.445010203801589	5.10452016394992	3.31634913770505e-07	8.39735523437075e-06	0.680739599383667
ENSG00000171729.14	1.29805024215228	1.22748601868537	0.502488775306358	2.44281281295685	0.0145732938800995	0.0430743544095738	0.508936825885978
ENSG00000142621.20	2.54535145091068	2.20298179206146	0.363252715501951	6.06459827565866	1.32283873083545e-09	9.00265770626631e-08	0.737596302003082
ENSG00000228140.2	0.457079364759764	1.82972026963679	0.587597885390347	3.11389866289476	0.00184632891557019	0.00892551397109649	0.571032357473035
ENSG00000162438.12	0.326610252109293	2.19979931815054	0.866106985093277	2.53987019619017	0.0110893617167179	0.0350429837082958	0.563790446841294
ENSG00000116771.6	2.69110149014836	-1.29758127778776	0.260939833050598	-4.97272211228919	6.60192629911092e-07	1.44283501137998e-05	0.787365177195686
ENSG00000162461.8	0.411820409983458	1.42191621331617	0.58890730821014	2.41449918092846	0.0157568583980025	0.0456457254455081	0.514946070878274
ENSG00000162458.13	1.1615915234266	1.02333875938419	0.384919698767972	2.65857726341268	0.0078471355494994	0.0271120746501515	0.457935285053929
ENSG00000233954.6	3.53041443704626	0.66914305753897	0.247969743044455	2.69848671585311	0.00696555178620616	0.0246505109179024	0.601540832049307
ENSG00000178715.8	2.38821684344756	-1.44363811884246	0.354063343427375	-4.07734419741923	4.55530342362278e-05	0.000459957401609301	0.731278890600924
ENSG00000065526.12	123.727508420082	-0.23549877743064	0.0740536700928254	-3.18010946838212	0.00147219426876856	0.00746772404027568	0.680431432973806
ENSG00000186510.12	0.331639944855249	2.0100404780995	0.710010406321652	2.8310014335042	0.00464025130753807	0.0181791201158105	0.590446841294299
ENSG00000184908.19	1.27504645653734	2.57409735538444	0.553481938821134	4.65073415198883	3.30755472513648e-06	5.41602087719509e-05	0.691525423728814
ENSG00000142627.13	1.64036664290119	1.74525002257412	0.363870677259081	4.79634697613041	1.61585290562767e-06	2.97931413909463e-05	0.643451463790447
ENSG00000187144.11	0.95743768186201	2.28757418422905	0.529329688336511	4.32164345706369	1.54871306815287e-05	0.000192720558699517	0.574268104776579
ENSG00000226029.1	0.874495081390666	1.62971445454138	0.464444739108365	3.50895234096113	0.000449875511291926	0.00290902460771677	0.586594761171032
ENSG00000219481.10	7.69875299970408	0.875789782787723	0.186290005657632	4.70121722148246	2.58615220833278e-06	4.38824608675107e-05	0.715562403697997
ENSG00000186301.8	0.509454265892854	1.80942029936815	0.648652081318992	2.78950819935521	0.00527881597770868	0.0200449543043319	0.551001540832049
ENSG00000228549.5	0.640977753700401	1.8275432690438	0.549013341845972	3.32877751731675	0.000872280540482521	0.00495402366831092	0.600308166409861
ENSG00000238142.2	2.23436309058913	0.637600139994049	0.267647425198329	2.38223902031407	0.0172077243359359	0.0486851781460421	0.513097072419106
ENSG00000117122.14	0.35078460036125	1.64559992227751	0.668918352986013	2.4600908540357	0.0138901847785578	0.0415293842494232	0.55824345146379
ENSG00000282843.1	0.372926486077586	1.98974712404646	0.80623601766422	2.4679462098593	0.0135890738072836	0.0408436609370106	0.574114021571649
ENSG00000142623.11	0.584966317083071	2.02636214847915	0.747290850885454	2.71161107630068	0.00669571033215272	0.0239359759580042	0.551001540832049
ENSG00000074964.17	5.51159893642666	-0.680485365540907	0.238446952808747	-2.853822863011	0.00431966096443214	0.017234741873279	0.676425269645609
ENSG00000261781.1	0.622767952287386	2.40907206228041	0.711946094088388	3.38378436553558	0.00071494129234231	0.00423019048951556	0.612634822804314
ENSG00000117154.12	0.639460317877421	1.75968513111486	0.456017012139544	3.85881465881888	0.000113938302507426	0.000975836649083885	0.598459167950693
ENSG00000280222.1	1.59978284760107	3.42659507884815	0.472534641059139	7.25152143590529	4.12115784932884e-13	1.11237273001163e-10	0.748228043143297
ENSG00000179023.9	0.533066686254276	2.3440862563581	0.692788197427144	3.38355397084347	0.000715541424155901	0.00423278480959101	0.596918335901387
ENSG00000009709.12	0.724580145397686	2.14234073600039	0.595615991017453	3.59684892331512	0.000322095429325344	0.00222040614286366	0.615408320493066
ENSG00000169991.11	10.4278945670199	-0.407003601476123	0.167557748676468	-2.42903479362207	0.0151390794093901	0.0443021545877558	0.616640986132512
ENSG00000272084.1	0.822038703011401	1.85023808431525	0.648956299569069	2.8510981179224	0.0043568522913754	0.0173176114608761	0.55115562403698
ENSG00000240490.3	7.34342333508153	-2.65715883146466	0.332002975653216	-8.00341872309037	1.21011566593506e-15	9.31860246044463e-13	0.831741140215716
ENSG00000127472.11	0.401431956928132	2.19727346161092	0.554791054211228	3.96054234280126	7.47797310671938e-05	0.000690854946648295	0.67442218798151
ENSG00000158786.5	0.752347815153036	2.3581042664433	0.480272682722612	4.90992794567343	9.11098640346872e-07	1.87534470138064e-05	0.628043143297381
ENSG00000187980.7	0.328505389376964	1.46805475879884	0.585239823333769	2.50846695707785	0.0121256308391867	0.0375086562655466	0.517411402157165
ENSG00000162543.6	0.944869148845808	1.14905152545185	0.424404220179342	2.70744604039585	0.00678030920151576	0.0241822715589273	0.551463790446841
ENSG00000158816.16	0.973857226398634	2.91888259798848	0.548962610936681	5.31708815835029	1.05440989344125e-07	3.25165604594569e-06	0.679506933744222
ENSG00000236963.7	0.474003449580724	2.83076808696268	0.630323815688316	4.49097434763983	7.08980906330254e-06	0.000102160363728887	0.665331278890601
ENSG00000158825.6	37.3377076429343	0.859556417112189	0.178201262506225	4.82351474407855	1.41050335303501e-06	2.6664114649215e-05	0.656702619414484
ENSG00000142794.19	5.77834629367958	0.806872043728239	0.235639501560254	3.42417989507552	0.000616657852537073	0.00374949742106959	0.577041602465331
ENSG00000076864.20	5.85024501731436	1.01415128705461	0.394732433959547	2.56921195170535	0.0101930092765736	0.0329554666435231	0.541294298921418
ENSG00000232037.3	27.6526134030705	-1.04991448549467	0.209261840492651	-5.01722857365168	5.24221858805156e-07	1.19557288390563e-05	0.815716486902928
ENSG00000070831.17	133.563228208221	0.230392449309434	0.0896605875905873	2.56960673023317	0.0101814023571585	0.0329382770931822	0.66502311248074
ENSG00000285752.1	0.522325759406612	1.69903030687616	0.563694892826445	3.0140956189207	0.00257746557845695	0.0116010321085026	0.567180277349769
ENSG00000070886.12	0.534471931347349	2.23836579267652	0.637045299412521	3.51366817201339	0.000441964546675279	0.00286778581438715	0.608782742681048
ENSG00000159189.12	11.0578133585255	0.945916190268308	0.22549512648531	4.19484094850241	2.73063128170928e-05	0.000302297624599207	0.692141756548536
ENSG00000173369.17	18.7185815885333	0.973212185149556	0.225128134633847	4.32292563846987	1.53973642212867e-05	0.000192059928557279	0.70939907550077
ENSG00000133216.17	1.67730343417793	2.40446509998798	0.417256970521749	5.76255226361198	8.28513748871972e-09	3.91554999512021e-07	0.664714946070878
ENSG00000004487.17	55.6396808657218	-0.315523938307987	0.0732901856214706	-4.30513220334311	1.66886042816952e-05	0.000204656223561286	0.703543913713405
ENSG00000261326.4	0.421623773836576	2.15372572416233	0.599938760072438	3.58990928324466	0.000330793063457244	0.00226663804957801	0.601540832049307
ENSG00000007968.7	17.1743724199265	0.503340779605754	0.16260256835837	3.09552785474095	0.00196462918960435	0.00939162341468341	0.554083204930663
ENSG00000142676.14	558.614857270714	-0.668063889100699	0.10542282958292	-6.33699447969415	2.34290382786067e-10	2.22664859325994e-08	0.80924499229584
ENSG00000057757.10	30.2537056398686	-0.336438303952099	0.128754286675137	-2.61302604084146	0.00897444639168097	0.0300664050450405	0.70939907550077
ENSG00000117305.15	8.70348161840074	0.362990548931271	0.128513030471026	2.82454275337557	0.00473481310506261	0.0184529438399448	0.583359013867488
ENSG00000189266.13	61.4143053276637	-0.218153908543863	0.0772337453483855	-2.82459315626629	0.0047340684505344	0.018452788472814	0.694298921417565
ENSG00000142661.19	2.64242017463462	1.70658543918429	0.439544628499416	3.88262153267688	0.00010333633960988	0.000899153221557291	0.693990755007704
ENSG00000158055.16	0.553941813765552	1.94286980049634	0.578090202635608	3.3608419441092	0.000777052785533237	0.00451805374879663	0.586440677966102
ENSG00000001460.18	2.67319917148271	1.13069218652717	0.253018752108727	4.4688078535827	7.86567466374766e-06	0.000111198214927776	0.686440677966102
ENSG00000001461.17	14.2582331227497	0.575580720805628	0.201269265230144	2.85975466819275	0.00423968853193112	0.0170265910941679	0.634206471494607
ENSG00000117602.13	45.8017165807292	-0.77034750595783	0.12486739234466	-6.16932484528475	6.85822004652919e-10	5.34085483221613e-08	0.792295839753467
ENSG00000184454.7	0.328123488187659	2.49505543713553	0.949219888476294	2.62853261654751	0.00857541314081861	0.0290420598044277	0.602157164869029
ENSG00000020633.19	50.2416824617681	-0.463720290593512	0.138060783003647	-3.3588125498409	0.000782781456069027	0.0045473228495228	0.707550077041602
ENSG00000188672.19	2.61528225046169	1.87296970830078	0.324751065395225	5.7674012740231	8.05032151014935e-09	3.8462320762542e-07	0.681972265023112
ENSG00000233478.1	1.03430278133807	3.0694665830569	0.58196206036322	5.27434139115728	1.33233687845696e-07	3.9460683429593e-06	0.661016949152542
ENSG00000127423.11	2.51561985661709	0.778288228693569	0.292295259559009	2.66267824482609	0.00775215002774938	0.0268713490016912	0.542372881355932
ENSG00000117632.23	50.5158475245882	0.434732629443847	0.130030152073594	3.3433217027832	0.000827818713930941	0.00476245870537023	0.651463790446841
ENSG00000158008.10	0.45463320679347	2.07834754321797	0.695871983244501	2.98668087415689	0.00282023950896932	0.0124413666089022	0.56271186440678
ENSG00000158022.7	0.536771758302068	2.24453630594619	0.677437684805932	3.31327346601509	0.000922107718477642	0.00517748751558688	0.607704160246533
ENSG00000236782.7	0.423386281308368	1.64932996277329	0.661341178861549	2.49391693046015	0.012634210845639	0.0386300255004694	0.535285053929122
ENSG00000142684.9	5.24074287039368	-0.525708197928053	0.207620685418023	-2.5320607957227	0.0113394328536679	0.0356438905622836	0.648690292758089
ENSG00000188782.9	0.343698807026719	2.17362078427635	0.865681502141625	2.51087816812418	0.0120431252404696	0.0373239944419952	0.572573189522342
ENSG00000236155.6	0.8957015339779	2.37847118703139	0.709981694153666	3.35004579218996	0.000807982017018495	0.00467091745850701	0.622650231124808
ENSG00000158062.20	23.34945958865	-0.450679812673254	0.166064433926921	-2.7138852192251	0.00664992026079962	0.0237990195252804	0.649306625577812
ENSG00000169442.9	67.3125082561194	-0.661254962349153	0.137359471733353	-4.81404706937723	1.47903946680235e-06	2.76198413176327e-05	0.768567026194145
ENSG00000176092.17	0.953323855199825	1.45511543537471	0.577425952098608	2.52000352614254	0.011735365868884	0.0365954441614008	0.555007704160247
ENSG00000131914.11	0.325574165621794	1.75599667946852	0.643792365857217	2.72758232715355	0.00638003347702169	0.023107212131053	0.571340523882897
ENSG00000198830.11	240.589523683669	0.503624902496682	0.124353249773644	4.0499536876874	5.12277701860013e-05	0.000506402269947764	0.673343605546995
ENSG00000260063.1	0.48947035158384	1.5548112897214	0.617392093464442	2.51835309551295	0.0117905056311286	0.0367168884451726	0.545454545454545
ENSG00000117713.20	189.912140690139	-0.22873805495552	0.0469707076475102	-4.8698021897408	1.11710022096647e-06	2.20304365624872e-05	0.762403697996918
ENSG00000060642.11	1.93588216866326	0.697784095748727	0.272310347816222	2.56245897867844	0.0103933864734521	0.0334593600164606	0.576117103235747
ENSG00000225159.1	2.09090383054019	-1.14589128677844	0.305847293853859	-3.74661247559044	0.000179238656262166	0.0014020993421739	0.69075500770416
ENSG00000142765.18	11.8877804581098	-0.707971657240752	0.169590271530652	-4.17460064690559	2.98509228852449e-05	0.000324701646440167	0.720801232665639
ENSG00000142733.17	6.08888777145872	0.842101273316701	0.230112169504133	3.65952515736712	0.000252683036849884	0.00183924027545278	0.608474576271187
ENSG00000142748.13	7.77152124464267	1.37890140977384	0.324788854154746	4.24553180361559	2.18075572819345e-05	0.000254214365429924	0.576271186440678
ENSG00000158195.11	147.49184814024	0.275467042032959	0.0639617239374453	4.30674824059412	1.65671986183676e-05	0.000203453280593856	0.688135593220339
ENSG00000117758.14	23.6606166584559	0.32833671823392	0.122027827330387	2.69067085284537	0.00713085109722673	0.025112312881137	0.547919876733436
ENSG00000130768.15	3.33480191605784	3.61886410587629	0.546907372697309	6.61695981172881	3.66661121916739e-11	4.79996074701203e-09	0.666872110939908
ENSG00000169403.12	11.8069088245832	0.548985359964471	0.194530293421912	2.8221072939719	0.00477092126800679	0.0185687915324742	0.619722650231125
ENSG00000126698.11	47.2579897649302	0.49695663236235	0.0823767971151134	6.03272583744549	1.61216803923052e-09	1.05788931336174e-07	0.776887519260401
ENSG00000130770.18	75.4158982730717	0.193501816652041	0.0763913440613724	2.53303327791409	0.0113080216894845	0.0355763787399764	0.574114021571649
ENSG00000130766.5	5.13701332925002	0.824791257675783	0.244449211511915	3.37408025403093	0.000740627718447117	0.00435461821791655	0.657781201848998
ENSG00000120656.13	15.4873060898827	0.594710031057149	0.0979053373698219	6.07433718154431	1.24500883399135e-09	8.62349769618032e-08	0.782434514637904
ENSG00000188060.8	1.01342336401457	2.72183928821644	0.543186677265956	5.01087269282152	5.41837522025014e-07	1.22719636692551e-05	0.647919876733436
ENSG00000116329.11	1.06316286429371	2.18766193802222	0.516218059174565	4.23786401723392	2.25656367478152e-05	0.000260270264903656	0.631124807395994
ENSG00000060656.20	1.52513371403917	2.53718110128393	0.512867740621132	4.94704755306146	7.53475745297242e-07	1.60516696203193e-05	0.636517719568567
ENSG00000233399.2	0.446713190765367	2.62580695314252	0.811602788623366	3.2353350554603	0.00121500062739172	0.00640578864808097	0.631278890600924
ENSG00000162510.6	0.632303113677819	1.98044778421412	0.779528562333678	2.54057116045273	0.0110671569914355	0.0350010851064731	0.544838212634823
ENSG00000162511.8	168.515763607697	0.265632069927402	0.107112517083417	2.47993490546518	0.0131406369783766	0.0397973577059405	0.587981510015408
ENSG00000162512.16	7.16035890805663	1.22016107748462	0.255328949021565	4.77878079301368	1.76361340098901e-06	3.2155240992127e-05	0.673651771956857
ENSG00000084628.10	0.287403952223021	2.01974913144373	0.786694414381661	2.56738715125014	0.0102468136121676	0.0330722477802972	0.567642526964561
ENSG00000121769.8	0.7845537531619	1.95416276212077	0.52571182104196	3.71717485493787	0.000201463014981807	0.00153781476917017	0.592295839753467
ENSG00000168528.12	2.20760107975152	0.901972014619356	0.28994738107971	3.11081276630463	0.00186573197138714	0.00899492062990499	0.560246533127889
ENSG00000260386.6	0.446010552300758	2.41291773860862	0.761519144662443	3.16855821094057	0.00153197067417431	0.00770754346487929	0.618952234206472
ENSG00000284543.1	0.87541364871785	2.40593495802665	0.503970782211096	4.77395722718483	1.80640763376277e-06	3.28440032410949e-05	0.659630200308166
ENSG00000142910.16	4.42952869469613	1.03125706030606	0.27101339565557	3.80518851406402	0.000141696230220345	0.00116042874558307	0.612326656394453
ENSG00000084636.18	1.62109668622455	1.8134585842396	0.463322840652731	3.91402802781056	9.07690926691406e-05	0.00080916458435936	0.600308166409861
ENSG00000121753.13	0.745536439587295	2.423484787127	0.577408662398422	4.1971742804488	2.70265952827297e-05	0.000300089193253786	0.636209553158706
ENSG00000203620.2	0.414830944771392	2.378548067037	0.679858234932044	3.49859418452841	0.000467717865283692	0.00300289091438392	0.575346687211094
ENSG00000222046.3	0.38309482581851	2.20492141941147	0.858300166160028	2.56893975597853	0.0102010189876069	0.0329718225585886	0.572265023112481
ENSG00000183615.6	3.6824045975917	0.770408205164147	0.300889292134115	2.56043742766609	0.010454048715906	0.0335961585221372	0.528813559322034
ENSG00000182866.17	26.1833008463216	-0.767817889760086	0.179078184191314	-4.28761266051148	1.80603664212946e-05	0.000218371226035996	0.735901386748844
ENSG00000116478.12	39.8775320223079	-0.184920391451295	0.0743316923251785	-2.48777319157924	0.0128545683059527	0.0391392379795853	0.673343605546995
ENSG00000162526.7	0.393627407117806	1.84266471530829	0.702675927344355	2.6223535538955	0.00873247884093126	0.0294441417917917	0.560862865947612
ENSG00000273274.2	0.989158746641028	1.86718811561108	0.65179750100897	2.86467516785613	0.00417437206706609	0.0168454700154014	0.58382126348228
ENSG00000160062.15	1.46260412617217	1.52793488539956	0.43900233122661	3.48047100599757	0.000500532996043278	0.00317772912279464	0.681201848998459
ENSG00000162520.15	1.69064604057271	1.07410824163708	0.296671041421601	3.620536188804	0.000293993125042845	0.00206528789908016	0.592449922958398
ENSG00000004455.17	36.6003063739986	0.298814051970768	0.0987830832431104	3.02495166338725	0.00248672866156634	0.0113013977551467	0.616024653312789
ENSG00000142920.17	0.650671287528423	1.32382052977561	0.399225139164628	3.31597487208766	0.000913240397871145	0.00513856416465966	0.562095531587057
ENSG00000278997.1	0.390428245851086	1.71591820062537	0.610070252355813	2.81265672928532	0.00491340723803012	0.0189906743882646	0.556240369799692
ENSG00000160094.15	24.3061861583547	-0.426985829064308	0.104130826292107	-4.10047479952317	4.12303334931603e-05	0.000422832977484498	0.742681047765794
ENSG00000225313.5	0.327326613829634	2.13476478506474	0.856205996701264	2.49328408500925	0.0126567535893449	0.0386808827449781	0.56979969183359
ENSG00000134686.19	67.8118920405638	0.338096498229988	0.131579990087971	2.56951302400878	0.010184156356839	0.0329415722705506	0.633590138674884
ENSG00000121904.18	2.34213758448258	2.13409722425807	0.444676967592973	4.7992079189752	1.5929435874991e-06	2.94537069264841e-05	0.712018489984592
ENSG00000142698.15	0.678646297946688	2.93390852265711	0.586404808319671	5.00321361801954	5.63824022526578e-07	1.2736877099043e-05	0.694298921417565
ENSG00000146463.12	63.6960862415764	-0.239918039201718	0.0649468201243179	-3.69406906669917	0.000220693816075723	0.00164950199614461	0.681972265023112
ENSG00000116819.9	0.557171551367512	1.58512939762893	0.461899154999857	3.43176509519576	0.000599666730373989	0.00367494008270729	0.538983050847458
ENSG00000092853.14	27.0319465803593	0.771700920396014	0.139268670266631	5.54109491329664	3.00586231818476e-08	1.14222768091021e-06	0.755007704160247
ENSG00000116871.16	89.4753467176484	-0.243168244965136	0.0977447277176589	-2.48778886230612	0.0128540019452555	0.0391392379795853	0.649306625577812
ENSG00000286379.1	0.410121198111381	2.58268343909578	0.796087931489362	3.24421880666369	0.0011777323768585	0.00625972169933194	0.610169491525424
ENSG00000116885.18	0.453930079049763	1.7744769863718	0.665634382537465	2.66584334121582	0.00767954695863599	0.0266807190115456	0.567796610169492
ENSG00000163873.10	1.2836009197725	2.83905533233646	0.47110961864529	6.02631578718424	1.67739295315864e-09	1.08438277282962e-07	0.686594761171032
ENSG00000163874.11	9.2471910784054	1.0058262165561	0.243582211976249	4.12930898523156	3.63855148386668e-05	0.00038320340706684	0.619722650231125
ENSG00000163879.11	1.28201127980799	1.79194183771786	0.508412624462672	3.5245817107939	0.000424151977278203	0.0027728207413478	0.56517719568567
ENSG00000134690.11	8.13848001459353	0.764244259633339	0.200488915625157	3.81190280395452	0.000137901105213087	0.00113921248245818	0.684129429892142
ENSG00000183317.17	0.783289482764195	1.88164851927864	0.583229896397436	3.22625525697745	0.00125421446461295	0.00656756862249928	0.64175654853621
ENSG00000212541.1	0.548762710426668	2.04870377554126	0.813893563338189	2.51716424336678	0.0118303666206963	0.0368171471369393	0.536209553158706
ENSG00000183386.10	8.76090480778649	0.530395836432101	0.178104059395181	2.97801093491782	0.00290125633701273	0.0126874331885383	0.589214175654854
ENSG00000183520.12	16.2866464374437	0.383266531697077	0.116892113686571	3.27880572614804	0.00104247375702501	0.00569337670138275	0.629892141756549
ENSG00000284623.1	0.502690202607028	2.56766788107854	0.723193292812356	3.5504586486047	0.000384560543615506	0.00256132387508043	0.617873651771957
ENSG00000238063.3	0.464527676441008	2.28112615580905	0.670675168097424	3.40123843004381	0.000670812914187777	0.00401812484998041	0.607704160246533
ENSG00000228436.3	1.00042608364888	1.14073406963166	0.421109806867804	2.70887557360962	0.00675116532115958	0.0241078846752046	0.536363636363636
ENSG00000158315.11	1.01994480105199	1.65550670349996	0.679548787095274	2.43618520838865	0.0148430824865903	0.043677968388201	0.550385208012327
ENSG00000174574.16	34.4508550208167	0.373312751214661	0.129423775329386	2.88442173985865	0.00392133210647519	0.0160670292976109	0.623112480739599
ENSG00000116990.11	3.58535287745924	-0.827720653269407	0.275878927667426	-3.00030401113937	0.0026971026291689	0.0120012816174201	0.680431432973806
ENSG00000117000.9	26.2039160889791	0.282553374620296	0.098317985059204	2.87387271464271	0.004054723392126	0.0164829084795961	0.608320493066256
ENSG00000049089.15	3.60157055109828	0.638767718968923	0.268392156640561	2.37997908345876	0.0173136207758214	0.0489126090783674	0.56055469953775
ENSG00000084070.12	200.946878596521	0.528575136455419	0.110278609818555	4.79308849943883	1.64233131484979e-06	3.01349415327416e-05	0.708474576271186
ENSG00000117013.17	1.50180186052535	1.42335700187894	0.412543481318228	3.45019874591349	0.000560173986765157	0.00347629185150162	0.638520801232666
ENSG00000179862.7	4.47470781444916	0.868164776977861	0.263775701524697	3.29129928177473	0.000997257549727292	0.00549341408940878	0.636671802773498
ENSG00000171790.15	0.291109197638692	1.51214747704845	0.605730638517967	2.49640249459429	0.0125460155234163	0.0384411677512095	0.536209553158706
ENSG00000286640.1	0.773034146120603	1.49078463372275	0.529107614058098	2.81754522919992	0.00483922983589547	0.0187627895709797	0.487211093990755
ENSG00000127124.16	22.1411094534426	-0.379123582527164	0.151718028344181	-2.49886969047015	0.0124590114914239	0.03827312435392	0.67673343605547
ENSG00000177181.15	0.910547011166212	2.24810395591296	0.403389057446087	5.57304149533957	2.50329914200697e-08	9.79691750912204e-07	0.679661016949152
ENSG00000127125.9	30.4852926772394	0.223257929998644	0.0922750724346559	2.41948257647528	0.0155426053083814	0.0451800257781772	0.625269645608629
ENSG00000186409.18	5.48874857222515	1.11182231526779	0.253937708918143	4.37832695271812	1.19593844814136e-05	0.000156638621556964	0.704776579352851
ENSG00000236876.3	16.785583858589	-0.956533621353282	0.261580756250937	-3.65674308409625	0.000255440170830757	0.00185466848382997	0.807704160246533
ENSG00000065978.19	788.339465287508	0.289541918940479	0.0617021676542606	4.69257288597844	2.69790368596657e-06	4.55132179806551e-05	0.730970724191063
ENSG00000274386.5	0.305683185906236	2.01925448888302	0.618511530030404	3.2646998331361	0.00109580135104161	0.00592050374383212	0.579352850539291
ENSG00000164010.15	8.83144394342091	0.551532138365593	0.177605366716391	3.10537991369543	0.00190034767656564	0.00913436806826537	0.606471494607088
ENSG00000228192.8	0.791528688494889	1.3305352332832	0.442227677626358	3.00871089847836	0.00262358638928393	0.0117621128157931	0.55346687211094
ENSG00000237090.1	0.275953373297395	2.09939722471212	0.86677334814671	2.42208326917405	0.0154318140197849	0.0449427980718586	0.572265023112481
ENSG00000117394.24	18.3563571097123	1.25670851704473	0.231726602113144	5.42323801231561	5.85289751828348e-08	1.97220801574901e-06	0.628043143297381
ENSG00000227533.6	1.32697348417887	2.11541668945333	0.430913285328799	4.90914706386741	9.1473364016019e-07	1.88134769573245e-05	0.654237288135593
ENSG00000243710.8	1.34197765834607	2.65986639960009	0.493100164615855	5.39417057723401	6.88407976444193e-08	2.27574465142195e-06	0.684437596302003
ENSG00000179178.11	0.409766562685906	1.751266115747	0.672827527661431	2.60284551946608	0.0092453601912842	0.0306822546143019	0.548536209553159
ENSG00000117399.14	7.17483714833581	0.521731261455113	0.193014977584729	2.70306101621614	0.00687041331356694	0.0244195760849897	0.611093990755008
ENSG00000142949.17	4.02534230927294	0.886673364094035	0.308833566928327	2.87103948224583	0.0040912442148085	0.0165636239418766	0.645916795069338
ENSG00000126091.21	7.17205098854529	0.634134117713602	0.264660332243009	2.39603008255632	0.0165737300122066	0.0473674707105768	0.637904468412943
ENSG00000237950.3	0.716389874075848	2.10898981466475	0.672902610657403	3.13416797804416	0.00172342167247293	0.00844044635777895	0.578890600924499
ENSG00000117411.18	3.61148491369086	0.763196322459442	0.244831992249233	3.11722465453995	0.00182562394938864	0.00884993265004508	0.667026194144838
ENSG00000196517.13	2.47753051102613	1.54235226569728	0.373740199091686	4.12680324312374	3.67840854607146e-05	0.000386624217395596	0.655007704160247
ENSG00000230615.7	1.54507284126398	1.08277340344128	0.352965301171691	3.06764829247221	0.00215750382435489	0.0101236620144811	0.631741140215716
ENSG00000171872.5	0.399130080360353	2.26425472274846	0.932226633645433	2.42886723145228	0.0151460776696774	0.0443122979181195	0.594144838212635
ENSG00000187147.18	26.3626666011978	-0.376355040253864	0.104106858997872	-3.61508400000386	0.000300250251843997	0.00209798561349867	0.727580893682589
ENSG00000199377.1	6.26682508642842	1.89010257971885	0.375532348562188	5.03312853594514	4.82539347793782e-07	1.11507901182143e-05	0.666563944530046
ENSG00000142945.13	10.2902024939367	0.820325601368844	0.202262565723684	4.05574604689585	4.9974534019995e-05	0.000496559108049908	0.725115562403698
ENSG00000225721.5	7.74884791751552	-1.40563913974499	0.228972139088743	-6.13890906264455	8.30901124660314e-10	6.15805602622595e-08	0.86517719568567
ENSG00000142937.12	465.667189811217	-0.229305810647392	0.0832808162543922	-2.75340493718202	0.00589788959250342	0.0218043695722853	0.654545454545455
ENSG00000126088.14	21.5515390840245	0.833279106072446	0.139129331323108	5.98924107625643	2.10822471240982e-09	1.31736370931537e-07	0.750077041602465
ENSG00000162415.7	1.07951390131279	1.96296389723026	0.394223993588911	4.97931107480281	6.38110083981726e-07	1.40513021184269e-05	0.689368258859784
ENSG00000070759.17	2.86751212624039	0.719947046815237	0.216263064061502	3.32903378549421	0.0008714783211918	0.00495161575638969	0.611402157164869
ENSG00000132780.17	62.4056548455485	0.310483569749101	0.0886682928002846	3.50163017628445	0.000462421007606511	0.00297545018951921	0.63944530046225
ENSG00000086015.22	10.0453290049013	0.429625346176122	0.141091087819034	3.04502114780749	0.00232663949406992	0.0107052464872048	0.654237288135593
ENSG00000171357.6	0.430859270325478	1.48548989857473	0.543837762128505	2.73149457801666	0.00630477783825571	0.0228800421456021	0.503697996918336
ENSG00000197587.11	0.60724447208634	2.59610684986791	0.601842491745962	4.31359846716129	1.60618552526752e-05	0.000198270388602331	0.629892141756549
ENSG00000269956.2	0.73274346199091	2.45619915517608	0.536940619886371	4.57443349265673	4.77510257837799e-06	7.32835496524575e-05	0.608320493066256
ENSG00000142973.14	1.60380696208376	3.13742868282072	0.542966067486965	5.77831446694602	7.5452685409656e-09	3.64483802471515e-07	0.710939907550077
ENSG00000186377.8	0.342826942333238	2.25550464804758	0.869760284940404	2.59324860780706	0.00950740173721371	0.0312992320236049	0.569491525423729
ENSG00000186160.5	0.516355030484204	2.34434251596545	0.602570267535715	3.8905711786161	0.00010000853488508	0.000876900020214724	0.603081664098613
ENSG00000162365.12	0.550707750660391	2.78299711252795	0.808296694328316	3.44303908707753	0.000575216170694788	0.00355028519121427	0.602465331278891
ENSG00000162366.8	10.8889354056899	-0.818904054129866	0.279870512783084	-2.92601048244251	0.0034333936830787	0.0145105913495346	0.678890600924499
ENSG00000123473.17	13.1643745811908	0.805908527689445	0.16508987820802	4.88163500050541	1.05209858797666e-06	2.10757805894452e-05	0.753775038520801
ENSG00000269113.4	0.816071843896465	1.86514823357585	0.506130768793598	3.68511133599241	0.000228602687501096	0.00169607065451214	0.587981510015408
ENSG00000117834.13	1.09096825034493	1.71193440027108	0.545010502988662	3.14110350329651	0.00168312538176088	0.00829750651674457	0.608320493066256
ENSG00000186094.17	1.36168140706489	3.85696310569536	0.495373062767462	7.78597666200896	6.91767197524083e-15	4.02485528123901e-12	0.757010785824345
ENSG00000287661.1	0.317709072382694	2.44609113764021	0.91463349720191	2.67439487524064	0.00748642435060455	0.0261276409420859	0.612788906009245
ENSG00000162374.18	1.20940632997444	2.44348079943723	0.497038163379937	4.91608286740234	8.82930355129948e-07	1.83321828374404e-05	0.681818181818182
ENSG00000284696.2	0.941286229094423	3.0159403694298	0.607143929711601	4.96742242133987	6.78486870371877e-07	1.47298036816555e-05	0.660092449922958
ENSG00000284645.1	0.573852916643745	2.52237353813287	0.746064407136768	3.38090587622748	0.000722472865081067	0.00426896514411024	0.610169491525424
ENSG00000123080.12	7.66613442376558	0.827041399169222	0.181127919346055	4.56606249414875	4.96970664804412e-06	7.57374036432428e-05	0.709707241910632
ENSG00000203356.2	0.844242590245841	2.02329534925892	0.479117978942603	4.22295851582164	2.41116213011934e-05	0.000273878728376506	0.634206471494607
ENSG00000085831.16	5.32186669911029	2.85561136724906	0.390434772052069	7.31392686220128	2.59446394370872e-13	7.71911988342975e-11	0.724807395993837
ENSG00000169213.7	1.19678053131591	2.74784629204973	0.434915271460954	6.31811865980069	2.64766691336308e-10	2.44951290196721e-08	0.726348228043143
ENSG00000213735.2	0.445969183919378	2.17633448087307	0.793324383391345	2.74330970588545	0.00608232898891433	0.0222681250411454	0.600924499229584
ENSG00000085840.13	5.20491649445503	1.16791572623586	0.217670296196341	5.36552642526102	8.07134616630937e-08	2.58342280350015e-06	0.746379044684129
ENSG00000134744.14	32.543807916723	-0.255972415070276	0.0929911261140671	-2.75265421300833	0.00591142976743161	0.0218400321748369	0.641294298921418
ENSG00000162378.13	16.4717604336295	0.413011223390371	0.100114813504012	4.1253757454567	3.70129971600347e-05	0.000388718127414371	0.673035439137134
ENSG00000228929.1	2.91967907414686	-0.995177958025387	0.292556646594353	-3.40165902778226	0.000669781471093731	0.00401562135932587	0.683204930662558
ENSG00000203995.10	0.595165916929198	1.33372046997633	0.550534451994711	2.422592201349	0.0154102146658427	0.0449079925705741	0.555315870570108
ENSG00000116171.19	54.0276533743273	0.461679556328454	0.11006550208931	4.19458910889112	2.73366671510326e-05	0.000302505756275713	0.686594761171032
ENSG00000162383.13	0.456787567116905	1.78530204398551	0.536990899210586	3.32464115613511	0.000885324042201894	0.00501396367573653	0.571648690292758
ENSG00000157184.7	6.1736726751518	0.473449048154908	0.163338537486821	2.89857528688298	0.00374862298458966	0.0155442583120884	0.628043143297381
ENSG00000259818.1	0.365002281957799	2.38106557644906	0.73344175342352	3.24642763428023	0.00116863154023491	0.00622145404360113	0.608320493066256
ENSG00000211452.11	0.464084754961624	1.78892825381392	0.687524730977812	2.60198386066733	0.00926862139935839	0.0307450963484101	0.580123266563945
ENSG00000081870.12	10.422655317398	0.409640273736994	0.13197263163827	3.10397897391177	0.00190936899682769	0.0091709959777917	0.648690292758089
ENSG00000219102.3	0.554235309867222	1.19333939372107	0.450504944280938	2.6488930007767	0.00807558949105638	0.0276892462093816	0.48597842835131
ENSG00000280425.2	0.403192106810234	2.29586393211061	0.781330292744573	2.93840383949014	0.00329906982440434	0.0140540589232923	0.608320493066256
ENSG00000116221.15	15.3809640317783	0.52499405230066	0.104365024206725	5.03036392020336	4.89549739313183e-07	1.12630854786448e-05	0.769491525423729
ENSG00000162390.18	1.67447483253221	1.43449472233387	0.334698099537509	4.28593626410213	1.81971158262378e-05	0.00021965739352815	0.696147919876733
ENSG00000184313.20	0.267210252111225	2.0650463887772	0.752023045083851	2.74598817453386	0.00603289381427215	0.0221471152334932	0.567026194144838
ENSG00000162398.12	0.341865887902145	1.70089604805321	0.665575175834341	2.55552807527869	0.0106026807454582	0.033952958326515	0.585670261941448
ENSG00000284601.1	0.277850660172339	2.15416307922817	0.888287733601022	2.42507354063691	0.0153052860013401	0.0446664757946568	0.613097072419106
ENSG00000162399.9	1.35659525065107	2.88586273600546	0.546662760495577	5.27905492115336	1.29851883372047e-07	3.861777030934e-06	0.649306625577812
ENSG00000169174.11	0.424085585874541	1.53931013345229	0.628394696203383	2.44959122467528	0.0143018476359498	0.0424671730935323	0.555624036979969
ENSG00000231090.2	1.09944529928381	2.76267569211109	0.625175949788975	4.41903706155622	9.91416465701664e-06	0.000134633121913905	0.613251155624037
ENSG00000233079.3	0.439876060093984	2.17370870823709	0.570132439395255	3.81263818375739	0.000137491313843115	0.00113665853458807	0.596610169491525
ENSG00000260971.4	1.24691610055964	2.14409687730702	0.416672330643486	5.14576255638525	2.66436259170812e-07	7.0320908645264e-06	0.693374422187982
ENSG00000162407.9	6.39682676668117	1.10393249253595	0.242866128598659	4.54543619938135	5.48216016882296e-06	8.20662764666224e-05	0.632819722650231
ENSG00000162409.11	1.28604305404514	1.64597999290416	0.397238214025114	4.14355904036991	3.4195698156348e-05	0.000363652221417345	0.644530046224961
ENSG00000187889.13	0.723052912110066	2.2978375148807	0.736087026708095	3.12169272315125	0.00179814511168214	0.00874424875818383	0.577503852080123
ENSG00000173406.16	1.414055002211	2.23734551668023	0.543305065319741	4.11802808310562	3.82128138324196e-05	0.000398709896338982	0.66979969183359
ENSG00000226759.8	0.608003862033452	2.64725307934463	0.693179101878256	3.81900301404294	0.000133992125770902	0.00111397738872299	0.60924499229584
ENSG00000184292.7	2.70050874948199	0.815046720877052	0.316057468043453	2.5787927933568	0.00991462379483843	0.0323067430238282	0.576425269645609
ENSG00000283445.1	0.721476367494006	1.869062285639	0.545376779070715	3.42710279822282	0.000610058076064507	0.00372231916179924	0.584283513097072
ENSG00000177606.8	37.9669092463895	0.69371889727373	0.190577210376736	3.64009367070898	0.000272538876500904	0.00195335692979652	0.637904468412943
ENSG00000234807.7	0.831379675492611	1.23030303039876	0.420133540612607	2.92836184562847	0.0034075322835963	0.0144222791181935	0.541140215716487
ENSG00000237352.4	1.41232172046156	1.85142418856472	0.483351039180295	3.83039248597564	0.000127939025632396	0.00107224698114834	0.667642526964561
ENSG00000224609.8	1.03083489620328	2.52430751727733	0.523420338789582	4.8227157605584	1.4161670931398e-06	2.67322558512175e-05	0.636979969183359
ENSG00000226476.6	1.16142319647483	2.43150718121438	0.421802088504831	5.76456885226287	8.18668519647765e-09	3.88303970677859e-07	0.753158705701079
ENSG00000231252.3	0.466525130735018	2.00803331984628	0.685801882355244	2.92800788611152	0.00341141392431631	0.014431675451034	0.550077041602465
ENSG00000162599.17	29.6360391753737	0.746655958323188	0.128778884980833	5.79796880858473	6.71229321650386e-09	3.29760425328446e-07	0.768875192604006
ENSG00000237928.6	0.563342781040794	2.04181305449962	0.501741719566179	4.06945042613764	4.71241649852779e-05	0.000473084696182725	0.608936825885978
ENSG00000287224.1	0.647593238446382	1.95737089270757	0.731735011991261	2.67497230641048	0.00747354233980826	0.0260910344388451	0.576579352850539
ENSG00000132854.19	0.548878337453876	1.42141942667074	0.509274914656212	2.79106507264406	0.00525349091910801	0.0199850052308291	0.495531587057011
ENSG00000162607.13	37.8347079462653	0.432007439009926	0.0841067986000511	5.13641520305902	2.80028615321509e-07	7.33904825460234e-06	0.717103235747304
ENSG00000116641.18	9.86145641546086	0.650833205281989	0.158047290164472	4.11796497494325	3.82232770533514e-05	0.000398709896338982	0.71864406779661
ENSG00000132855.5	4.12653294276629	-1.88949902485486	0.559043733500095	-3.37987694276612	0.000725182907092005	0.00428111361296119	0.45824345146379
ENSG00000224209.8	0.94409328002405	2.27715202493206	0.508751404823537	4.4759621365997	7.60679659891855e-06	0.000108180960647955	0.595685670261941
ENSG00000203965.13	1.37940898886356	0.799326198979242	0.280082198945598	2.85389861258015	0.00431863114770633	0.017234741873279	0.583975346687211
ENSG00000185483.12	2.54961733320801	0.784969598409318	0.325274681666195	2.41325145378168	0.0158109073864741	0.0457466214159207	0.509707241910632
ENSG00000223949.8	0.343340698081238	2.0034586474921	0.838382008763862	2.3896727584196	0.0168633907822186	0.0479910105934834	0.540215716486903
ENSG00000177414.14	0.754152982239752	2.80964804318651	0.658713472239052	4.26535688367835	1.99582916384373e-05	0.000236768460207325	0.648998459167951
ENSG00000158966.16	3.662473543552	0.71498307175013	0.247221431532401	2.89207560735455	0.00382705836230858	0.0157671191254073	0.694607087827427
ENSG00000162437.14	5.51265350242286	0.672200008483994	0.184865915404449	3.63614897323477	0.000276744324167849	0.001977004064219	0.677657935285054
ENSG00000226891.9	0.867885822959697	1.71392988240129	0.47486974343066	3.60926318450853	0.000307067952554423	0.00213479902649493	0.551617873651772
ENSG00000162433.15	2.23098595713933	0.74610458028277	0.280399593639138	2.66086184576635	0.00779409299942749	0.0269784430078015	0.520801232665639
ENSG00000118473.23	2.42907666137871	2.05059784973028	0.350740832626702	5.84647597022943	5.02096061025255e-09	2.60830933923874e-07	0.695069337442219
ENSG00000152760.10	3.36591988302895	0.77228636256048	0.27995150142625	2.75864340296789	0.00580418328328033	0.0215859555004042	0.603081664098613
ENSG00000198160.15	109.075276695373	0.337913446636083	0.0732911128886081	4.61056509197319	4.01575873878348e-06	6.37215729083812e-05	0.750693374422188
ENSG00000203963.12	0.39927037320705	2.25605156986284	0.840549678520404	2.68401931202223	0.00727429042322878	0.0255302241100504	0.600616332819723
ENSG00000162594.16	0.759499963225171	1.95371925132182	0.528394121984228	3.69746590667058	0.000217762454743243	0.00163416439072693	0.57673343605547
ENSG00000172380.6	11.2944925241268	1.24999720383624	0.256942358668546	4.86489347382669	1.14518469538192e-06	2.24425342024622e-05	0.672727272727273
ENSG00000232284.7	0.498270615687919	1.83166343401114	0.631931562804651	2.89851550677705	0.00374933767835269	0.0155447599516437	0.584129429892142
ENSG00000116729.14	2.12265778657371	1.03410486039502	0.285435191319139	3.62290597601474	0.000291311735546738	0.00205472086747971	0.629275808936826
ENSG00000024526.17	5.28972667332476	1.35119595004982	0.217991848277097	6.19837833721319	5.70478775435395e-10	4.60996151186713e-08	0.719876733436055
ENSG00000285041.1	0.394007233110269	2.40258932588281	0.850226860605773	2.82582148036466	0.00471595387507556	0.0183986148647338	0.61171032357473
ENSG00000285407.1	0.358899829565982	1.86959686909015	0.782314373713964	2.3898280945733	0.0168562605300303	0.04799011573998	0.573805855161787
ENSG00000223883.2	0.716485099862915	3.05882781117816	0.731476591436102	4.18171660855583	2.89316439943284e-05	0.000315751689478744	0.653620955315871
ENSG00000033122.21	2.52831458856864	3.52935265714661	0.458020857640471	7.70565924732846	1.30169538932811e-14	6.68254680066442e-12	0.757164869029276
ENSG00000244389.3	2.10865249738202	-1.71294965009885	0.40092481505869	-4.27249595375655	1.93297062221877e-05	0.000230880642476879	0.772573189522342
ENSG00000229956.11	1.5445715112963	2.28682491388119	0.399994208395625	5.71714506330889	1.08328634912758e-08	4.89010399876867e-07	0.665331278890601
ENSG00000172260.15	1.2122690718616	1.95335388037848	0.446694067080089	4.37291207637253	1.2260010897373e-05	0.000159697316077125	0.6326656394453
ENSG00000286863.1	0.437805848832604	2.13470687095678	0.777261426040366	2.74644643287099	0.00602447232197506	0.0221332450735924	0.58382126348228
ENSG00000225087.2	0.67427029167563	2.61844095050951	0.660455811729576	3.96459672851154	7.35201306768539e-05	0.000681623251197376	0.654237288135593
ENSG00000162620.16	1.21984318176101	1.26954753754796	0.419888587895743	3.02353427586649	0.00249840725145724	0.011338758651006	0.571494607087827
ENSG00000254685.8	4.06015518449996	0.75147998595241	0.177409584436618	4.23584773245939	2.27691039497411e-05	0.0002616947671695	0.674884437596302
ENSG00000116783.15	0.422409563451983	2.37651958477357	0.827318297439608	2.87255774727628	0.00407163657579009	0.0165148859531117	0.630970724191063
ENSG00000178965.14	1.48271952419951	2.23788195002214	0.402077744159597	5.56579413441461	2.60961187691829e-08	1.01522820447956e-06	0.677349768875193
ENSG00000234497.5	0.820021992619101	2.86180594873074	0.613620504899537	4.66380429904193	3.10416602468776e-06	5.12118934205261e-05	0.675500770416025
ENSG00000162624.15	0.394172082368391	2.27124902738661	0.780038923242972	2.91171242832859	0.00359453397001206	0.0150461935665375	0.589522342064715
ENSG00000230863.3	0.404428064083556	1.85372273353761	0.70006657767936	2.64792348705246	0.00809878527186087	0.0277469767060797	0.570570107858243
ENSG00000225605.3	0.336972685571126	2.10209952717282	0.879101196237242	2.39119174922102	0.0167937794504111	0.0478574658278571	0.570416024653313
ENSG00000184005.11	2.88183072067281	1.28830637147014	0.285806988217837	4.50760976665908	6.55620149630359e-06	9.53635930979003e-05	0.569645608628659
ENSG00000226084.5	6.68611667049782	-0.616473284692401	0.193374806801488	-3.18797104384571	0.0014327488343724	0.00730662835635728	0.689368258859784
ENSG00000237413.5	0.754249599925372	2.34281674085	0.529190689099772	4.42716923994914	9.54778194470996e-06	0.000130469742628599	0.635439137134052
ENSG00000162618.15	5.77075383799342	1.17815988690118	0.26341297560716	4.47267217640116	7.72481567126847e-06	0.000109561822267146	0.652388289676425
ENSG00000117114.20	6.33267824500597	1.15124417711883	0.258113073386156	4.46023195189528	8.18709971018522e-06	0.00011493546627993	0.664098613251156
ENSG00000215875.4	0.393259199159266	2.36920121485071	0.638585632021259	3.71007598049409	0.000207197053901374	0.00157378394698166	0.621725731895223
ENSG00000233290.3	1.02878998250951	2.91540720903267	0.497081604607165	5.86504747311393	4.49004214087813e-09	2.40405487387467e-07	0.718335901386749
ENSG00000230817.6	0.438948985268679	2.3508878519501	0.734184098545834	3.202041363476	0.00136457402393419	0.00700947166855897	0.591679506933744
ENSG00000233008.6	1.10837670954971	1.74313539488031	0.535431399433612	3.25557185612243	0.00113164256949172	0.00607192905292678	0.581818181818182
ENSG00000174021.11	25.0941377330037	0.481634386982661	0.112974892148142	4.26319846670977	2.01521379358209e-05	0.000238743563545548	0.66964560862866
ENSG00000117151.13	7.15196958306361	0.518332651124496	0.17042835317738	3.04135222491424	0.0023551814198157	0.0108181333216868	0.689676425269646
ENSG00000162643.13	0.796739546896537	2.62012336879405	0.54539550482068	4.80407950860453	1.55465047175737e-06	2.88270953622886e-05	0.642835130970724
ENSG00000055732.13	0.742490171438072	2.79977161746654	0.700767544399192	3.99529293250438	6.46143103794319e-05	0.000611837929242056	0.627734976887519
ENSG00000285210.1	0.442019679976025	1.79257045064441	0.652775398757598	2.74607537915206	0.00603129042340246	0.0221443340156392	0.551926040061633
ENSG00000122417.15	12.0089315379691	0.507537479154996	0.136411509280098	3.72063531760251	0.000198722227980602	0.00152221924312116	0.657164869029276
ENSG00000137975.8	0.735585508167014	2.27463994284696	0.564788719837629	4.02741744470552	5.63928583158459e-05	0.000548876511682334	0.639753466872111
ENSG00000016490.16	0.404066318273461	2.18712672832904	0.7923497940166	2.76030453323147	0.00577475033758302	0.0214978690940706	0.580123266563944
ENSG00000236915.2	0.398664224739135	1.7924063511011	0.552472397520693	3.2443364757132	0.00117724590879983	0.00625840657547148	0.556856702619414
ENSG00000153923.10	0.320028242311159	2.3583129732903	0.939900035300144	2.50911042102175	0.0121035642560316	0.0374669566506762	0.62095531587057
ENSG00000261737.1	0.388869941699464	1.5315200540113	0.565437383419038	2.70855818685111	0.00675762614083146	0.0241145110561877	0.563328197226502
ENSG00000267272.5	0.589830774337725	1.73179396902638	0.630695657509613	2.74584730116044	0.00603548479889634	0.0221504153356748	0.516486902927581
ENSG00000284240.1	0.858622331488312	2.7694919879698	0.492789885220385	5.62002604158815	1.90928677652477e-08	7.7743306971962e-07	0.691371340523883
ENSG00000237505.8	2.04388444332262	2.11133742602684	0.401098503746951	5.26388756453418	1.41040724584303e-07	4.12574543025296e-06	0.675500770416025
ENSG00000137947.12	25.8583282143171	-0.391392735453479	0.117469796911937	-3.33185844993749	0.000862681229421233	0.00491978217135846	0.713097072419106
ENSG00000137944.18	12.0574119441166	0.318370648682651	0.127449987147904	2.49800455698113	0.0124894588303216	0.0383320979688717	0.621571648690293
ENSG00000117226.12	22.0147121631761	0.49598860918056	0.16462713661384	3.01279982986027	0.0025884959301792	0.0116326811609941	0.606317411402157
ENSG00000117228.11	101.875092618856	0.66249652220791	0.215233267087135	3.07803961336378	0.00208367214803926	0.00983853997835238	0.471494607087827
ENSG00000162654.9	49.4816109563715	0.569459053559009	0.168564631930259	3.37828313708544	0.000729399378997938	0.00429906357393072	0.578736517719569
ENSG00000284734.1	0.625221160452395	1.16820945354817	0.452765800872237	2.58016274925725	0.00987537620127011	0.0322069132662748	0.565485362095532
ENSG00000154451.14	122.824936174104	0.786153987050888	0.224605562268983	3.50015368768742	0.000464989989033051	0.00298830827021682	0.576271186440678
ENSG00000183347.15	1.63266840672321	1.22593501605049	0.44993303992072	2.72470547232208	0.00643588704945707	0.0232419854798462	0.595993836671803
ENSG00000225492.6	4.37351752687577	1.38074470201955	0.297121089085842	4.64707741300935	3.36670847376192e-06	5.48519982949811e-05	0.66748844375963
ENSG00000286548.1	0.57077980505696	2.27656168164695	0.584324880093739	3.89605467643572	9.77723257676275e-05	0.000861330764888299	0.606163328197227
ENSG00000162664.17	28.8659976783829	0.405629807200871	0.108331473575576	3.74433942244763	0.000180869007725817	0.00141274235091806	0.699537750385208
ENSG00000287372.1	0.562679542624856	2.23467232173308	0.729107169367888	3.06494355784551	0.00217711079091619	0.0101954973804347	0.598613251155624
ENSG00000143032.8	0.310167222129759	2.15251161762417	0.902623214344125	2.38472884744966	0.0170917138493619	0.0484249812795144	0.577966101694915
ENSG00000233593.10	1.40553627174818	1.95256016438685	0.497272584824239	3.92653893251924	8.61769487899456e-05	0.000774291308585571	0.619568567026194
ENSG00000162669.16	1.49132291383131	0.899069376412826	0.379130974585631	2.3713952082007	0.0177210710706755	0.0497014212482181	0.585516178736518
ENSG00000097046.13	3.7106101254432	1.03060531188587	0.23171442719316	4.44773907421288	8.67788509103511e-06	0.000120405080791458	0.649614791987673
ENSG00000069702.11	9.02939131850109	0.456890480157124	0.19184364461474	2.38157735730391	0.0172386696567037	0.0487483011651969	0.59537750385208
ENSG00000137948.19	1.13789263352281	3.49376352190085	0.582392986142732	5.9989793919747	1.98561552846028e-09	1.24969677322469e-07	0.709707241910632
ENSG00000230667.6	0.856391000522477	1.1876883719785	0.42189624074239	2.81511958932979	0.0048759085598981	0.0188708112217667	0.506625577812018
ENSG00000189195.15	3.23187888140424	0.875521636931328	0.234685430686742	3.73061776510522	0.000191010832685497	0.00147436486479118	0.638212634822804
ENSG00000174842.17	3.02946311680927	0.788325807091956	0.238220932219035	3.30922140111147	0.000935558235748118	0.00523160393071732	0.650231124807396
ENSG00000162676.12	14.3727604515045	1.06495129366478	0.205428456592655	5.1840495291092	2.17119234079364e-07	5.90916401940324e-06	0.735747303543914
ENSG00000229992.1	0.429019283194708	1.70500209613938	0.597737333563121	2.85242697821104	0.00433867794091156	0.017273427319686	0.552542372881356
ENSG00000207523.1	4.25152115877307	1.3288067453661	0.473471351682333	2.8065198467544	0.00500798273754489	0.0192652077629151	0.524191063174114
ENSG00000229052.2	0.365655685973202	2.54847838209777	0.86269180770348	2.95410059460506	0.00313581771007201	0.0135013943899203	0.62095531587057
ENSG00000143033.18	13.9817920358644	0.355579337963431	0.106383388460705	3.34243290337356	0.000830474302264369	0.00477239522522744	0.657010785824345
ENSG00000117505.13	60.9461593891487	0.334627895797766	0.101334944899802	3.30219645482256	0.000959308559244017	0.00533009972003444	0.650539291217257
ENSG00000137942.18	34.5867038944962	0.462109599496461	0.18454653370187	2.50402752209363	0.0122788482292214	0.0378662902635424	0.631124807395994
ENSG00000023909.10	21.7895358128562	0.657454551580722	0.171945826116968	3.82361448618986	0.000131509484949737	0.00109550790167165	0.694607087827427
ENSG00000198691.13	1.63743234054197	2.48318699498649	0.569158497438339	4.36290946399427	1.28344066477886e-05	0.000165859049779073	0.702157164869029
ENSG00000137962.13	24.159906708104	0.8228012395325	0.174280890493899	4.72112138743809	2.3454790087061e-06	4.03134177023514e-05	0.683204930662558
ENSG00000117528.14	10.7605068593911	0.391000298618977	0.139332280391718	2.80624344566615	0.00501228083609079	0.019278909482963	0.621109399075501
ENSG00000117525.14	0.388763912553168	1.98422513199163	0.597846286749706	3.31895535017741	0.000903548754864978	0.00510186121363733	0.628505392912173
ENSG00000224081.9	0.662658438388554	2.34714846788237	0.539603120216178	4.34976815356821	1.36281541381507e-05	0.000173125828066502	0.647457627118644
ENSG00000117519.16	30.1137646933842	1.55478403884293	0.235732315955039	6.59554899184664	4.23685093086522e-11	5.40971873052081e-09	0.673651771956857
ENSG00000172339.10	1.63287114954905	0.962440174869169	0.314901422121364	3.05632209719981	0.00224070406472569	0.0104121236099774	0.599383667180277
ENSG00000152078.10	8.21502874158714	0.952928944441916	0.236834742219042	4.02360285283051	5.73145365030942e-05	0.000555868246207805	0.64175654853621
ENSG00000226026.6	0.601325847229299	2.06937440934175	0.564122998690968	3.66830356880268	0.000244165177580959	0.00178767692377647	0.615716486902928
ENSG00000228971.3	1.21859401029521	3.17592760453797	0.611183395222096	5.19635780252814	2.0323092306193e-07	5.59515460316241e-06	0.706009244992296
ENSG00000237435.10	0.400119488854163	2.03811894402333	0.648254763721725	3.14400920453279	0.00166650197778324	0.00823562755423193	0.566409861325116
ENSG00000228502.1	3.15191031928899	-0.666637528464672	0.254497809605302	-2.61942344218425	0.00880785404144907	0.0296404529624461	0.622187981510015
ENSG00000137970.7	36.1721902067347	-0.964713682388151	0.219006773541015	-4.40494906522826	1.05808736235748e-05	0.000142065863185865	0.795685670261941
ENSG00000232878.3	0.49064166562037	2.56230880343845	0.739956476728388	3.46278312849877	0.000534619116124976	0.00334865973645553	0.624961479198767
ENSG00000225206.10	0.538206374291925	2.54367552295649	0.678431318877379	3.74934861080055	0.000177294485898924	0.00139048617938253	0.60462249614792
ENSG00000162627.17	2.81592563053541	0.942418178419808	0.282998197429957	3.33012078161048	0.00086808319810874	0.00493947284971205	0.570878274268105
ENSG00000232825.3	0.378334861010743	2.54944551131793	0.827678870435179	3.08023510371538	0.00206837253388062	0.00978840312510441	0.629738058551618
ENSG00000223656.1	0.408869966077325	1.85234194527878	0.634196076175093	2.92077169012219	0.0034916560182472	0.0146951515624093	0.584283513097072
ENSG00000162688.17	15.8519704928788	0.662021544214793	0.163250637499947	4.05524630318831	5.00815025689533e-05	0.000497433194332449	0.672419106317411
ENSG00000228084.1	0.317279112541551	1.82317924173738	0.700023367849221	2.604454830328	0.00920205495817958	0.0305740721849644	0.554699537750385
ENSG00000117620.15	3.72034803237003	0.569933564658117	0.231767472186654	2.45907486189055	0.0139295568155726	0.0416163763739083	0.618181818181818
ENSG00000122477.13	0.572023202586586	1.22994928287104	0.511828989778848	2.40304732133769	0.016259083287181	0.0467488819047851	0.527734976887519
ENSG00000162692.12	4.43484669916414	0.865110793171714	0.24307370316198	3.55904724335901	0.00037220258141111	0.00249115048698443	0.624961479198767
ENSG00000117543.21	5.96330933104734	-0.54043574947784	0.160593023085005	-3.36525048906875	0.000764741984105674	0.00446133570139366	0.675500770416025
ENSG00000118733.17	0.464222876929855	2.34641497898816	0.585850715664648	4.00514144004441	6.19803838513864e-05	0.000592684590941198	0.619722650231125
ENSG00000060718.22	1.73265647182278	2.18069445531514	0.479926661197528	4.54380769318754	5.52470635454953e-06	8.25626971040986e-05	0.65362095531587
ENSG00000233047.7	0.591115456449331	2.92130894035983	0.625662308579631	4.66914643938156	3.02453736219908e-06	5.00875630721672e-05	0.682896764252696
ENSG00000237480.3	0.968866197734234	2.70039999461937	0.533204692482227	5.06447154853083	4.09534792810125e-07	9.86425017971914e-06	0.658859784283513
ENSG00000162631.20	1.02058920873795	2.82857806030359	0.499143175238227	5.66686714478984	1.45432016509381e-08	6.23191662233815e-07	0.672419106317411
ENSG00000085491.17	22.4262656033237	0.355259327736237	0.109553881042023	3.24278176507471	0.0011836884073931	0.00628279281932136	0.625269645608629
ENSG00000143107.10	0.675419236698079	2.70004889329429	0.705942812652368	3.82474167156638	0.000130909277919958	0.00109154990907654	0.616949152542373
ENSG00000121957.15	17.1834065047379	1.19257826819533	0.159583008196314	7.47309053560552	7.83329131522596e-14	2.80946894815406e-11	0.784591679506934
ENSG00000197780.10	8.2260224474891	0.417091872289393	0.164104073490984	2.54163021926636	0.0110336836807484	0.0349454740196484	0.622187981510015
ENSG00000116299.17	1.80973618300319	1.26570114955227	0.387382855411522	3.26731328418678	0.00108573459165392	0.00587814373008331	0.579661016949153
ENSG00000143126.8	1.75758931782301	1.20568799766783	0.381862280404125	3.15738961279928	0.00159188495240884	0.00793125248791021	0.56502311248074
ENSG00000134222.16	5.5440833532794	0.613295882858541	0.217108795515332	2.82483204516341	0.0047305405370902	0.0184432600119934	0.671186440677966
ENSG00000134243.12	32.1855791417365	0.662904373537444	0.198347436600131	3.34213733688861	0.00083135915643645	0.00477401398380634	0.655469953775038
ENSG00000156097.12	0.471965914229074	1.82219508420057	0.738800139194087	2.46642493352572	0.0136469329666066	0.0409730372304519	0.568412942989214
ENSG00000168765.17	9.47836788683139	0.792036176928265	0.277212192725434	2.85714769304084	0.00427466882978643	0.0171313912905967	0.58613251155624
ENSG00000134184.13	4.47596585851913	1.44973904257922	0.4655922897945	3.11375225568941	0.00184724526819835	0.00892829529480692	0.609707241910632
ENSG00000134202.11	5.07800842995196	1.35353120364617	0.319352264678511	4.23836419324835	2.25154315489715e-05	0.00025992020670863	0.626964560862866
ENSG00000198758.11	1.18544420336214	2.6322219973047	0.599528730799266	4.39048516289709	1.13098032611582e-05	0.000149633116331774	0.673497688751926
ENSG00000184371.14	4.30449221122406	1.0798409411294	0.265513815879895	4.06698588376985	4.76251267603655e-05	0.000477199031320279	0.645608628659476
ENSG00000197106.7	0.672978265264372	2.70998147108925	0.575470438029174	4.70915844151818	2.48741662467793e-06	4.24270632360374e-05	0.683359013867488
ENSG00000116396.15	4.93024141080922	1.03943680433298	0.259844735666029	4.00022267785688	6.328290814725e-05	0.000602718479851327	0.685670261941448
ENSG00000224699.9	2.2834146120154	1.2981674398953	0.298735334687369	4.3455436607586	1.38931133196993e-05	0.000175724392722883	0.650693374422188
ENSG00000235407.1	0.415764143659904	2.09031516185138	0.840168730554429	2.48797067283375	0.0128474326873549	0.0391311636366131	0.571032357473035
ENSG00000177301.16	3.07452681909892	2.13070898389462	0.333683253434314	6.38542378727452	1.70923453348607e-10	1.69512039983834e-08	0.754237288135593
ENSG00000261654.1	0.513364962705685	1.56240666509847	0.633475814726882	2.46640302403981	0.0136477678438152	0.0409730372304519	0.517719568567026
ENSG00000121931.16	8.65999847815827	0.350516642322259	0.130994064989511	2.67582078890617	0.00745464946336599	0.0260410449966442	0.602773497688752
ENSG00000064886.14	5.54210724407419	-0.71392036372258	0.22797343750848	-3.13159450296057	0.00173859821655413	0.0085036388017598	0.670878274268105
ENSG00000236040.1	0.290210742323424	2.28012508322821	0.916251798440076	2.48853545183774	0.012827044787582	0.0390872540303156	0.578274268104777
ENSG00000134216.19	0.751482726684796	2.82571172441469	0.654123643758254	4.31984342926303	1.56139941871311e-05	0.000194022589372314	0.653929121725732
ENSG00000085465.13	0.539048091016285	2.54072041025387	0.556206897130443	4.56794121641037	4.92538110734801e-06	7.51493753802946e-05	0.645300462249615
ENSG00000121933.19	1.15385764160206	2.39506547613488	0.416617238165077	5.7488391183321	8.98582684487942e-09	4.17139926334456e-07	0.688751926040062
ENSG00000282608.2	0.63452751827672	2.19591895689089	0.765516865471986	2.86854419012307	0.00412365590018838	0.016674217572005	0.582742681047766
ENSG00000143079.15	15.7057144062395	1.14460764228945	0.180785718930894	6.33129457934107	2.4311268338372e-10	2.29789757269045e-08	0.763944530046225
ENSG00000134245.18	1.37711908405283	2.03324069872654	0.398458346394624	5.10276850045666	3.34720357793678e-07	8.45257503175191e-06	0.719876733436055
ENSG00000215866.8	0.300108439541659	2.37569408273916	0.846811714571678	2.8054572720936	0.00502452425186164	0.0193195068611899	0.59768875192604
ENSG00000226419.8	1.98500634804037	1.11611891757289	0.333141501904991	3.35028482248721	0.000807285041373123	0.00466895006698279	0.610785824345146
ENSG00000134242.16	26.3952697118514	0.36738577160165	0.0987206922787543	3.72146672720118	0.000198068967131204	0.00151854808123841	0.654853620955316
ENSG00000188761.13	6.89974279281055	1.8191879421265	0.297184443370065	6.12141039920176	9.27506700811682e-10	6.70828188968273e-08	0.683513097072419
ENSG00000235527.7	0.938868914134599	2.31873913086487	0.513575605866708	4.51489343414544	6.33486127275258e-06	9.26588479570994e-05	0.619568567026194
ENSG00000163349.22	124.856969264727	0.194762527163626	0.0714750617059766	2.72490184009649	0.00643206066452198	0.0232377828506298	0.644375963020031
ENSG00000116774.12	0.469038246019397	1.41425021606108	0.581364819681944	2.43263810980994	0.0149892738414857	0.0439916116710882	0.529738058551618
ENSG00000134207.17	0.595506520705614	2.74873272619589	0.651934512876139	4.2162712234229	2.48375013383942e-05	0.000280420638224164	0.639753466872111
ENSG00000116748.22	1.57897125155731	3.329021209826	0.602188271296773	5.52820665646172	3.23520822849839e-08	1.21006031197921e-06	0.668104776579353
ENSG00000213281.5	42.7742266916439	0.301180782733567	0.0746839086671868	4.03273995842553	5.51302742810294e-05	0.000538992099038802	0.682280431432974
ENSG00000198765.12	0.563748460275117	2.1150958072164	0.674528181820671	3.13566706954686	0.00171463733702822	0.0084081396067181	0.602465331278891
ENSG00000134259.6	0.467055048277845	2.14752839035696	0.682046632157112	3.14865331651145	0.00164024657207841	0.00813967698069691	0.579969183359014
ENSG00000118729.12	0.491943734357578	2.25040159525054	0.776245196903724	2.89908601589667	0.00374252207240322	0.0155214181688042	0.601232665639445
ENSG00000177551.5	0.618907476802536	2.77130218109856	0.689397949054292	4.01988747558678	5.8225944879355e-05	0.000562328177363066	0.607395993836672
ENSG00000163393.13	6.0994890198639	0.744890683118368	0.221063911596646	3.36957162179188	0.00075285123234865	0.00440831504253274	0.659630200308166
ENSG00000173212.5	0.788859776711474	2.07926797719	0.536516123361327	3.8754995174482	0.000106406190709555	0.000922186986149479	0.623574730354391
ENSG00000116815.16	2.96150752961778	0.630542587695908	0.241637181618058	2.60946011484512	0.00906852169587857	0.0302783131857727	0.621263482280431
ENSG00000143061.18	0.91699516092689	2.14614683316675	0.566401438595858	3.7890914233678	0.000151199266665133	0.00122270660247698	0.608166409861325
ENSG00000223489.1	0.619251523720009	2.48092942073046	0.626319338795827	3.96112536697388	7.4597351441654e-05	0.000689413291720926	0.599691833590139
ENSG00000134247.10	1.45415564908108	1.22289622753789	0.351742257087496	3.47668272121679	0.000507658179101547	0.00321187444701936	0.596918335901387
ENSG00000134258.17	0.460866769201806	2.36784422581131	0.871843206604176	2.7159060343362	0.0066094674217152	0.0237053528815544	0.591987673343605
ENSG00000155761.14	1.32634854544587	3.37808416241652	0.465175125600157	7.26196216544942	3.81514926169222e-13	1.07406707494221e-10	0.747611710323575
ENSG00000092607.15	0.565034327365102	1.19319669858047	0.470549308600139	2.53575273998419	0.011220592803794	0.0353650608870754	0.528505392912173
ENSG00000227712.2	0.504910804858947	2.32210969862763	0.980367000364017	2.36861267032184	0.0178549411131447	0.0499740961684156	0.586748844375963
ENSG00000194297.2	0.940008223004903	2.77398214832602	0.85080915872623	3.26040466287296	0.00111253361704056	0.00598855986047614	0.589522342064715
ENSG00000092621.13	10.8494600168295	0.755232446389214	0.253620413489285	2.97780622623708	0.00290319466706173	0.0126874331885383	0.554083204930663
ENSG00000134193.15	0.772245605134777	1.29950158007277	0.54383205940889	2.38952735056709	0.0168700677036058	0.0479995775500768	0.589676425269646
ENSG00000265808.4	20.5852577634245	0.449500728493396	0.0948860095424795	4.73727086491248	2.16615557623517e-06	3.78600035360408e-05	0.699845916795069
ENSG00000273136.7	6.96366373158592	0.847881426630239	0.169142098242969	5.01283497980661	5.36338917931806e-07	1.21864027686766e-05	0.709707241910632
ENSG00000198019.13	3.27111961654907	0.943646265683867	0.285195892251139	3.30876527791258	0.000937083630483072	0.0052346327316637	0.621879815100154
ENSG00000171943.12	4.45249573449126	0.655219244844114	0.202059249204138	3.24270849973393	0.00118399281072995	0.00628279281932136	0.625115562403698
ENSG00000227082.3	0.485538609978137	1.81811916404836	0.726526275585003	2.50248232603067	0.0123325782905801	0.0379961831965129	0.569337442218798
ENSG00000203825.4	0.376287525030277	1.92130411175355	0.745494253203467	2.57722189473293	0.00995979913658575	0.0324337638052349	0.565793528505393
ENSG00000207349.1	0.697585966647442	2.11189247137917	0.809452208849228	2.60903911100765	0.0090796864165611	0.0303026577129895	0.577503852080123
ENSG00000207205.1	3.5497068300694	1.79820577934905	0.379126707896111	4.74302058361395	2.10554866299356e-06	3.69487098488588e-05	0.593374422187982
ENSG00000266338.6	3.35096921566913	0.539542952269457	0.189795382713943	2.84276121238761	0.00447245649875968	0.0176644827350318	0.570107858243451
ENSG00000278099.1	12.7160842867212	2.71506432432329	0.400558345934908	6.77819936066066	1.21682868032965e-11	1.93084900050855e-09	0.640369799691834
ENSG00000277918.1	14.0251023481902	1.28914869403316	0.264726132048809	4.86974475869076	1.11742493907963e-06	2.20304365624872e-05	0.621571648690293
ENSG00000196369.11	2.47849885660351	0.485132315997199	0.200219507145161	2.42300224845461	0.0153928314083525	0.0448642003710882	0.553620955315871
ENSG00000270722.1	8.72064169502059	1.35103453647689	0.268140859654957	5.03852541613911	4.69132130765042e-07	1.09277735299736e-05	0.656702619414484
ENSG00000272150.5	2.60615273324857	0.916573681749039	0.279772417603789	3.27614026285851	0.00105236282676047	0.00574139685981298	0.597072419106317
ENSG00000143127.13	1.48254612184467	1.27304572526567	0.451704685732377	2.81831418950548	0.0048276544117234	0.018728352023669	0.601694915254237
ENSG00000234222.6	0.977763129257703	1.00295990503736	0.392524102648543	2.55515495295683	0.0106140536059565	0.033972756908454	0.478736517719569
ENSG00000272031.3	0.961724271443387	1.6769493162197	0.443561557374444	3.78064619969774	0.000156421831350013	0.00125588359043423	0.623882896764253
ENSG00000121851.13	35.0468067416318	0.265268242398292	0.10398140582852	2.5511122905547	0.0107379722835129	0.0342539341968271	0.623728813559322
ENSG00000265972.6	474.896628049669	0.424250895043937	0.0876732899670281	4.83899823085786	1.30495208133361e-06	2.50118999952244e-05	0.750077041602465
ENSG00000233396.8	0.360642246128916	2.28581844823372	0.615697670784608	3.71256634010132	0.000205168259003406	0.00156103110409764	0.602465331278891
ENSG00000276975.3	1.27493978682344	3.39414041554723	0.510811240466275	6.64460792297564	3.04025274338499e-11	4.16544263310288e-09	0.738212634822804
ENSG00000227242.4	0.455836711707078	2.02782443330723	0.662289215492013	3.06184124076484	0.00219980092186999	0.0102701832625535	0.590292758089368
ENSG00000225603.3	0.561528775163896	2.45706744724825	0.685985652192314	3.58180588674969	0.000341227299796845	0.00232535480564316	0.536825885978428
ENSG00000286172.1	5.78784809899883	4.12943293199686	0.507367807538754	8.138933670287	3.98774355431754e-16	4.53943920604964e-13	0.759938366718028
ENSG00000283342.1	0.452365161989423	2.07938249116087	0.662346845953616	3.1394163101465	0.00169284761283667	0.00833436182762124	0.605855161787365
ENSG00000278811.4	0.564376900068985	2.45239321275368	0.702523385393595	3.4908349867666	0.000481513551973345	0.00307262681398151	0.595069337442219
ENSG00000162836.12	2.65691245058467	0.798613757480587	0.246419565808027	3.24086991575476	0.00119165549485839	0.00631634150442728	0.603081664098613
ENSG00000234190.1	0.456804681810666	2.27063045148086	0.846380461921006	2.68275386027611	0.00730187099834185	0.0255971276343814	0.589522342064715
ENSG00000215859.9	0.460303772906604	2.13884596763648	0.816082013375092	2.62087134942577	0.00877053523167655	0.0295344248791968	0.591063174114021
ENSG00000206585.1	22.3874471587835	-1.26538573301367	0.284920048883551	-4.44119583010054	8.94603341548321e-06	0.000123536417133007	0.777349768875193
ENSG00000232265.8	0.566651117657562	1.44909233170589	0.502838783108945	2.88182292293855	0.00395381862231325	0.0161621981529126	0.534668721109399
ENSG00000227733.10	0.445159455295887	2.12693269456199	0.869506242452497	2.44613849874481	0.0144395520222451	0.0427762334291039	0.533281972265023
ENSG00000199879.1	1.99263653467181	2.6991006504812	0.556567928341611	4.84954398742239	1.23745626742061e-06	2.39588329640791e-05	0.579352850539291
ENSG00000207340.1	4.95016707196628	2.22470708552247	0.43408949247098	5.12499639845853	2.97543433915856e-07	7.73695227393804e-06	0.506009244992296
ENSG00000238825.1	1.51023276001741	1.76710306502093	0.533063436405539	3.3149958228922	0.000916444940561017	0.0051512154215905	0.519414483821264
ENSG00000231551.8	0.88238624207702	1.19890814924888	0.38780940470518	3.09148807301442	0.00199155982914674	0.00948399771675519	0.508474576271186
ENSG00000274210.1	4.21137925217048	1.38636550237378	0.324909283122896	4.26693103086682	1.98180393996542e-05	0.000235638468465825	0.609861325115562
ENSG00000269713.7	5.79351705505647	0.735089788301287	0.212821021958987	3.45402809146808	0.00055227984461872	0.00343537883130592	0.663790446841294
ENSG00000277147.6	7.4300314258261	0.672936529245386	0.152722335064769	4.40627449128508	1.05163683524991e-05	0.000141490008327405	0.661325115562404
ENSG00000150337.14	4.94022720455512	0.885762523971276	0.265185623365397	3.34016042321718	0.000837300079616318	0.0048022323514818	0.578736517719569
ENSG00000203814.6	76.1069081456974	0.832614761205494	0.148798468176332	5.59558691302397	2.19876663259924e-08	8.7756262156575e-07	0.750077041602465
ENSG00000183598.4	5.27070492318578	0.810405991348704	0.22420109726759	3.61463882748738	0.000300766617107574	0.00209991241842947	0.653004622496148
ENSG00000184260.6	94.6860058170334	0.581795244406825	0.0982561676996981	5.92120838851537	3.19584589240224e-09	1.82295505784042e-07	0.763944530046225
ENSG00000184270.6	60.3405967986412	0.355046405902314	0.137917499990458	2.57433904998914	0.010043180174595	0.0326119984287791	0.579661016949153
ENSG00000159164.10	0.884787076415725	1.27915151229457	0.464257665945267	2.75526201530806	0.00586451507111523	0.0217456342357312	0.582742681047766
ENSG00000014914.21	3.76816257186348	-0.624454609470197	0.229659943798996	-2.71904015624394	0.00654716591755898	0.0235367153718975	0.659322033898305
ENSG00000136631.15	9.63305904606494	-0.31010199197182	0.130244023291939	-2.38093068790369	0.0172689608966239	0.0488109612647529	0.663482280431433
ENSG00000023902.14	147.178709845782	-0.382484267141545	0.152806254562532	-2.50306682953885	0.0123122293019556	0.037955820980078	0.673035439137134
ENSG00000285554.1	0.526714205642029	1.15505965835692	0.428426180465147	2.69605292819141	0.00701665165763057	0.0247888238699344	0.560246533127889
ENSG00000143401.15	126.644638811561	0.730493256658299	0.110578467781328	6.60610760227636	3.94556161415359e-11	5.13943752148106e-09	0.771032357473035
ENSG00000118298.12	0.500787712922693	2.10892553202469	0.669831664618326	3.14844108366595	0.00164143807792955	0.00814404619222123	0.602773497688752
ENSG00000159208.16	0.986841571865757	1.56069716745709	0.458675767043229	3.40261526681003	0.000667441945019253	0.00400385795119648	0.58597842835131
ENSG00000143369.15	2.69087482731117	1.23152283143768	0.368772460368001	3.33951952433957	0.000839234514014661	0.00481227289661232	0.585516178736518
ENSG00000277452.1	2.88449087829731	-2.05406466859959	0.325279540919284	-6.31476748520526	2.70567962451834e-10	2.49436985665983e-08	0.871032357473035
ENSG00000259357.2	0.993774063926783	1.63168044059524	0.498752585617203	3.27152277030513	0.0010696997406742	0.0058081457093181	0.575963020030817
ENSG00000163141.20	0.700645722557127	1.19547943710651	0.453926103140688	2.63364329311545	0.00844741826185029	0.0286973277451362	0.528505392912173
ENSG00000143443.10	0.687084682834465	1.09388742950571	0.42311426068582	2.58532394472511	0.00972875434671656	0.0318557086425379	0.508782742681048
ENSG00000143434.16	1.48663570629787	2.13442501858088	0.411334005247036	5.18903127714666	2.11390891978125e-07	5.777282185565e-06	0.632357473035439
ENSG00000265753.2	0.899870683614726	-1.37044023239216	0.440372242335497	-3.11200411979666	0.00185821905864543	0.00896644060094871	0.706471494607088
ENSG00000143416.21	14.4111795315621	0.979592234477168	0.242634993587277	4.03730813925159	5.40680312565346e-05	0.000530389357196924	0.620338983050847
ENSG00000238711.1	0.835466711007373	2.0571740463157	0.668093449497434	3.07917110677135	0.00207577424523144	0.00981186519022377	0.556240369799692
ENSG00000143375.15	2.35523434923373	1.1605261697175	0.38496039766602	3.01466378555734	0.00257264265142614	0.0115872922586684	0.46748844375963
ENSG00000159409.15	0.581534551144945	2.00321461217885	0.633013971596782	3.16456618978839	0.00155314330805461	0.00778804171968701	0.573497688751926
ENSG00000178796.13	0.493122311653567	2.91651007205596	0.924077451644317	3.1561316282161	0.00159876693386667	0.00795948200465816	0.63020030816641
ENSG00000143436.11	17.1332459308392	-0.318049322233985	0.127481797746368	-2.49486066133741	0.0126006599973828	0.0385724868527391	0.642218798151002
ENSG00000143365.19	1.45457506900882	1.95901899229017	0.405768191318451	4.82792647182319	1.37962010264336e-06	2.62127819502239e-05	0.63728813559322
ENSG00000229021.2	0.860364138495028	2.99698064094492	0.590637202692491	5.07414810188525	3.89235819903702e-07	9.506503952163e-06	0.669953775038521
ENSG00000182898.4	0.673168983688472	2.60285175204074	0.575375936984585	4.52374106168169	6.07560482580868e-06	8.93961514890877e-05	0.66286594761171
ENSG00000215853.3	1.42750026074232	2.2759852521385	0.510180823626818	4.46113445809032	8.15269158290814e-06	0.000114575293088406	0.620647149460709
ENSG00000237975.7	1.95157601115505	2.76115195803937	0.480419960491046	5.74737143564382	9.06414699984461e-09	4.1928886351578e-07	0.702465331278891
ENSG00000197915.7	0.715123652095201	2.04983854606908	0.602219976657172	3.40380363575351	0.000664545080373274	0.00399241903775426	0.607395993836672
ENSG00000143631.11	4.37723903710599	1.24152772388111	0.42231251104459	2.93983173932071	0.00328390524205921	0.0140031281836473	0.707858243451464
ENSG00000143536.7	0.468109336259261	2.27252732693562	0.755433437802283	3.00824296783432	0.00262762969288388	0.0117741914460184	0.575963020030817
ENSG00000229699.1	1.8630357021336	4.90510426812082	0.791317393494047	6.19865594823138	5.69473629379813e-10	4.60996151186713e-08	0.694607087827427
ENSG00000184330.12	0.483621843501087	2.56006708279548	0.647383350127779	3.95448397350685	7.67000126271521e-05	0.000704123327701296	0.614175654853621
ENSG00000197956.10	228.236197106188	-0.299538000725708	0.0984558425122275	-3.0423588187619	0.00234731900356505	0.0107876963579674	0.675500770416025
ENSG00000196154.12	61.7180812926255	-0.355911564788365	0.12026717374014	-2.95934088845704	0.0030829786025891	0.0133154974881207	0.693374422187982
ENSG00000188643.11	8.13221629995444	0.649296955458036	0.252356305735876	2.57293731402777	0.0100839470176865	0.0327078668009253	0.582588597842835
ENSG00000189334.9	0.363998084600436	1.97691859249583	0.758528989684728	2.60625318132865	0.00915387707345169	0.0304493469110802	0.580893682588598
ENSG00000160678.12	0.382155370088443	2.24222829174424	0.816796231103467	2.74515014438185	0.00604832187404643	0.0221850887232115	0.598921417565485
ENSG00000169418.10	3.59349053339386	1.20310101978958	0.325601677993362	3.69500865967315	0.000219879293242607	0.00164623381632197	0.63944530046225
ENSG00000198837.10	23.7370689904039	-0.404608315478675	0.132663993907962	-3.04987286723313	0.00228938254106781	0.0105696726662383	0.653312788906009
ENSG00000160741.17	18.3349060629472	0.233894509326114	0.0987279010343971	2.36908216295032	0.0178322915119206	0.0499342306272838	0.626194144838213
ENSG00000143570.19	0.259032512930478	1.69001007064511	0.668559335720324	2.52783856323575	0.0114767110176095	0.0359558750584005	0.565639445300462
ENSG00000143578.16	1.62798366433647	0.976421196204106	0.343432056890915	2.84312770637556	0.00446731664717405	0.0176507947067312	0.616949152542373
ENSG00000143545.10	183.211512012992	0.419957394473318	0.114936868796905	3.65380925084523	0.000258378250734549	0.00186874567976021	0.678582434514638
ENSG00000177954.14	424.535215075773	-0.53560276461238	0.112560945731019	-4.75833568325092	1.95195694963039e-06	3.49061811323084e-05	0.758705701078582
ENSG00000143552.9	1.17305819213757	1.84164460483848	0.369273547045368	4.9872096703754	6.12575745452493e-07	1.36274864460613e-05	0.697072419106317
ENSG00000169291.10	26.1393559233728	0.793236643514996	0.176236532157204	4.50097737288331	6.76417071220097e-06	9.81160762253994e-05	0.665331278890601
ENSG00000286391.1	0.268608423442343	2.16001607249392	0.855095354619766	2.52605286746577	0.011535212110976	0.0360873370163189	0.590138674884437
ENSG00000160716.6	0.801730028309751	2.55699109296225	0.588601212053861	4.3441825137259	1.39795256789678e-05	0.00017656147676157	0.621879815100154
ENSG00000173207.13	4.83170547588709	0.723251274645981	0.176113884892586	4.1067248904713	4.01308726920646e-05	0.000413989956195285	0.664406779661017
ENSG00000163357.11	0.62924727973165	2.41348412309079	0.605643173792889	3.98499352015504	6.74819671284438e-05	0.000636230775425609	0.610477657935285
ENSG00000163462.18	0.402515159280938	1.40688410247063	0.568970039393073	2.47268573925504	0.0134102008099078	0.0404173912288484	0.497996918335901
ENSG00000231064.7	0.276645798277321	2.28375227957693	0.709713515955566	3.21785090495573	0.00129154935086779	0.00672273262513329	0.588906009244992
ENSG00000177628.16	3.33865553733422	0.722106406850123	0.204102239715452	3.53796414903061	0.000403224802805024	0.00266256549319947	0.66748844375963
ENSG00000143627.19	0.991633322033593	1.90588880790392	0.409804652418771	4.65072516052436	3.30769894684705e-06	5.41602087719509e-05	0.60924499229584
ENSG00000116539.14	115.84820186804	-0.260639282688209	0.0596842676822519	-4.36696792655318	1.25983218838304e-05	0.000163484829324774	0.729429892141757
ENSG00000246203.2	0.518134239869036	1.72939803729686	0.499050481083569	3.4653769565393	0.000529488752535021	0.00331811261820774	0.585824345146379
ENSG00000163374.20	128.997980851191	-0.280603487790204	0.0881323573226069	-3.18388723863427	0.00145311606447699	0.00739555848249571	0.67211093990755
ENSG00000163479.14	19.0619272975552	0.32954997195595	0.112509200819826	2.92909352794796	0.00339952114967159	0.0143999777933509	0.638828967642527
ENSG00000254726.3	0.859437456735205	1.4664348435474	0.475510324175984	3.08391799082091	0.00204293901888718	0.00969859261029746	0.547457627118644
ENSG00000196189.13	6.99612973267988	0.66297413628831	0.233330819162144	2.84134834253336	0.00449232130885437	0.0177262857519725	0.636517719568567
ENSG00000160783.19	1.37387547686893	0.802581021508817	0.324500388656614	2.47328215793944	0.013387839620751	0.0403592880772023	0.539907550077042
ENSG00000198715.13	9.89549672074154	1.36569817946149	0.254560148929845	5.36493314135302	8.09792093595271e-08	2.58876393095377e-06	0.699691833590139
ENSG00000163468.15	73.8288784791769	-0.423208974509207	0.0887212307272862	-4.77009810436556	1.84136218225327e-06	3.32958076349573e-05	0.745146379044684
ENSG00000125462.19	1.30783902431122	2.46677205987638	0.497475924219892	4.95857576172074	7.10118457608435e-07	1.52897380403816e-05	0.666872110939908
ENSG00000116604.18	44.6115872403994	-0.220229613412764	0.0917257656042342	-2.40095693900207	0.0163522606368658	0.04693432229713	0.622496147919877
ENSG00000183856.11	3.34320285520518	1.20337897011011	0.293822995943061	4.09559151845049	4.21091836005808e-05	0.000431170373496443	0.652696456086287
ENSG00000132692.19	0.680369773277779	2.34701712388854	0.646524886702854	3.63020383617072	0.000283197485143116	0.00201063304936877	0.611093990755008
ENSG00000237588.2	0.300123010608917	2.37346532530854	0.881837871690618	2.69149851860891	0.00711318142320029	0.0250622145097874	0.574730354391371
ENSG00000143321.19	191.607154424589	0.387591656749819	0.0990342860386782	3.91371182903711	9.08880953621789e-05	0.000809949663979772	0.702003081664099
ENSG00000027644.5	0.539775786026565	2.35875915249562	0.772132318345897	3.0548639092697	0.0022516266739893	0.0104395412747278	0.568104776579353
ENSG00000160838.14	0.718708365896737	1.86589452465906	0.556194011255316	3.35475479221321	0.000794353627210916	0.00459924074914555	0.544838212634823
ENSG00000271736.2	3.0171127910414	1.43906133892693	0.343310231127379	4.1917228455478	2.76844073226275e-05	0.000305040840675934	0.583975346687211
ENSG00000163518.11	0.848738595927833	2.15324800262797	0.553610581518953	3.88946323374106	0.000100466187233499	0.000880617915683788	0.606317411402157
ENSG00000160856.21	11.7269991443728	-0.567815466900065	0.204575555798466	-2.77557826830219	0.00551036343547979	0.020725805985883	0.666409861325116
ENSG00000163534.15	5.19749000460687	-0.83120368325594	0.290954593670976	-2.85681581022192	0.00427914075166722	0.0171440647528923	0.663944530046225
ENSG00000073754.6	2.79931505977249	1.21623033197264	0.323938868006497	3.75450571725851	0.000173683880879398	0.00136804794500132	0.663790446841294
ENSG00000183853.18	1.66186964738331	1.31255914575357	0.468386534043409	2.80229906360187	0.00507398133676084	0.0194733185809253	0.575500770416025
ENSG00000158485.11	0.2888743997865	1.99439402373369	0.832115026446864	2.39677684015606	0.0165399937051929	0.0473072006979857	0.565331278890601
ENSG00000180708.6	0.367105294500694	2.04499433670864	0.787152698202528	2.59796395461567	0.00937783375201395	0.0309760654031249	0.575963020030817
ENSG00000197532.3	0.801426478671515	2.60584012409775	0.80819489350318	3.22427194856743	0.00126293402810216	0.0066092621874417	0.616795069337442
ENSG00000198967.5	0.517857707500012	2.60674864599733	0.612729634087103	4.25432115729329	2.09684171127805e-05	0.000246186142083775	0.642064714946071
ENSG00000163554.15	44.9562413769814	1.96220525126971	0.235601187935498	8.32850321538668	8.18708476682427e-17	1.33971408353121e-13	0.770416024653313
ENSG00000197403.5	0.725889166212373	2.02994719532126	0.493404438205949	4.11416484760915	3.88583679899786e-05	0.000403246052601514	0.609090909090909
ENSG00000163563.8	382.825944930115	0.626739717173758	0.122717349053407	5.10718103029588	3.27000437469315e-07	8.31216063477825e-06	0.751001540832049
ENSG00000162706.13	0.687060285946045	1.56294404550233	0.550605649932036	2.83859064231406	0.00453132475031131	0.0178567663423701	0.553775038520801
ENSG00000225670.4	1.26284623967708	1.84835346220751	0.47452377159431	3.89517569582952	9.81275745634948e-05	0.000863452712599728	0.646995377503852
ENSG00000158714.11	3.09354908713418	0.838882295001251	0.34341335716683	2.44277712993476	0.0145747347687119	0.0430743544095738	0.508166409861325
ENSG00000272668.2	1.31598041364073	3.0499242145133	0.528427272104044	5.77170099940033	7.84752757791685e-09	3.7699810466976e-07	0.682896764252697
ENSG00000213085.10	5.33619105687444	0.844109309780918	0.275353634325892	3.06554628141164	0.00217272748056686	0.0101828751474572	0.615100154083205
ENSG00000085552.17	0.996860454328564	2.74246180755164	0.492302352684996	5.57068596685424	2.53738316466505e-08	9.90071028573181e-07	0.684283513097072
ENSG00000224259.7	1.6413798883663	1.81330769879101	0.31689666686737	5.72207879848081	1.05228478747395e-08	4.76659520858877e-07	0.730662557781202
ENSG00000177807.10	1.11490915243249	1.10310913015744	0.459105226562893	2.40273703354654	0.0162728845967461	0.0467782899112874	0.573805855161787
ENSG00000018625.15	0.894224357239167	1.80393577532943	0.559635653207229	3.22341109790131	0.00126673612565087	0.00662518682416922	0.617565485362096
ENSG00000132681.17	1.67181704060244	2.52093223802285	0.471274188508885	5.34918376497363	8.83517957711832e-08	2.78755064598553e-06	0.700616332819723
ENSG00000162735.19	7.51158178458979	0.440092811441648	0.14677159080523	2.99848771160125	0.00271323097717408	0.0120566553707352	0.665639445300462
ENSG00000162736.17	6.60670453058948	0.56167780257468	0.208088035125051	2.69923161241413	0.00694997886223826	0.0246064025113079	0.623420647149461
ENSG00000162738.6	1.09937545252341	2.22222501223189	0.506924530161061	4.38373935371769	1.16659341286388e-05	0.000153640587201218	0.581818181818182
ENSG00000117091.10	73.1492207736654	-0.448409907307777	0.10370135874039	-4.32405045367193	1.53190237414649e-05	0.000191173822497157	0.722650231124807
ENSG00000122223.13	5.3155226323685	-0.767807619630231	0.194518170318883	-3.94722826341378	7.90611718529341e-05	0.000722001953768231	0.742681047765793
ENSG00000213080.3	2.82333890844575	-0.645934721078136	0.25467599524631	-2.53629997775574	0.0112030722050543	0.035320232522626	0.656394453004623
ENSG00000198358.4	0.290083320096398	2.16305549165389	0.857953407591072	2.52118060551474	0.011696180308701	0.0365036825417106	0.603389830508475
ENSG00000186517.14	351.990299922505	-0.340791612183107	0.0995133895960672	-3.42458048677075	0.00061574942343692	0.00374484353180614	0.704160246533128
ENSG00000143256.5	21.4743965646759	-0.345105141109128	0.115868439699704	-2.97842226928692	0.0028973650962373	0.0126769406667254	0.70231124807396
ENSG00000143222.12	29.6959292555361	-0.236863428281265	0.0999892053127983	-2.36888999707799	0.0178415590711604	0.049952661218831	0.647765793528505
ENSG00000158859.10	2.22352839405445	1.38269446974939	0.342681050937882	4.0349312165499	5.46182954123097e-05	0.000534931842340267	0.646841294298921
ENSG00000143252.16	7.58790699221899	0.340227407109526	0.136980888809788	2.48375820938034	0.0130004046059602	0.0394639528571884	0.581201848998459
ENSG00000188931.4	0.286021455130561	1.82684223235007	0.761781549218455	2.39811824561031	0.0164795444151403	0.0471961750029757	0.522650231124807
ENSG00000288093.1	0.934221297552073	1.29701584242095	0.486445086863256	2.66631502187534	0.0076687795722035	0.0266596404116927	0.528197226502311
ENSG00000143226.15	64.3801047436908	0.835578279450867	0.218364454259566	3.82653066078983	0.00012996196850989	0.00108641898452297	0.708166409861325
ENSG00000244682.7	2.41242822491264	-1.11185772618842	0.356785840973086	-3.11631684473795	0.00183125397438042	0.00886737406273872	0.605855161787365
ENSG00000162747.12	101.240034996575	0.699495284045753	0.229117407199172	3.0529993010862	0.00226566466011196	0.0104934781763756	0.698921417565485
ENSG00000072694.21	2.39693611718979	1.31395330658426	0.310546995975633	4.23109327609582	2.32558201725565e-05	0.000266279643325251	0.645300462249615
ENSG00000199595.1	0.35866435929503	2.10381038078173	0.807741043039627	2.60456045772397	0.00919921895314106	0.0305740721849644	0.575963020030817
ENSG00000162746.14	0.808951614959525	1.07005754168998	0.418039179486924	2.55970634858508	0.0104760642075396	0.0336462601915852	0.499537750385208
ENSG00000118217.7	20.5356634673857	0.30382868558627	0.105388391129973	2.88294263085925	0.00393979186225288	0.0161250008656409	0.669029275808937
ENSG00000185860.13	0.750988535434742	2.51837372107418	0.825390626919468	3.05112953665743	0.00227982194009347	0.0105404022665596	0.594453004622496
ENSG00000117152.14	0.449933116435326	2.18793706620929	0.679413023555473	3.22033430380755	0.00128041187238214	0.00667670656098568	0.601232665639445
ENSG00000143228.13	4.66220678380929	1.03450859066012	0.199679699709311	5.18084007621269	2.20888814580188e-07	5.97449477617611e-06	0.701386748844376
ENSG00000213070.3	0.473766233170548	1.52493614239711	0.526240538731981	2.89779298659044	0.00375798548004527	0.0155682873162255	0.510631741140216
ENSG00000233693.1	0.445730536184167	2.37387399045495	0.715754848302366	3.31660204060835	0.000911193061686778	0.0051325473934584	0.60924499229584
ENSG00000162761.14	0.565372169856592	2.03837728387729	0.746593764362563	2.73023614872761	0.00632889722348043	0.0229505799314632	0.567796610169491
ENSG00000143171.13	0.351675080243799	1.76768618835941	0.651043634480635	2.71515777858664	0.0066244201960861	0.0237427199964307	0.559322033898305
ENSG00000237463.6	0.373015924857344	2.71366766536167	0.698364875006624	3.88574477680586	0.00010201664215614	0.000891874065352725	0.674884437596302
ENSG00000143198.13	9.70121918146673	0.875255671336208	0.144863854397918	6.04191897954076	1.52291940108392e-09	1.00435959091131e-07	0.710939907550077
ENSG00000236364.4	0.80506081927348	2.00093337885381	0.626065982663454	3.19604232502986	0.00139326672033021	0.00713306790607851	0.588906009244992
ENSG00000188859.7	0.396103850468491	1.88465005319864	0.674284617390215	2.7950364053878	0.00518938710129753	0.0198001359787485	0.554545454545455
ENSG00000232341.2	0.494522568929123	1.37793846744078	0.476209681944651	2.89355407856016	0.00380908691344524	0.0157173509587776	0.517719568567026
ENSG00000143194.13	0.634780218739124	1.70831738771412	0.460884601971481	3.70660547218679	0.000210055779481002	0.00159134271364918	0.577657935285054
ENSG00000198842.10	0.737624003779312	2.48668211431743	0.596944563772228	4.16568349094851	3.10421129332118e-05	0.000336540207377786	0.642989214175655
ENSG00000198821.11	14.122165329783	-0.523088440177931	0.190254119474224	-2.74941978456766	0.00597008734329765	0.0219967389279791	0.677966101694915
ENSG00000198771.11	162.988238552048	-0.284319422799896	0.0793382524890197	-3.58363606306107	0.000338844126080999	0.00231152082049315	0.694298921417565
ENSG00000197965.12	5.50146632441107	0.953779253387467	0.227765372469861	4.18755161526441	2.81979905879521e-05	0.000309696854700245	0.669337442218798
ENSG00000143199.18	0.954717622095946	2.05683189323191	0.596609842548703	3.4475326193835	0.00056573208822473	0.00349999941727313	0.61864406779661
ENSG00000143158.11	14.9016835836974	0.568256295224042	0.132001421271909	4.30492558147154	1.67041878569401e-05	0.00020475142625019	0.673959938366718
ENSG00000143147.15	2.70626572366357	1.03021935077451	0.317512901180185	3.24465351469253	0.00117593612834713	0.00625398328506692	0.662403697996918
ENSG00000143155.13	22.9067801983494	0.245098973691296	0.100981658562694	2.42716328073705	0.0152174053861086	0.0444667531048098	0.612018489984592
ENSG00000227722.2	0.511620195153307	2.50003066669098	0.798235167252332	3.13194753783717	0.0017365090176697	0.00849500730579747	0.610477657935285
ENSG00000225826.2	0.407638376984268	2.36370597542643	0.830709022021014	2.84540785373418	0.00443545904845967	0.01755527821975	0.598921417565485
ENSG00000287831.1	0.357537696193616	2.35437384519936	0.775139301662885	3.03735578901571	0.00238663572794007	0.0109434144709154	0.608012326656394
ENSG00000117477.12	0.765597140161013	2.50947357731803	0.538779834992312	4.65769766114917	3.197653541105e-06	5.25225627435452e-05	0.643297380585516
ENSG00000213062.5	0.951976056443951	2.45516770026209	0.438984136618491	5.59283922916743	2.23386123362692e-08	8.88859495726749e-07	0.679198767334361
ENSG00000233985.2	0.690830782912496	3.25924779050857	0.568799494538391	5.73004691776952	1.00402860053132e-08	4.57969979427021e-07	0.721417565485362
ENSG00000231407.6	0.447603433665549	1.82915434151909	0.541539171211649	3.37769535198444	0.000730960125971289	0.00430454296405315	0.558397534668721
ENSG00000231424.3	0.64505805611227	2.06255650416438	0.567699849873821	3.63318134507664	0.000279948119125145	0.00199444942991416	0.604314329738059
ENSG00000117501.15	0.893913889979831	3.06239161095779	0.539491807867052	5.67643765169547	1.37528648859539e-08	5.96154815304709e-07	0.687981510015408
ENSG00000094963.14	2.90589921493541	1.40579683781991	0.28307483082636	4.96616683905124	6.82892114818223e-07	1.47886528950957e-05	0.66502311248074
ENSG00000010932.17	0.393079209531017	2.2341737123446	0.850909891013274	2.62562903068869	0.00864890213446784	0.0292112429933742	0.583050847457627
ENSG00000230630.5	4.8932811591671	0.739893851222123	0.260872511201675	2.83622773366921	0.00456498822637809	0.0179406367071497	0.618798151001541
ENSG00000135845.10	10.2826320849906	0.636997491231284	0.195162926491002	3.26392672360677	0.00109879579641587	0.00593168485397117	0.598767334360555
ENSG00000120337.10	0.285594593851704	2.2999488925387	0.761499438004133	3.02028967817336	0.00252533030315089	0.0114233237728225	0.617719568567026
ENSG00000203739.4	2.44430477228189	0.623446197602076	0.23559892659291	2.64621832797789	0.00813972622513472	0.0278471595487361	0.59291217257319
ENSG00000162753.13	0.501540874853765	1.84815028863015	0.658035448807305	2.80858773183107	0.00497593224998938	0.0191767597716801	0.575808936825886
ENSG00000120334.16	4.24910862160319	0.573088717325378	0.192946088561992	2.97020127019185	0.00297604694705098	0.0129497858015105	0.595685670261941
ENSG00000117593.12	6.51570606538533	0.485863935762239	0.153264543950241	3.17010003252924	0.0015238646634722	0.00767561073855891	0.696147919876733
ENSG00000227373.6	1.10701536171872	1.30021186663772	0.432873100560007	3.00367905733952	0.00266736538845805	0.011904248650181	0.573497688751926
ENSG00000116161.18	39.9967394453557	0.377341448873874	0.103240298528152	3.65498215574203	0.000257199866572487	0.00186321109191169	0.682896764252696
ENSG00000120332.16	0.660568768909237	2.0224325313866	0.716184443530918	2.82389899648705	0.00474433332684641	0.0184817936562257	0.571494607087827
ENSG00000116147.17	2.06207004502515	2.58336560379134	0.457265599467893	5.64959534851851	1.60825961619092e-08	6.73061184252782e-07	0.689060092449923
ENSG00000224718.1	0.382186073575317	2.1515696231555	0.855606097284873	2.51467308377436	0.0119142804344608	0.0370166951863123	0.589522342064715
ENSG00000252906.1	3.67076093994244	3.10470182957839	0.584729724725428	5.30963571423749	1.09844564456206e-07	3.35975512452381e-06	0.602927580893683
ENSG00000236021.2	0.902739954939216	2.0259977681143	0.46112895564702	4.39356007317211	1.11509357178432e-05	0.000148049593795422	0.614175654853621
ENSG00000116183.11	1.99281331112998	2.28536232142931	0.420761126455432	5.43149587197282	5.588360892339e-08	1.897723279938e-06	0.68366718027735
ENSG00000152092.16	1.44820717516176	2.97865217252828	0.499755132155231	5.96022327911396	2.51893518633644e-09	1.54164787137021e-07	0.730970724191063
ENSG00000224968.2	0.291449056639312	2.24096001738597	0.801016299182887	2.79764596509705	0.00514765021244546	0.0196983013537339	0.592295839753467
ENSG00000227579.6	0.633812490991942	2.518162201454	0.574177539916712	4.38568565712144	1.15620992338519e-05	0.000152503215184236	0.647919876733436
ENSG00000120341.18	0.35577033630363	2.08913100255308	0.714668200356584	2.92321807729896	0.0034643378749696	0.014620131244754	0.583359013867488
ENSG00000254154.8	0.572658381385665	2.11482778509224	0.465131352011423	4.54673239278934	5.44852032508739e-06	8.17496614048356e-05	0.607395993836672
ENSG00000075391.17	8.9869379107189	1.10775593956835	0.20102578278954	5.51051673171739	3.57781797158087e-08	1.32121904276347e-06	0.696147919876733
ENSG00000240021.10	0.408125801538535	1.86705079413501	0.734186248958976	2.54302065284164	0.0109898733050157	0.0348434079525214	0.528967642526965
ENSG00000116191.18	34.3930747434022	-0.432069349686108	0.144622141221135	-2.98757400518259	0.00281201205147357	0.0124113451671748	0.668104776579353
ENSG00000116199.12	33.8645264569522	0.3798425977867	0.160177326561283	2.37138804811662	0.0177214144159332	0.0497014212482181	0.633281972265023
ENSG00000231905.2	0.844369765731411	3.19834354805858	0.729218020197464	4.38599082780827	1.15458986594006e-05	0.000152431095753835	0.611402157164869
ENSG00000162779.22	1.08761175457374	2.08766623727643	0.505871840158896	4.12686785771805	3.6773755810696e-05	0.000386624217395596	0.642526964560863
ENSG00000236539.3	0.66759949457847	2.23504354923308	0.546497810425103	4.08975755546853	4.31824324490556e-05	0.00043975202115176	0.605546995377504
ENSG00000261250.1	0.348024431379848	2.76344815642028	0.91082820649166	3.03399492541471	0.00241338489461889	0.0110428597187892	0.645454545454546
ENSG00000116218.13	0.558099716187752	2.75991547902381	0.782252112607255	3.52816621974338	0.000418449305101436	0.00274307453834898	0.642526964560863
ENSG00000227141.2	0.312089525606661	2.31462462161426	0.659247261947114	3.51101135373383	0.000446405331961008	0.00289190203691136	0.632819722650231
ENSG00000162782.16	1.11398313207735	2.25528058356013	0.50969654431843	4.42475156777041	9.65533305208168e-06	0.000131733157878897	0.654545454545454
ENSG00000143340.6	0.388456411176196	2.09407576829454	0.74061346998572	2.82748809353267	0.00469147600084036	0.0183367291446061	0.58382126348228
ENSG00000169905.13	30.908870417885	0.234067404857566	0.078236087447146	2.99180867161455	0.00277330014286751	0.0122839696059139	0.645300462249615
ENSG00000264916.2	5.14029149626557	-1.32214267842245	0.354119335713323	-3.7336076996733	0.000188756424434637	0.00145997657446017	0.732819722650231
ENSG00000135837.16	95.3846404899787	0.22783641900024	0.0817629915939143	2.78654700077289	0.00532728920177801	0.0201763468654639	0.64191063174114
ENSG00000116260.17	7.94527257483764	0.642230035104262	0.258559494881865	2.48387720357241	0.012996061420149	0.0394553432400674	0.566409861325116
ENSG00000121454.6	0.646537883506684	1.88671873743851	0.690241156191398	2.73341964690865	0.00626804152439885	0.0227835434113301	0.573035439137134
ENSG00000135835.12	1.54295738285219	1.13693300357287	0.459210021480261	2.47584536571735	0.0132921134300974	0.0401446664928839	0.589060092449923
ENSG00000198216.12	3.43758106176964	1.35869843689013	0.322903941885838	4.20774806574054	2.57928192207596e-05	0.000289210960530162	0.682126348228043
ENSG00000288574.1	5.92432384684392	3.76471365153709	0.511756810160929	7.35645051866183	1.88864844803163e-13	6.22508257844406e-11	0.700154083204931
ENSG00000287452.2	0.715466238205904	2.35312749954604	0.636249344109336	3.69843603193038	0.000216932003736627	0.00163073747445195	0.611093990755008
ENSG00000228918.4	0.916958495401798	2.01423934660261	0.511939109650877	3.93452914346835	8.33599540778227e-05	0.000754013563420629	0.619722650231125
ENSG00000206764.1	0.794139623521206	2.67362150255611	1.08094825879741	2.47340377376674	0.0133832839942759	0.0403592880772023	0.561941448382126
ENSG00000135821.19	184.536145364273	0.341763513430203	0.0812324460071541	4.20722913354232	2.58520983440181e-05	0.000289627573317536	0.725423728813559
ENSG00000121446.20	1.6092924987906	2.95892210190783	0.497463063141726	5.94802372505965	2.71399264486732e-09	1.60730426869258e-07	0.709707241910632
ENSG00000135824.12	0.866286338950918	1.72288131151873	0.58212070948848	2.95966331971363	0.00307975412069432	0.0133081568555898	0.573497688751926
ENSG00000135838.14	32.423906321578	0.546226160949874	0.115781735215019	4.71772304962845	2.38498857534276e-06	4.08813870221054e-05	0.707241910631741
ENSG00000058085.15	0.882211527947234	1.67883133064161	0.52475373595029	3.19927466090616	0.00137773843717487	0.00706738788442641	0.559013867488444
ENSG00000162704.16	209.157280051773	0.241060373581188	0.0892154183154149	2.70200351164566	0.00689230344367345	0.0244613755276761	0.654853620955316
ENSG00000143344.16	15.540019358842	1.0606295478698	0.1856020654841	5.7145352617892	1.10004237872956e-08	4.94562973650707e-07	0.717873651771957
ENSG00000286655.1	0.406436993608379	2.50641117071749	0.877431548574466	2.8565318568606	0.00428297022001041	0.0171567818696929	0.607395993836672
ENSG00000285847.2	0.545340561632569	2.32165845877062	0.611556181773462	3.79631263318768	0.000146864268557586	0.00119416157744556	0.648690292758089
ENSG00000286378.1	0.229676924112862	2.30511228880323	0.954987613921926	2.41376145114243	0.0157887956716125	0.0457096302690551	0.603081664098613
ENSG00000121486.12	16.8471954529174	0.306232742628041	0.087387744157271	3.50429852127681	0.000457811845509517	0.00294941676651825	0.619106317411402
ENSG00000143341.12	4.64187719874672	1.54166325982163	0.299355356210869	5.14994379701585	2.60564527343035e-07	6.92470890387216e-06	0.675038520801233
ENSG00000229739.4	1.22514351069527	1.51454670883467	0.420205228717748	3.60430238685105	0.00031299248489749	0.00216777931854912	0.590292758089368
ENSG00000230987.2	1.3498159240313	1.07778385776663	0.455054954352012	2.36846967044094	0.0178618448221957	0.0499849103393253	0.50708782742681
ENSG00000162670.11	0.604191080158797	2.09697305377721	0.598323486745798	3.50474801713428	0.000457039641337089	0.00294589165176949	0.595069337442219
ENSG00000285280.2	2.93449582141061	1.8598019328676	0.317868162485191	5.85085942022973	4.8903944268203e-09	2.56080613766018e-07	0.733590138674884
ENSG00000127074.15	0.726300700648244	1.33824522845002	0.468650936668342	2.85552662705351	0.00429655199597264	0.0171927746230408	0.583050847457627
ENSG00000231767.4	5.01923090322919	-0.866672309720899	0.271468341607544	-3.19253547057737	0.00141029622365179	0.00721038385620995	0.635439137134052
ENSG00000116750.14	17.7689143774552	0.240950218648285	0.100477660879875	2.3980476509734	0.0164827208578061	0.047200109099757	0.599383667180277
ENSG00000162630.6	0.384269285029646	2.12880919468915	0.648334911358525	3.28350233404589	0.00102525795745598	0.00562398991035251	0.605855161787365
ENSG00000232077.2	0.455745299707749	2.57138232844765	0.669947860790137	3.83818275860297	0.000123948217920341	0.0010451569216072	0.631124807395994
ENSG00000286285.1	0.421744954966404	2.11951523905696	0.652047167777576	3.25055508833981	0.00115179951372933	0.00615185941829075	0.553775038520801
ENSG00000162687.19	2.28736589713783	0.793646818372717	0.334212455785671	2.37467755804314	0.0175642861790523	0.0494061033746564	0.57673343605547
ENSG00000066279.19	19.7015574274797	1.09864227466533	0.163115614487689	6.73535932237956	1.63525311239686e-11	2.43055104603072e-09	0.751001540832049
ENSG00000134376.17	0.510786752995014	2.47332215649471	0.652001350366681	3.79343103369913	0.000148579911604318	0.0012066126692383	0.608474576271186
ENSG00000143355.16	1.0576006069697	2.67671935918038	0.533573946420312	5.01658556820135	5.25978562696469e-07	1.19853531144638e-05	0.657318952234206
ENSG00000225172.6	0.328481000872356	2.58371215346127	0.780932063675714	3.30849797778846	0.000937978622160273	0.00523851456599835	0.640986132511556
ENSG00000233410.1	0.498923128436621	2.15383879630968	0.863749324375678	2.4935924527252	0.0126457647030908	0.0386608373956473	0.587365177195686
ENSG00000116833.14	7.33444472452527	1.01525972340786	0.294769933970279	3.4442444985255	0.000572657593950978	0.00353616064264729	0.597534668721109
ENSG00000203721.7	0.397448858158389	1.74021664145068	0.569087011291455	3.05790961122364	0.00222886795014304	0.0103689091454593	0.53959938366718
ENSG00000230623.6	0.997488071739168	2.44458353666412	0.584310429318585	4.18370683459299	2.86793912663923e-05	0.000313783460984823	0.616949152542373
ENSG00000162702.8	21.3375520150321	0.370615396074643	0.11894460096441	3.11586564728176	0.0018340581271679	0.00887506768947324	0.64653312788906
ENSG00000118193.12	16.1324249783493	0.600561801685581	0.148824344541301	4.03537340303163	5.45155279625082e-05	0.000534578858844341	0.712788906009245
ENSG00000118200.14	16.2519900915412	0.423155788471041	0.17231227423227	2.45574954167598	0.01405911043665	0.0418718723071745	0.592295839753467
ENSG00000163362.11	1.09063392318613	1.70609620901698	0.427688499061376	3.98910939331138	6.6321832819454e-05	0.000625743505181601	0.630816640986133
ENSG00000233217.2	0.419881265888662	2.45700154751288	0.665480133451239	3.69207347298357	0.000222433180771758	0.00166060608467812	0.631741140215716
ENSG00000116852.15	58.5383534238483	-0.387804418834826	0.101048463432277	-3.83780619380455	0.00012413839456473	0.00104575014365951	0.726348228043143
ENSG00000229191.1	0.359828392388462	2.25221052692081	0.847469132560319	2.65757234144514	0.0078705696734401	0.0271614330985327	0.581818181818182
ENSG00000081248.12	1.14682066332486	2.44723345124201	0.500135437310181	4.8931414746447	9.92390146359805e-07	2.00949410765603e-05	0.719568567026194
ENSG00000163395.17	2.37176628402938	3.76264353930291	0.477312072836891	7.88298422233433	3.19653444084451e-15	2.13667887232809e-12	0.766409861325116
ENSG00000118194.20	0.382605811278892	2.87137707853733	0.792679715403735	3.62236729758481	0.0002919192249669	0.00205613164926164	0.641294298921418
ENSG00000159166.15	0.472936829838713	1.7504000644569	0.510326478616677	3.42996128517893	0.000603667374483701	0.00369194561988607	0.535130970724191
ENSG00000159173.19	0.945405014961652	2.82006920767781	0.554112020292426	5.08934855120009	3.5929567737002e-07	8.8997913196801e-06	0.686286594761171
ENSG00000134369.15	18.217114339837	0.872859196447755	0.177063260659349	4.9296460101175	8.23787477719613e-07	1.72134108073862e-05	0.702927580893683
ENSG00000231871.5	0.717752784573887	2.5037511847958	0.697667560604681	3.58874530818913	0.000332273253221128	0.00227499432945491	0.590909090909091
ENSG00000163435.16	0.908132940306448	1.19240877338309	0.455727693029262	2.61649399767006	0.00888379262552039	0.0298541038190336	0.511248073959938
ENSG00000170075.10	0.35958704133855	2.34426002326057	0.734399557947628	3.19207711645673	0.0014125361457026	0.00721760760475908	0.592295839753467
ENSG00000243323.7	0.86772536690096	2.19645379826335	0.51200832116971	4.28987910439704	1.78770407237714e-05	0.000216692907513788	0.627734976887519
ENSG00000077152.11	3.53575839591903	0.985768107336035	0.236730252284344	4.1640985798131	3.12585047189739e-05	0.000338046332322253	0.702619414483821
ENSG00000077157.22	14.6158049850692	0.502084960526225	0.131722874026523	3.81167632605046	0.000138027541876421	0.00113965219218179	0.712480739599384
ENSG00000143858.12	0.660522987888148	2.26723920745787	0.525703651665073	4.31277051296257	1.61221437931499e-05	0.000198920814699458	0.63728813559322
ENSG00000117139.18	25.4284997655177	0.292339459738556	0.0902914586395545	3.23773105610777	0.00120484331343674	0.00636715433172719	0.626502311248074
ENSG00000235449.2	1.96756753111891	-0.89405659311408	0.330526714664369	-2.70494502697594	0.00683156939312124	0.024322022008526	0.733590138674884
ENSG00000214796.8	0.747341804087136	1.15977132415451	0.474791820626374	2.44269440578078	0.0145780756721468	0.0430793653778947	0.590909090909091
ENSG00000234996.4	0.445403265420785	2.06648695028306	0.536155436841058	3.85426838615769	0.000116076209518177	0.000990259797199386	0.595993836671803
ENSG00000117153.16	16.7303955601464	0.291757690748276	0.09706022281153	3.00594499267539	0.00264756887930598	0.0118351798528239	0.623112480739599
ENSG00000230280.2	0.328662487115907	1.96151402406668	0.80781959070291	2.42815852282055	0.0151757085134471	0.0443647164246396	0.509707241910632
ENSG00000163444.12	17.6476052297449	0.245770611596887	0.0959331350368073	2.56189492298559	0.0104102809434657	0.0334869660030983	0.613559322033898
ENSG00000143847.15	1.79096624562669	1.68644360707586	0.413761594255738	4.07588241752932	4.5840179249956e-05	0.000462321869461614	0.579969183359014
ENSG00000163485.17	0.565289591154726	1.9556158852806	0.572764745356236	3.41434402367814	0.000639357897356588	0.00386240619949012	0.588597842835131
ENSG00000234775.2	0.391497440937491	2.60337920947974	0.908265058301251	2.86632099923441	0.00415272931197775	0.0167762318849254	0.629583975346687
ENSG00000133048.13	3.42246027682204	1.18842822774604	0.352513436531889	3.37129908986755	0.000748145860667505	0.00438699998297797	0.593682588597843
ENSG00000133063.16	1.61695277331386	1.52443009457207	0.391586818400336	3.89295559232429	9.90302854324212e-05	0.000869195753668003	0.584591679506934
ENSG00000231507.2	0.97737756777857	1.61445316767489	0.403348247422985	4.00262844326144	6.26426396114786e-05	0.00059770757664276	0.612634822804314
ENSG00000233791.5	0.406221990609843	1.29206829105828	0.542508862337436	2.38165379546303	0.0172350922279825	0.0487468061697135	0.55346687211094
ENSG00000202300.1	7.46518875531335	2.45686142804685	0.424992001119833	5.78095922175744	7.42758946028772e-09	3.6012805046158e-07	0.612326656394453
ENSG00000286572.1	1.005395913308	1.67512594713178	0.693055467330645	2.41701570234148	0.015648342059142	0.0454016945691993	0.563174114021572
ENSG00000143839.15	0.292060789345631	2.42685898470777	0.93507426292952	2.59536496823749	0.00944905234305391	0.0311463034679387	0.595685670261941
ENSG00000158615.9	15.9740923802935	0.40072078126104	0.15777922669743	2.53975627621431	0.0110929741415612	0.0350429837082958	0.597226502311248
ENSG00000170382.12	0.606399048974746	1.21662615303625	0.504982804664773	2.40924273420337	0.0159856619960317	0.0461451601301106	0.568875192604006
ENSG00000287197.1	0.681018105068953	2.98454463389369	0.807380747210359	3.69657642222187	0.000218526497401122	0.00163751023324447	0.639137134052388
ENSG00000163531.17	2.85600639351707	2.69684555630432	0.43761823276841	6.16255300708988	7.15813575382129e-10	5.46397406141542e-08	0.681047765793529
ENSG00000184144.12	1.54151495052699	3.5740551371497	0.474830968394997	7.52700513454413	5.19173294486421e-14	1.99896988180051e-11	0.760708782742681
ENSG00000133069.17	39.5176115426745	0.830620688191577	0.219527874190542	3.78366843506456	0.000154533660137145	0.001243010841693	0.591063174114022
ENSG00000162873.15	0.796852881079855	1.53735728473717	0.434642448482393	3.53706199223071	0.000404604684843481	0.00266902490767751	0.554699537750385
ENSG00000281406.2	0.589427590699561	2.54502763811921	0.618933236077915	4.1119582691126	3.92317223021379e-05	0.000405833644138513	0.613251155624037
ENSG00000224717.1	0.386299913633274	2.30137319101325	0.78265136807674	2.94048318942899	0.00327700782750758	0.0139759926600103	0.60708782742681
ENSG00000174514.13	0.799901517142359	1.64139233492849	0.424014589460442	3.87107513686536	0.000108356383578975	0.000936608397116117	0.579969183359014
ENSG00000158711.14	88.6689472962726	-0.243299594922513	0.074248928597561	-3.27680950443378	0.0010498717623544	0.00572900010045078	0.700770416024653
ENSG00000286619.1	0.825296383803892	1.89073578740519	0.560733673092997	3.37189628184077	0.000746525559644473	0.00438142394140587	0.605546995377504
ENSG00000162877.13	0.415768719389776	1.57241761472877	0.652972396753464	2.40809201513989	0.016036138701395	0.0462347961105522	0.53497688751926
ENSG00000174502.19	0.804350587625662	2.72970043565617	0.642974390880702	4.2454263721409	2.18178144707151e-05	0.00025422074698365	0.635130970724191
ENSG00000196188.12	1.8025785938544	1.50405933418761	0.431265217105247	3.48755075654655	0.000487466388262736	0.00310607081467388	0.559013867488444
ENSG00000198049.7	0.515840014347546	2.18633722706033	0.660048953677043	3.31238647509483	0.000925036605553379	0.00519059331474466	0.587057010785824
ENSG00000266028.8	20.1787913753153	0.369055324457151	0.11791748162807	3.12977617365683	0.00174939542808915	0.00854686902374139	0.604930662557781
ENSG00000266094.8	93.3365563603095	-0.338642666606762	0.0851064010953251	-3.9790504856087	6.91910485458921e-05	0.000649537480469181	0.728197226502311
ENSG00000143486.16	17.5788457938254	-0.349615351140921	0.122331655158364	-2.85793035897641	0.00426413965299286	0.0171067322847314	0.685362095531587
ENSG00000143479.18	7.88252841648879	1.14337175242907	0.205034978299324	5.57647169235632	2.45445832898457e-08	9.6618324512098e-07	0.700154083204931
ENSG00000224114.1	0.751501738852116	1.41935739885866	0.548353281640693	2.58839957082393	0.00964230593992275	0.0316518122014866	0.51171032357473
ENSG00000142224.17	0.620078866798011	1.4436151536008	0.603821934411374	2.39079614590035	0.0168118845680937	0.047896492030667	0.594915254237288
ENSG00000162894.12	17.5725905104844	-0.970364307700209	0.170580177661378	-5.68861119154476	1.2807670579382e-08	5.59817080316161e-07	0.785824345146379
ENSG00000162897.16	0.356076331637361	1.93758207825282	0.70823426342862	2.73579263007247	0.00622302282424302	0.0226608043928137	0.531278890600925
ENSG00000123836.15	16.691746386647	0.526649421332993	0.182697733419175	2.88262701171376	0.00394374109281564	0.0161332251533608	0.640677966101695
ENSG00000117335.20	25.736779364709	0.444628554964382	0.180237503465203	2.46690364888583	0.0136287024210204	0.0409345745998803	0.61633281972265
ENSG00000203709.12	3.48288509260398	0.943409619403134	0.353629277494212	2.66779274071439	0.00763513418875619	0.0265651937980086	0.678890600924499
ENSG00000284237.1	0.754289239268101	1.16763450799769	0.484439124568221	2.41028118659574	0.01594022987757	0.046039393122398	0.55346687211094
ENSG00000076356.7	5.5770936647345	0.746313457905085	0.220540540802561	3.38401935167658	0.000714329682483275	0.00422752706753551	0.645608628659476
ENSG00000286198.1	0.431997680779909	2.5431311665703	0.792921757146726	3.20729144288029	0.00133991175762394	0.00690854069281409	0.623728813559322
ENSG00000287046.1	0.24726742520082	2.16283207888711	0.724359560839648	2.98585425776674	0.00282787381938147	0.0124612766336709	0.629583975346687
ENSG00000232537.2	0.436981228437646	2.30522989544356	0.638524268985676	3.61024632486642	0.000305906354915404	0.0021284188637776	0.600308166409861
ENSG00000231648.2	0.790719669637372	3.24070559130024	0.664131098087724	4.87961729337989	1.06291894277228e-06	2.12600028721649e-05	0.646070878274268
ENSG00000230937.12	0.515652381047973	2.16928502658463	0.625292614688276	3.46923180544211	0.000521948899226371	0.00327871067167583	0.634976887519261
ENSG00000008118.10	0.565973281358913	2.20187003130319	0.582555263281077	3.7796758008876	0.000157032688408625	0.00126001527671303	0.61633281972265
ENSG00000196878.15	0.82203183158753	1.55590248743864	0.494534796162789	3.14619415966532	0.00165410157823528	0.00818783143231645	0.559013867488444
ENSG00000123689.6	63.4491997140229	1.45101795687315	0.359611931622332	4.03495498696919	5.46127663240488e-05	0.000534931842340267	0.644992295839753
ENSG00000117594.10	0.550337086472486	1.78585685055872	0.602136705200015	2.9658661150137	0.00301831854627509	0.013079380367192	0.51386748844376
ENSG00000009790.15	49.398193792991	-0.762656983681273	0.1287725195404	-5.92251348659838	3.17057794686565e-09	1.81528134940489e-07	0.785824345146379
ENSG00000143469.20	1.20194261201017	2.3158500047481	0.598505779576497	3.86938620106023	0.000109109693542115	0.00094187602911957	0.628659476117103
ENSG00000228110.4	0.354247118923148	1.3706425966323	0.533857600153935	2.56743108318975	0.0102455153124879	0.0330721343744985	0.451771956856703
ENSG00000054392.13	1.03983132632295	1.66531314195814	0.478713659775771	3.47872492867275	0.000503805436663325	0.00319308495345417	0.585516178736518
ENSG00000200972.1	2.51116989931124	3.3837783505435	0.609946456511541	5.54766457681596	2.89510603817624e-08	1.10818225572413e-06	0.642218798151002
ENSG00000143473.13	0.762273790025949	2.47656444739757	0.67703281070963	3.6579681342205	0.000254222644216816	0.00184685273886923	0.627734976887519
ENSG00000279333.1	0.35942639287039	2.09665497745658	0.796004039996469	2.6339752967408	0.00843916276831185	0.0286767241531396	0.586440677966102
ENSG00000284376.1	0.69206356346971	2.8793232756163	1.04144679288382	2.76473392139727	0.0056969244150839	0.0212807640227888	0.610477657935285
ENSG00000082512.15	11.6911794752458	-0.488718618550466	0.168897046664008	-2.8935888945571	0.00380866463584579	0.0157173509587776	0.65115562403698
ENSG00000153363.13	3.03583754519554	0.868440563686711	0.227941715654452	3.80992378333777	0.000139009638913719	0.00114379332685072	0.654083204930663
ENSG00000198570.7	0.324971923319834	2.00800716024175	0.753913652714591	2.6634444846722	0.00773451731041276	0.0268289788316411	0.566101694915254
ENSG00000170385.10	8.53628188904054	0.547913350302111	0.18905990641241	2.89809384072638	0.00375438237419407	0.015558284159726	0.664098613251156
ENSG00000117650.13	5.33742310797277	1.00690651556778	0.225359415967476	4.46800286220611	7.89532497972424e-06	0.000111496978758975	0.695531587057011
ENSG00000231057.4	0.27401048405222	2.23304804850244	0.845042457503838	2.64252763713035	0.00822897491615807	0.028101085333879	0.582742681047766
ENSG00000123684.13	43.4804195214704	0.40022035889356	0.0950929908502312	4.20872616704102	2.56814391935554e-05	0.000288332521854917	0.709090909090909
ENSG00000143476.18	6.89046666328361	1.08425033537819	0.198229225918254	5.46967951045376	4.50850083998091e-08	1.57984418200999e-06	0.710939907550077
ENSG00000066027.12	50.1739612740467	0.254546862234672	0.0802537728759119	3.17177439904604	0.00151510656803349	0.00764620666234634	0.626810477657935
ENSG00000225338.1	10.8340004026728	-1.25075614670286	0.23031103013528	-5.43072620520253	5.6125187311119e-08	1.90345810126907e-06	0.825885978428351
ENSG00000143494.16	2.09393077459403	1.92986514526643	0.446949866829985	4.31785595765829	1.5755219143437e-05	0.000195351829462026	0.618181818181818
ENSG00000174606.14	11.3422661589843	0.319465854685006	0.109931782355029	2.90603725184113	0.00366037868614063	0.0152726748622365	0.614791987673344
ENSG00000230461.9	2.54101285289369	1.31010156132218	0.411895374372506	3.18066587496407	0.00146936992742872	0.00745851947265194	0.623574730354391
ENSG00000274895.1	0.358128464696203	2.03696161406616	0.811430425337814	2.51033428185557	0.0120616920780605	0.0373594252913497	0.58366718027735
ENSG00000152104.12	12.7848640162813	0.573887823770664	0.168620683824736	3.40342483942932	0.000665467193310752	0.00399432876094959	0.676117103235747
ENSG00000117724.13	105.695126954073	1.11262894638037	0.186549570640538	5.96425358986373	2.45754820551004e-09	1.5139653439215e-07	0.721725731895223
ENSG00000082482.14	0.433074091162686	2.33036159521585	0.709459541314277	3.28469977428008	0.00102091093645033	0.00560601722695942	0.587981510015408
ENSG00000136636.13	11.2404551516826	0.539233066654022	0.171965453589459	3.13570577926284	0.00171441105324758	0.0084081396067181	0.646841294298921
ENSG00000042781.14	1.95169984847948	3.36869490797023	0.447261095555514	7.53183082867111	5.00337558646401e-14	1.95519969559404e-11	0.812942989214176
ENSG00000196482.18	1.47909486687619	2.85393563641066	0.475947323540126	5.99632668418621	2.0183079953427e-09	1.26419473526465e-07	0.720801232665639
ENSG00000162814.11	0.438356706058231	2.09656131338776	0.759959987823495	2.75877855016059	0.00580178361616199	0.0215800964111881	0.57904468412943
ENSG00000143353.12	24.8095305318529	-0.612388044928233	0.152555711751995	-4.01419283418094	5.96495667028781e-05	0.000573327810357839	0.727272727272727
ENSG00000196660.11	1.16220473882997	1.98002943363649	0.623596783396045	3.17517582892819	0.00149745733997396	0.00757173195735769	0.63728813559322
ENSG00000232134.1	1.52130140627423	-1.23793695609239	0.3611917059821	-3.42736816928388	0.000609462147081271	0.00372043318602981	0.700154083204931
ENSG00000116141.17	1.81346914502407	2.16533540730334	0.423098506357794	5.11780442323808	3.09112887867204e-07	7.95968113552159e-06	0.717411402157165
ENSG00000186205.13	3.08092020418405	1.4395705565714	0.2706983650975	5.31798762823299	1.04921201325445e-07	3.24326669787817e-06	0.717565485362096
ENSG00000136630.13	8.81622596947144	0.514840630394866	0.183203224680106	2.81021598442843	0.00495082635443615	0.0191042793827336	0.635439137134052
ENSG00000234754.2	0.383952673598969	2.26608038274256	0.739216130091803	3.06551804065901	0.00217293268080525	0.0101828751474572	0.584437596302003
ENSG00000238042.5	0.223173520925429	1.88142224886586	0.78102964386838	2.40889992285993	0.0160006849097179	0.0461732538637975	0.561479198767334
ENSG00000143512.13	0.362208035560947	2.27131185209683	0.750742962757451	3.02541877149855	0.00248289087166599	0.0112896147975472	0.6
ENSG00000186063.13	23.6165534517496	0.418917350084802	0.123914704197548	3.38069120043214	0.000723037507999969	0.00427133755290054	0.682896764252696
ENSG00000197520.10	2.44278663926559	0.83958505918091	0.302451188283964	2.77593572683419	0.00550430885802971	0.0207089832620971	0.629583975346687
ENSG00000287684.1	0.42680297718761	2.17891897868067	0.756673611865862	2.87960217524664	0.00398177252911814	0.0162460290411986	0.583513097072419
ENSG00000154309.9	5.09774003375796	0.511293088275967	0.207193817472834	2.46770436739988	0.0135982573619862	0.0408665718837835	0.578428351309707
ENSG00000287338.1	0.94218696956568	1.97141145530042	0.530281463031067	3.71766994084975	0.000201068727330673	0.00153570053062184	0.608012326656394
ENSG00000143502.16	1.14253652662574	1.18730123943535	0.472919830631823	2.51057613263776	0.012053432802163	0.0373470979439326	0.549306625577812
ENSG00000203697.12	1.09946558353952	1.59507961079193	0.470861652969182	3.38757594876032	0.000705131915002089	0.00418349508238946	0.65346687211094
ENSG00000272645.3	1.35736996667449	0.879666325716267	0.318571046610334	2.76128774123107	0.00575739271151027	0.0214515520097854	0.575346687211094
ENSG00000143786.8	1.65208645890249	0.750753460469802	0.312891495011976	2.39940513704621	0.0164217342285257	0.0470821118671988	0.579506933744222
ENSG00000143815.15	19.3852985722003	0.62804001040776	0.136902904736987	4.58748491578268	4.48617830935033e-06	6.97074899082553e-05	0.742989214175655
ENSG00000143742.14	65.0601525213006	0.285008317521619	0.0913418678707051	3.12023745699015	0.00180705304232452	0.00878104356981079	0.609861325115562
ENSG00000143799.14	73.763561937834	-0.40768501637513	0.101820486249933	-4.00395864712732	6.22912579730479e-05	0.000595439837988441	0.712172573189522
ENSG00000143772.10	44.9223598852548	-0.33820629001908	0.113611181086249	-2.97687504685238	0.00291202667366147	0.0127071137283008	0.702003081664099
ENSG00000143801.18	1.25170570226029	1.684037703681	0.405465246960273	4.15334659704139	3.27647889037366e-05	0.000351865341705345	0.626502311248074
ENSG00000143776.19	38.8609039241956	0.519181209646932	0.138996379431892	3.73521390822506	0.000187555694372863	0.00145272980931502	0.682280431432974
ENSG00000234277.3	0.398347170700529	2.20731007974858	0.838767554492669	2.63161118706324	0.00849810552066348	0.0288358474263882	0.581201848998459
ENSG00000232864.1	0.556615651339637	2.03399463524767	0.655936640805543	3.10090107597857	0.00192932733783341	0.00924988982954665	0.567950693374422
ENSG00000181450.18	8.21101643605131	0.683019011497926	0.172180916486002	3.96686825368044	7.28232203389168e-05	0.00067708009762554	0.648690292758089
ENSG00000230005.2	0.754027596586728	3.23184445767319	0.631660626252016	5.11642537678733	3.11380394965884e-07	8.00841011885735e-06	0.721417565485362
ENSG00000286389.1	0.293055150242687	2.21378317182999	0.748547572904315	2.95743818023571	0.00310206945002129	0.0133868627485603	0.601540832049307
ENSG00000162913.10	0.804850843640164	1.91239573991618	0.627261236696306	3.04880268066379	0.0022975533416102	0.0105999192229142	0.580585516178736
ENSG00000154358.23	16.1713526041322	-0.709078756821966	0.187033038932938	-3.79119518598107	0.000149924069612018	0.00121564323028239	0.668104776579353
ENSG00000287315.1	0.50121793253603	1.92564197065811	0.588662248835972	3.2712170254945	0.00107085697040121	0.00581322355360657	0.583975346687211
ENSG00000162931.12	0.367220960631679	2.00331924514163	0.698804929036083	2.86677892771158	0.00414672566344982	0.016754563475377	0.587981510015408
ENSG00000215811.6	0.940055665046568	1.80816583478405	0.592471863706807	3.05190161009712	0.0022739662439857	0.0105244801484945	0.542681047765794
ENSG00000177800.2	0.288380003846926	2.19788133673974	0.81328077617418	2.70248775223604	0.00688227199674098	0.0244460243411576	0.598921417565485
ENSG00000177788.6	1.14160815298368	1.18516985396721	0.383132892602886	3.09336493120058	0.00197900615292134	0.00943794883347662	0.58366718027735
ENSG00000168118.12	73.7381515310746	-0.836940766973229	0.188516020415961	-4.43962674963388	9.0115029342225e-06	0.000124243901960934	0.732203389830508
ENSG00000135776.5	11.0722119921281	1.22513580391508	0.191618851811362	6.39360789574692	1.62016577313726e-10	1.61905268214808e-08	0.773805855161787
ENSG00000135801.10	9.85354656858657	0.410209362061983	0.131625222130945	3.11649511712803	0.00183014711324692	0.00886522948005748	0.646379044684129
ENSG00000227043.3	0.599683474689079	2.67256273713144	0.543540157154639	4.91695544837377	8.79005459341226e-07	1.82651753464063e-05	0.669337442218798
ENSG00000177614.11	1.35845196875833	2.17943750566879	0.526977533216929	4.13573135151405	3.53825938647349e-05	0.000374448207836736	0.654853620955316
ENSG00000135773.13	0.622656916847458	2.19574271596496	0.803867723298084	2.73147266935452	0.00630519703678439	0.0228800421456021	0.598613251155624
ENSG00000173409.14	4.34169186853422	0.624377382622278	0.203985359473525	3.06089311622051	0.00220677855893194	0.0102917485268892	0.630046224961479
ENSG00000119283.16	0.62646130358114	1.88990353880362	0.63136763868295	2.99334876070939	0.00275934230374225	0.0122397274839631	0.569183359013868
ENSG00000010072.16	5.55976429505382	0.501181649387983	0.166640697814581	3.00755851338094	0.002633554199869	0.011792665650927	0.633127889060092
ENSG00000287856.1	0.385857712659065	2.6548985321087	0.792546337718216	3.3498338277006	0.000808600539993809	0.00467346122254259	0.640677966101695
ENSG00000233461.6	6.37897143593006	0.752761113304806	0.232390365733896	3.23920964161988	0.00119861437709807	0.0063435072277249	0.653312788906009
ENSG00000116918.15	15.3452745921013	0.304988859195462	0.122423585556794	2.49125899889587	0.0127291291239308	0.0388521868410766	0.595993836671803
ENSG00000286071.1	2.08044329779693	3.76857122525036	0.443025571487911	8.50644176721793	1.79352621210632e-17	4.26891848048798e-14	0.775346687211094
ENSG00000236497.2	0.305583528058989	2.26817902075827	0.88214628604264	2.57120508995561	0.0101345290119341	0.0328109606269889	0.587365177195686
ENSG00000231940.1	1.5294396820035	-1.64849463258584	0.360086370287174	-4.57805340221886	4.6932289377345e-06	7.24517217262763e-05	0.750385208012327
ENSG00000135750.15	0.330321328926845	1.98396952106818	0.699374241544859	2.83677808419961	0.00455712741552344	0.0179205552342522	0.537596302003082
ENSG00000168275.16	12.2303792582263	0.354973457557999	0.144087015601114	2.46360476047818	0.0137547693120663	0.0411997906565062	0.6
ENSG00000168264.11	61.2821631291445	0.402216617069907	0.110141313855171	3.65182330763549	0.000260385020885725	0.00188066223912553	0.665639445300462
ENSG00000230628.1	0.285013062200469	2.15979630954861	0.783894809568061	2.75521190239631	0.00586541343685839	0.0217457171628188	0.603389830508475
ENSG00000207181.1	3.472682170166	1.59045305724091	0.446862669745598	3.55915399723671	0.000372051337884658	0.00249115048698443	0.529121725731895
ENSG00000284770.2	0.905818408371575	2.09548475470547	0.519326384689478	4.03500537712605	5.46010471389765e-05	0.000534931842340267	0.635130970724191
ENSG00000186197.15	1.29895454357169	1.65459468479986	0.446108140150084	3.70895425544848	0.000208117019603243	0.00157893938199134	0.61386748844376
ENSG00000077522.15	1.73586098901931	2.83094478215836	0.481593962968028	5.87828129055325	4.14548052504569e-09	2.24249940303195e-07	0.678274268104777
ENSG00000198626.17	6.04737635098283	1.82990391641721	0.283633930861575	6.45163965699957	1.10646418138779e-10	1.18242633457531e-08	0.772727272727273
ENSG00000237250.3	0.534365812537525	2.0918647970183	0.632318596783116	3.30824493801153	0.000938826596010728	0.00524213221086647	0.628659476117103
ENSG00000287589.1	0.425404763044925	2.71472961048095	0.674762975904966	4.02323439106904	5.74043156064969e-05	0.000556239745081163	0.654853620955316
ENSG00000133019.12	3.06407688539485	0.921423219061671	0.299097239720053	3.08068111870272	0.00206527703158483	0.00978094668137472	0.600616332819723
ENSG00000233355.7	1.68481303167898	1.10139540869417	0.293563513923732	3.75181300282539	0.000175560393484068	0.00138033700366362	0.628967642526965
ENSG00000155816.21	1.90148635261749	2.5993916560914	0.517826357097989	5.01981334179077	5.17217130132617e-07	1.18062588501588e-05	0.72326656394453
ENSG00000228818.1	0.542960585884773	1.6810699073483	0.594356118930267	2.82838832445088	0.0046783020305783	0.0183016097993155	0.541140215716487
ENSG00000223963.2	0.410717227575239	2.25327784940258	0.806113674458105	2.79523585915758	0.0051861863097471	0.0197964466169573	0.575038520801233
ENSG00000287516.1	1.08115754634495	2.75473048658173	0.652056125227269	4.22468309092502	2.39277252045371e-05	0.00027226236475671	0.657318952234206
ENSG00000287738.1	0.285885419601306	2.14414892357306	0.726408407600028	2.95171270202817	0.00316016810659095	0.0135857384325494	0.602465331278891
ENSG00000162843.18	0.92407508267586	3.11595084871531	0.547888102092871	5.68720298326014	1.29136931215646e-08	5.63510522181341e-07	0.704776579352851
ENSG00000174371.17	5.32348707077555	1.141782178389	0.210111764620749	5.43416586144004	5.50533547649879e-08	1.87927892367264e-06	0.755161787365177
ENSG00000180287.17	0.932430392261838	2.84070035115481	0.527707923183075	5.38309209765135	7.32170519806987e-08	2.38725884801825e-06	0.693836671802773
ENSG00000143702.16	30.1951374649723	0.31987399459652	0.0852701278179651	3.75130192462462	0.000175918702210843	0.00138240002671068	0.625885978428351
ENSG00000117020.19	83.8261348378213	-0.254024905876642	0.093453522566528	-2.71819508671603	0.00656391237696421	0.023583965123326	0.650847457627119
ENSG00000226828.2	0.365020210390025	2.25293083003577	0.750850741399794	3.00050423581614	0.00269533004878581	0.0119954328297314	0.615562403697997
ENSG00000179456.10	19.3649408946142	-0.451755702730775	0.110972990869619	-4.07086174023675	4.68395445513109e-05	0.000470947049830807	0.699229583975347
ENSG00000229960.1	0.375454847794759	2.08820083124729	0.758847484081033	2.75180569884357	0.00592676742000713	0.0218864068534029	0.598151001540832
ENSG00000035687.10	33.9020395567861	0.539817706230289	0.136420665000404	3.95700831856149	7.58942888678387e-05	0.00069844086858972	0.624961479198767
ENSG00000179397.18	0.925114057860434	1.23360214017181	0.392073740115156	3.14635236680091	0.00165320700088593	0.00818537551005965	0.480123266563944
ENSG00000203667.10	18.5299993774869	0.398746004056032	0.114994659650918	3.46751758095966	0.000525289379369589	0.00329653080792296	0.639753466872111
ENSG00000162851.8	6.80397802245843	-0.518947464675186	0.154675217834184	-3.35507828559525	0.000793425275986371	0.00459589835749451	0.678890600924499
ENSG00000260698.1	0.402682887798772	2.08762865525145	0.578537981524696	3.60845566223612	0.000308025142374477	0.00214088512812544	0.602619414483821
ENSG00000143653.10	8.75507512645113	-0.402468410063948	0.150021344714003	-2.68274098483254	0.00730215210072548	0.0255971276343814	0.691217257318952
ENSG00000260855.1	0.399003130716602	1.57454790848187	0.640505508324285	2.45828941050213	0.0139600623591349	0.0416764370224482	0.526348228043143
ENSG00000214144.3	0.407552672763674	1.75686030612838	0.715330273406764	2.45601279778267	0.0140488154211094	0.041855494464666	0.565331278890601
ENSG00000177535.9	0.532020165057095	2.86183883268886	0.796052220727542	3.59503906675032	0.000324342902480881	0.00223119965127547	0.626194144838213
ENSG00000196242.10	0.537438228104753	2.10889667268791	0.521913073123542	4.04070482478357	5.32907983948969e-05	0.000524139625685646	0.618798151001541
ENSG00000235749.3	0.291475167064149	2.01565788293964	0.795970908557588	2.53232607029859	0.0113308568134222	0.0356268155505008	0.571032357473035
ENSG00000228336.2	0.42267689525896	2.23297454042873	0.791416244182417	2.82149192266774	0.00478008412541971	0.0185933980941523	0.603081664098613
ENSG00000228198.3	0.845507354443664	3.03656104263604	0.740343196737965	4.10155865011722	4.10376457522112e-05	0.000421021802932756	0.609553158705701
ENSG00000188558.7	0.520187766320807	2.25619494721691	0.845329044364394	2.6690138736607	0.00760743078530173	0.0264803309227008	0.600462249614792
ENSG00000279301.5	0.398344248005868	2.10574639538633	0.875471975410094	2.40526990529873	0.0161605252034794	0.0465217010310607	0.546995377503852
ENSG00000229663.1	0.680002815593187	2.67405875614209	0.831216855608581	3.21704106226799	0.00129520060092478	0.0067377194781269	0.640369799691834
ENSG00000235779.8	0.519476489879919	2.47727302825042	0.791419242635503	3.13016527119161	0.00174707980133849	0.00853874246007922	0.571956856702619
ENSG00000233684.2	0.368774986026648	1.98089869938463	0.659704614149553	3.00270553956678	0.0026759120697487	0.0119349883289055	0.586902927580894
ENSG00000233296.2	0.462235549129956	2.04887707845328	0.783087309230766	2.61640950415339	0.00888599156144409	0.0298541038190336	0.548690292758089
ENSG00000237667.7	0.699028144846221	2.41980308234035	0.704950137063834	3.43258757622063	0.000597850765088984	0.003668368580164	0.626810477657935
ENSG00000130508.11	3.37494304614416	0.747053843020703	0.287820777044148	2.59555217205919	0.00944390642371114	0.0311332608896506	0.59306625577812
ENSG00000186487.20	3.23666581257945	2.47560346401533	0.395410455928233	6.26084471692538	3.82897659676158e-10	3.30858961242283e-08	0.740523882896764
ENSG00000232057.1	0.400900393813556	2.25352309749973	0.864399852045712	2.60703781029865	0.00913292747703766	0.0304204504220734	0.58828967642527
ENSG00000225619.1	0.469203884153909	2.52974964685791	0.872813542416001	2.89838496301903	0.00375089880887344	0.0155487702048646	0.588906009244992
ENSG00000234929.2	0.377290781484709	2.48094467684277	0.862373124794075	2.87688079035996	0.00401627289943174	0.0163626507631374	0.62095531587057
ENSG00000287583.1	0.475628638794924	1.66650117957161	0.637765191753327	2.6130325096453	0.00897427652835599	0.0300664050450405	0.575192604006163
ENSG00000237720.2	0.733393639961593	2.69072647976566	0.516051710571042	5.21406367743304	1.84748002247695e-07	5.15679338470058e-06	0.65808936825886
ENSG00000171853.16	19.5799822769039	-0.37122350042757	0.0995382242213037	-3.72945673214169	0.000191893052358379	0.00147942988717523	0.734668721109399
ENSG00000287126.1	1.38991960677592	1.17236788281762	0.319652591386101	3.66763140487587	0.000244807746236549	0.00179087913159132	0.647765793528505
ENSG00000171863.15	217.304685862431	-0.415975657660815	0.0926676253849252	-4.48889950436223	7.15920591238879e-06	0.000102979714152781	0.743605546995378
ENSG00000118004.18	0.504484999015844	2.16921199375234	0.599332289068841	3.61938115685801	0.000295308395355067	0.00207230351304914	0.604006163328197
ENSG00000188765.7	3.16925308630813	-1.11867140042091	0.294133177139497	-3.80328193949493	0.00014279168691507	0.00116793875251808	0.665639445300462
ENSG00000151360.10	0.469410732395136	2.40195891248181	0.846327726023854	2.83809550204209	0.00453836014731684	0.0178708595844562	0.584899845916795
ENSG00000214866.9	0.384039343705981	2.07992561681202	0.732687766243966	2.83876121949532	0.00452890332580522	0.0178524159705258	0.596610169491525
ENSG00000232044.7	20.7650687120768	0.972220159785268	0.384854043625687	2.52620487140018	0.0115302220330561	0.0360803481856668	0.638674884437596
ENSG00000234275.4	0.45742088035786	2.73724640673118	0.788735709245985	3.4704228230619	0.000519639651370834	0.00326577180801516	0.657935285053929
ENSG00000236172.7	1.4864663709558	3.20800416656316	0.554171719782685	5.78882691419396	7.08796885715529e-09	3.46873272183252e-07	0.713405238828968
ENSG00000228203.7	1.56285527517136	1.45277515020964	0.350590795502368	4.14379147669273	3.41610391385447e-05	0.000363431258319942	0.628967642526965
ENSG00000151692.15	12.523565750969	0.423861508930807	0.155071421445347	2.73333090636685	0.00626973072483028	0.022786519966339	0.644067796610169
ENSG00000223884.7	0.339925012011801	2.34001852193804	0.675799846929213	3.46259108014144	0.00053500080665651	0.0033491464423073	0.615100154083205
ENSG00000229727.7	1.41052022014931	1.81053622031897	0.440232725677753	4.11267975939679	3.91092727230553e-05	0.000405328149069422	0.649152542372881
ENSG00000287119.1	0.495748723250239	1.97263428177172	0.711445476418751	2.77271322561709	0.00555910865602993	0.0208611986286621	0.579352850539291
ENSG00000236008.3	2.04909807550573	1.85118166976444	0.362888762901321	5.10123723579675	3.37440268324421e-07	8.50323494251202e-06	0.663020030816641
ENSG00000115738.10	27.1674803317244	0.29377780953136	0.115115969539281	2.55201611650515	0.0107101564418687	0.0342022872405052	0.591679506933744
ENSG00000261104.1	0.405780756791644	2.14991282869701	0.768078529923944	2.79907944948011	0.00512485260252458	0.0196297970838712	0.575963020030817
ENSG00000119185.13	14.4716776903901	0.333475007392371	0.113815513339865	2.92996093069123	0.0033900462384098	0.014369142077715	0.643143297380586
ENSG00000171848.16	45.3887312141363	1.07862254565296	0.179300463105121	6.01572649045853	1.79081719680802e-09	1.14358965480067e-07	0.76055469953775
ENSG00000285872.1	0.493010605267246	1.57145834212866	0.644536514226399	2.43812151436415	0.0147638102099788	0.0435103645787555	0.54191063174114
ENSG00000143882.12	0.951751149219109	1.32726466894918	0.382200748383898	3.47268987452642	0.000515270387149793	0.00324454287550646	0.570570107858243
ENSG00000145063.15	0.463516654231197	1.99692287064358	0.653655794707832	3.05500675862004	0.00225055450435833	0.0104382671449264	0.555007704160246
ENSG00000150873.12	0.32638398230949	1.94170472742766	0.763282623895898	2.54388697795443	0.010962654981099	0.0347655320633642	0.583513097072419
ENSG00000285569.2	1.18925618528283	1.95191408403433	0.509456760649624	3.83136359118169	0.000127435020726959	0.00106870714691647	0.647303543913713
ENSG00000196208.14	1.17404212169259	2.36288948823394	0.470012724632694	5.02728833582216	4.97464089503341e-07	1.14351227316738e-05	0.658859784283513
ENSG00000239899.3	32.862053098985	-0.720976590324112	0.221180677561379	-3.25967258204114	0.00111540896554617	0.00599787174695622	0.7442218798151
ENSG00000224184.6	1.28391720568751	2.20931683304453	0.524423001390166	4.21285265365548	2.52165571550523e-05	0.000283965548143475	0.661016949152542
ENSG00000286427.1	0.384955146339444	1.75946589688829	0.706799135614252	2.48934358890975	0.0127979217215196	0.039016672858969	0.569953775038521
ENSG00000225649.6	0.642002195292291	2.08123301454324	0.655104926833818	3.17694605748429	0.001488347162235	0.00753439779614011	0.601848998459168
ENSG00000230448.5	0.691953065273397	2.70066185281723	0.655232211760388	4.12168663924728	3.76108578352315e-05	0.000393890991936813	0.621879815100154
ENSG00000162981.14	3.04790386872294	1.11016552272469	0.460904602297101	2.40866660300577	0.0160109167098572	0.0461925973881521	0.599383667180277
ENSG00000287291.1	0.571351519666587	1.37342974641645	0.509151255276248	2.69748867784146	0.00698646605127236	0.0247088550796181	0.590138674884438
ENSG00000079785.16	29.3521787267514	0.244878890082579	0.0942111947954176	2.59925469169923	0.0093426426750097	0.0308976043759898	0.615408320493066
ENSG00000236289.4	0.291407307929951	2.14766293965574	0.711443298307013	3.01874083959527	0.00253827561734018	0.0114719717267738	0.596918335901387
ENSG00000228876.4	0.474475041802798	2.42228277829618	0.674429619985605	3.59160200933624	0.000328651486203797	0.00225523014861587	0.640986132511556
ENSG00000163032.12	0.293624817553091	1.93108203379436	0.75917991438424	2.54364215544432	0.0109703407703746	0.0347856923882703	0.58382126348228
ENSG00000178295.15	7.74484894073331	0.751320308511655	0.158672556679021	4.7350362547665	2.19015944881079e-06	3.817759965963e-05	0.732819722650231
ENSG00000151379.4	0.436959741971018	2.4412304597678	1.02727455162213	2.37641481132083	0.0174817975905678	0.0492371368885806	0.578428351309707
ENSG00000170745.12	1.17323473206539	2.27461388854357	0.530934825983006	4.28416780596791	1.83424439418923e-05	0.000220496725108643	0.651926040061633
ENSG00000236204.6	0.272070424736687	1.74666835310944	0.684671952836141	2.55110253293443	0.0107382729308558	0.0342539341968271	0.54884437596302
ENSG00000237992.3	0.561178730782367	2.54007820576812	0.670689928894436	3.7872615889062	0.000152316718194794	0.00122857557479239	0.655007704160247
ENSG00000227210.2	0.468691662090336	2.08597694799635	0.732849557800861	2.84639176730347	0.00442177577563624	0.0175224660750277	0.542064714946071
ENSG00000055917.16	89.1156706854882	0.222523374728273	0.0552663141127469	4.02638349057097	5.66412847129048e-05	0.000550475915498616	0.703852080123266
ENSG00000084674.15	20.5183418018963	-1.24085411045486	0.452475686193873	-2.74236638192134	0.00609982614558144	0.0223114903804992	0.535130970724191
ENSG00000218819.6	0.467369816510136	1.90463342434254	0.693669918527649	2.7457344962936	0.00603756026198688	0.0221518221383605	0.591217257318952
ENSG00000233005.2	0.45072083891794	2.94085612746339	0.658008790905993	4.46932650157182	7.84662767868047e-06	0.000110988874059002	0.664406779661017
ENSG00000231204.7	0.793348543084388	3.06895230888872	0.678131024414413	4.52560375266543	6.02233265708947e-06	8.87819333490521e-05	0.647765793528505
ENSG00000235537.3	0.39503367473062	2.3841442567153	0.947951992549878	2.51504746596105	0.0119016359040563	0.0369817981533352	0.603081664098613
ENSG00000228999.4	0.80415076826408	2.64954892584561	0.556884199357932	4.75780948516846	1.95705070087401e-06	3.49519109483514e-05	0.657010785824345
ENSG00000232451.2	0.44886702865093	2.36175968811735	0.824543725542218	2.86432315831918	0.00417901427093736	0.0168538126373509	0.590138674884437
ENSG00000283031.2	0.461727359939493	2.15072024634054	0.656994731238771	3.2735730502516	0.00106196936811838	0.00578055758754164	0.583975346687211
ENSG00000115128.7	24.8406022531757	0.475932990923832	0.105133485475752	4.52694009686953	5.98438948509345e-06	8.83793592387053e-05	0.68597842835131
ENSG00000115129.14	4.25456801942805	0.971691666012563	0.209534527592977	4.63738209246395	3.52849771434485e-06	5.69563052755714e-05	0.693220338983051
ENSG00000224165.6	1.08789008761608	1.02144527290523	0.366954081768649	2.78357790157846	0.00537629499817439	0.0203354746665995	0.43482280431433
ENSG00000286645.1	0.479720993116812	2.41048538660259	0.759473945059763	3.17388819232358	0.00150411618639041	0.00760246524943507	0.60924499229584
ENSG00000084710.14	2.96767977603211	1.01109557146305	0.266848452305507	3.78902542895574	0.000151239433920595	0.00122270660247698	0.649460708782743
ENSG00000138029.14	27.6761209902523	0.192184212575024	0.0811386831692622	2.36858924828877	0.0178560717155117	0.0499740961684156	0.619722650231125
ENSG00000286707.1	0.777696663722852	1.36988577186808	0.479611444877954	2.85624078928448	0.00428689885769197	0.0171665217305339	0.53251155624037
ENSG00000173567.15	0.63357979927626	1.55452311245619	0.478028980368261	3.25194324255952	0.00114618907404222	0.00612439231358641	0.586748844375963
ENSG00000157856.12	1.17859627909713	2.11395382425134	0.475492843821275	4.44581627614552	8.75587564396516e-06	0.000121294357730315	0.640369799691834
ENSG00000115155.19	2.91841044161467	1.52809825960052	0.513701677074176	2.97468030142303	0.0029329403890465	0.0127855886223802	0.656086286594761
ENSG00000171303.7	0.640173111569019	2.30373212091746	0.590226043765756	3.90313532459395	9.49545763958336e-05	0.000840466774575969	0.605546995377504
ENSG00000157851.17	1.70609848331202	2.28144357201166	0.448996147516785	5.08120968215295	3.75038856566236e-07	9.21996933579078e-06	0.687519260400616
ENSG00000205500.8	0.448373124375935	2.22779354168497	0.687591899382554	3.23999387381599	0.00119532267672702	0.00633136522801272	0.590446841294299
ENSG00000138028.16	0.530180638254497	2.07030542364727	0.709576184394095	2.91766475422945	0.00352663286895723	0.0148114054820402	0.589060092449923
ENSG00000143994.14	0.542536133205972	1.60783707387229	0.667282471947809	2.40952990894394	0.0159730867746188	0.0461190293265404	0.539137134052388
ENSG00000163792.6	0.523464808911142	1.99587747562155	0.63439759068096	3.14609876352018	0.00165464120802026	0.00818783143231645	0.617873651771957
ENSG00000115194.11	0.321956964965373	2.14722370236568	0.754953114270927	2.84418152833146	0.00445256725348081	0.0176018595546783	0.570107858243451
ENSG00000138100.14	0.311627257349405	1.99963389470814	0.802820714361118	2.49076021450125	0.0127470115455598	0.0388976988678144	0.565331278890601
ENSG00000115204.15	6.69431052401231	0.480191721143344	0.135446680807101	3.54524539310946	0.000392247728046843	0.00260259250271729	0.634514637904468
ENSG00000115226.10	0.872796235711271	1.12675002722151	0.387283321376578	2.909368839372	0.00362159313439232	0.0151494729900399	0.482126348228043
ENSG00000221843.4	1.86054516449892	3.04947311013762	0.457469154619814	6.66596442479695	2.62932949205761e-11	3.64238649529377e-09	0.707241910631741
ENSG00000198522.14	8.42903432173057	0.595359656158924	0.128637032787268	4.62821353430543	3.68833608584316e-06	5.92078573878269e-05	0.694298921417565
ENSG00000243147.8	11.0825926148868	0.321710124679542	0.130832739279316	2.45894205419578	0.0139347106940344	0.0416244832163387	0.580585516178737
ENSG00000226833.6	1.2576764288765	2.20633431850313	0.506662907221308	4.35463951881406	1.33286069189882e-05	0.000170278733815362	0.66964560862866
ENSG00000179270.7	0.496084381136066	2.34710894858002	0.731682776075092	3.20782315140782	0.00133743712411429	0.00690393903461365	0.60231124807396
ENSG00000171094.18	0.909080534786345	1.89298244076165	0.559069577243112	3.38595144113606	0.000709319338736603	0.00420262478542696	0.606471494607088
ENSG00000233862.7	0.26857894946369	2.00543107126229	0.787759924446567	2.54573888443384	0.0109046723257949	0.0346235909330538	0.535593220338983
ENSG00000119801.13	199.995453776275	-0.622325981991069	0.143722959302518	-4.33003874266986	1.49083110438932e-05	0.000186492785356527	0.708166409861325
ENSG00000213626.13	72.9320822846649	-0.90824636814174	0.132968458893751	-6.83053993178546	8.45956269661156e-12	1.41075331543111e-09	0.814483821263482
ENSG00000235997.3	0.518335923257083	1.99222131038962	0.564553751875494	3.52884256595815	0.000417381353590896	0.00273675897814096	0.594453004622496
ENSG00000158089.15	3.55387217855495	0.870273451482307	0.256338051659406	3.39502249411894	0.000686229622747839	0.00409267972272982	0.643143297380586
ENSG00000214711.10	1.13161457201985	1.42730119586817	0.43911009057082	3.25044043969191	0.00115226401685651	0.00615308514977303	0.587365177195686
ENSG00000158125.10	1.3958629649803	2.23016079640586	0.511478031016965	4.36022792996927	1.29927036270225e-05	0.000167326594374177	0.682588597842835
ENSG00000162959.14	1.92341790100575	0.643950149303523	0.265086922135446	2.42920376499938	0.0151320251771662	0.0443007826346844	0.624036979969183
ENSG00000230876.8	0.736517993141832	2.28614983746117	0.534283146357012	4.27891063577279	1.87810242817402e-05	0.000225103689042938	0.617565485362095
ENSG00000236854.2	0.236356223480887	1.84823198887793	0.662670848184761	2.78906487880183	0.00528604744607795	0.0200549672896409	0.579661016949153
ENSG00000285577.1	0.891845196919104	1.93774652143675	0.545529968971711	3.55204412525544	0.00038225075266216	0.00254918217172712	0.625885978428351
ENSG00000226994.9	0.369833974915708	2.29158389830467	0.909773137640456	2.51885201210493	0.0117738129858127	0.0366961354339036	0.581664098613251
ENSG00000205221.12	0.626059604426912	1.53000757637473	0.473823598332941	3.2290657995038	0.001241953160235	0.00651509069149928	0.526348228043143
ENSG00000115808.12	60.5006632397754	0.315546029994889	0.0888555554207268	3.5512245520361	0.000383443118550962	0.00255518140236734	0.66502311248074
ENSG00000218739.10	19.950448069237	0.650002257818912	0.156429324201831	4.15524557902108	3.24938342175927e-05	0.000349528992393185	0.663174114021572
ENSG00000115816.15	25.496518661606	0.244831048506497	0.103321068680891	2.36961397740342	0.0178066657487561	0.0498838136779297	0.602773497688752
ENSG00000272054.1	0.612958834004786	1.31530156938239	0.480415248722426	2.73784309070162	0.0061843574867027	0.0225534951384508	0.568875192604006
ENSG00000003509.16	3.69684718787637	0.525103391707207	0.201007415712541	2.61235830452222	0.00899199582965154	0.0300993876882863	0.624653312788906
ENSG00000115828.17	6.04908978595022	0.771646657687308	0.243308174781136	3.17147855135336	0.001516650675731	0.00765252418423375	0.659476117103236
ENSG00000236213.2	0.619265876794028	1.17830574324441	0.415861244720244	2.83341080277167	0.00460541588091578	0.01807239187562	0.513713405238829
ENSG00000163171.8	66.1248676815829	0.404684526261798	0.106462432034672	3.80119558164895	0.000143999578634422	0.00117524843136111	0.68597842835131
ENSG00000235848.4	0.529880465013111	2.37913115676841	0.741045518272131	3.21050609997041	0.00132501456233656	0.00685603384804263	0.608474576271187
ENSG00000232973.13	2.2645431495651	1.08690228417107	0.314415238045759	3.4569007880365	0.000546425982700125	0.00340556625581017	0.591833590138675
ENSG00000231367.6	1.0084002303564	2.90794436331448	0.550268984592859	5.28458707420344	1.25988613048791e-07	3.75934260915254e-06	0.722033898305085
ENSG00000213553.4	12.3401150757863	-0.687566351033801	0.219035551981758	-3.1390627905513	0.00169489125815097	0.00834285446905595	0.639137134052388
ENSG00000214694.12	0.925233427527999	1.43706335585002	0.449327874634544	3.19825107004287	0.00138263845720952	0.00708529603269125	0.51633281972265
ENSG00000115904.14	53.7343211030999	0.204376467078024	0.0779229337278938	2.62280252167744	0.00872098050820427	0.029416736880418	0.636671802773498
ENSG00000227028.6	1.26537440544466	3.22245139736035	0.469986825545903	6.85647176092092	7.05820250154543e-12	1.22382687347988e-09	0.709861325115562
ENSG00000237442.3	0.599034920713854	1.80756245968913	0.641598863969145	2.81727814869706	0.00484325616261888	0.0187666320629995	0.558859784283513
ENSG00000214691.9	0.805930530565857	2.82688036477253	0.557441854402429	5.07116633321857	3.95385003846198e-07	9.61746558751789e-06	0.68135593220339
ENSG00000115944.15	26.3268045107498	0.583626283052275	0.126719972876831	4.6056376891711	4.11203795735147e-06	6.49736739887605e-05	0.661941448382126
ENSG00000231826.6	0.415947308235953	1.79944331553159	0.708030893800672	2.54147570577362	0.0110385617248773	0.0349492172107538	0.533744221879815
ENSG00000230587.2	1.27977486419194	1.08279970567465	0.441682798945023	2.4515324306515	0.0142249367448102	0.0422599902249655	0.494915254237288
ENSG00000252804.1	5.10676141041804	3.25162958032258	0.507234904832756	6.41050043942598	1.45042736116976e-10	1.48921918314301e-08	0.657318952234206
ENSG00000152527.14	1.69578616877221	1.56899955817747	0.441489866197423	3.55387445626181	0.000379600374013067	0.00253312754827945	0.598459167950693
ENSG00000138036.18	2.73066295362881	0.86764592993562	0.248026191036372	3.49820285636037	0.000468404714238837	0.00300581950159837	0.61617873651772
ENSG00000138032.21	6.84451257932458	0.836156383771401	0.136391944282066	6.13054083342475	8.75808344509646e-10	6.38730197101714e-08	0.791679506933744
ENSG00000138079.14	0.39063078218413	1.84990522363277	0.663549911106813	2.78789160041796	0.0053052292235142	0.0201179066734617	0.556394453004623
ENSG00000138083.5	0.452316070164197	2.73622118058697	0.876023893239005	3.12345496704443	0.00178741215269954	0.00870337083540626	0.624036979969183
ENSG00000225156.2	0.352677537383214	2.54222478588059	0.970838144596245	2.6185876606011	0.00882946025836697	0.0297061074896638	0.604006163328197
ENSG00000205054.8	0.700765892537123	2.92381971849438	0.615488553293539	4.75040470346482	2.03009947753755e-06	3.59378394326492e-05	0.657935285053929
ENSG00000286728.1	0.232240323488296	2.20375810276694	0.860935546456947	2.55972483867832	0.010475506894521	0.0336462601915852	0.589522342064715
ENSG00000253515.2	2.81584281975327	5.4612119779898	0.74385504144188	7.34176912668879	2.10788781408219e-13	6.57008556527379e-11	0.716486902927581
ENSG00000119729.12	28.6610946724375	0.290083867067216	0.0947467650827779	3.06167568690896	0.00220101784149282	0.0102740326485942	0.640677966101695
ENSG00000119878.6	5.55168100371927	0.751824570379156	0.159104995649185	4.72533604184794	2.29735131188358e-06	3.96240132066771e-05	0.742372881355932
ENSG00000222005.9	0.464867350809386	1.90168217069259	0.599823475751559	3.17040303951066	0.00152227627950365	0.00766908553972764	0.559630200308166
ENSG00000068724.17	22.5357218555606	-0.533384053729877	0.147139141225787	-3.62503171682506	0.000288925990488078	0.00204174366611575	0.691833590138675
ENSG00000234690.7	0.697279248756108	2.03130054399551	0.718758115343056	2.82612536906938	0.00471148200220711	0.0183866480521369	0.565639445300462
ENSG00000236824.2	4.6529130480116	1.14162690042591	0.235511411804723	4.84743771725384	1.25066278262497e-06	2.41312492283175e-05	0.675963020030817
ENSG00000119888.11	0.855230588878617	1.43151624405388	0.529499319988105	2.70352801224757	0.00686076648853515	0.0244035686875462	0.604006163328197
ENSG00000184261.5	1.37863584171435	1.87961539813045	0.449610266010006	4.18054377363486	2.90812820086891e-05	0.000317252552313124	0.632973805855162
ENSG00000230773.9	1.9492441114286	1.42698423831919	0.334165873272571	4.27028716111663	1.95221445720282e-05	0.000232860496211773	0.68382126348228
ENSG00000170802.16	41.4444610051884	0.217543506642993	0.0868162501107324	2.5057924796973	0.0122177303635364	0.0377266913997063	0.443143297380585
ENSG00000138039.15	0.503039379133308	1.94650190701438	0.79855158745034	2.43754058924268	0.0147875539868133	0.0435558261314824	0.590138674884437
ENSG00000170820.12	0.484062529903384	2.33985928602965	0.828109308467254	2.82554399776099	0.0047200405245732	0.0184118148114386	0.61171032357473
ENSG00000179915.24	2.49066625538772	2.91228519722802	0.441169007902169	6.60129144401238	4.07591364547508e-11	5.25692468304575e-09	0.745146379044684
ENSG00000287867.1	0.556628837245646	2.52943522715152	0.777754548843601	3.25222813664336	0.00114504075922765	0.00611950544153874	0.617719568567026
ENSG00000204993.3	0.376179567108822	2.46800360021102	0.916186177146014	2.69377956334053	0.00706468711993759	0.0249081117929176	0.613713405238829
ENSG00000178021.11	0.344081770563794	2.47233781272929	0.950568590107361	2.60090417299614	0.0092978421918089	0.0308048176553806	0.603697996918336
ENSG00000177994.16	0.341640427223103	2.09751425368415	0.850880581682441	2.46511002699903	0.0136971184214062	0.0410694269356896	0.586748844375963
ENSG00000115306.16	587.892992599628	-0.280180784658353	0.118022737213515	-2.37395599588136	0.0175986476944639	0.0494917071897371	0.626194144838213
ENSG00000238018.2	0.92712990242475	3.23538589861917	0.526933488048226	6.14002710399583	8.25074018053839e-10	6.15444100874234e-08	0.709090909090909
ENSG00000214595.12	4.06715247165694	0.771822181900252	0.266929105901522	2.8914875329669	0.00383422804843853	0.0157916877087018	0.600616332819723
ENSG00000143947.15	379.425597348507	-0.501203792830899	0.0969383782176862	-5.17033400027993	2.33675967023075e-07	6.28142111765723e-06	0.773189522342065
ENSG00000085760.15	14.3718950951821	0.357155506248567	0.108239879547393	3.29966651609387	0.000967997815194315	0.00536610603375345	0.656086286594761
ENSG00000240401.9	0.646767641105236	1.21259955548406	0.398286702414975	3.04453939368695	0.00233036908717013	0.0107173236325818	0.577503852080123
ENSG00000233251.8	0.917000108262961	2.00666648412975	0.484179188428983	4.14447074984943	3.40599425649112e-05	0.000362503014729474	0.615100154083205
ENSG00000233426.3	2.04613468954484	-0.617178451705875	0.258596960355554	-2.38664232888621	0.0170030243850112	0.0482572557667603	0.726040061633282
ENSG00000233723.9	1.65709236052896	3.60385576516929	0.443935860936378	8.11796496360491	4.74065602135437e-16	5.10141617084139e-13	0.76271186440678
ENSG00000233891.8	0.496082376570905	1.62477419306492	0.562837990038751	2.88675288772362	0.00389239805061825	0.0159759783290934	0.545454545454546
ENSG00000228590.2	2.43970906035158	0.974667968925512	0.321625454022168	3.03044412914636	0.00244194361921913	0.0111470266434297	0.641294298921418
ENSG00000228414.7	0.46949794054098	2.53042630316037	0.707919600782846	3.57445435945285	0.00035095902320075	0.00238052050400053	0.635593220338983
ENSG00000206973.1	3.32389791374182	3.76856659197447	0.571107515555693	6.59869900032329	4.14781456562388e-11	5.32343534103747e-09	0.659013867488444
ENSG00000170264.13	1.35699938645759	1.12773010438839	0.322262189007493	3.49941799831245	0.000466274998919896	0.00299536200410092	0.587057010785824
ENSG00000115484.15	49.2521141487551	-0.409843643949743	0.0976994409749286	-4.19494359292103	2.72939502376725e-05	0.000302288580847184	0.747303543913713
ENSG00000229839.6	0.35359377594305	2.16441363557872	0.706457047513637	3.06375828961765	0.0021857543136814	0.0102173575148735	0.617873651771957
ENSG00000226622.6	1.33425707593869	1.4251378453654	0.452981735694871	3.14612650591585	0.00165448426020801	0.00818783143231645	0.577812018489985
ENSG00000231609.7	14.8990110850308	2.32364243457876	0.313108041679785	7.42121608283424	1.16049801678257e-13	3.99791566781596e-11	0.785208012326656
ENSG00000115507.10	0.555947459360041	1.97891432608202	0.542489475569652	3.64783911061873	0.000264455146810229	0.00190480458150906	0.585208012326656
ENSG00000197329.12	48.3209785281762	0.468070523462446	0.130984232517421	3.5734875447714	0.000352258006338871	0.00238675325956157	0.637596302003082
ENSG00000225889.9	3.57932190884534	1.1874152218713	0.269826631125973	4.40065984931242	1.07922190104302e-05	0.000144017267141225	0.698767334360555
ENSG00000238201.1	17.4241298251659	-1.25694544457297	0.282928421266413	-4.4426270041969	8.88671454720891e-06	0.000122911759257804	0.78828967642527
ENSG00000237638.2	6.07613380857701	1.59192673027691	0.315565851870454	5.04467362625291	4.54296143542874e-07	1.06294742003928e-05	0.622033898305085
ENSG00000138071.14	267.047551975052	0.204987201708172	0.0682884672001127	3.00178361168185	0.00268402889979699	0.0119654766992142	0.643143297380586
ENSG00000198369.10	6.99721696275823	0.457441983319477	0.177004509009482	2.58435214944142	0.00975621241839328	0.0319296441922966	0.548536209553159
ENSG00000204929.13	1.38672575092165	2.98251088881755	0.491916457304452	6.06304351995211	1.33569503873585e-09	9.0598879544513e-08	0.673959938366718
ENSG00000234255.9	0.499288409618474	2.27912951714759	0.93268428403151	2.44362380300448	0.0145405797624994	0.0429930946165062	0.593836671802773
ENSG00000243029.3	0.511095541894687	-1.3403786420703	0.483905678803832	-2.76991715696245	0.00560705519104852	0.0210110088753445	0.725731895223421
ENSG00000280257.1	0.300128572422938	2.54526588157258	1.01482029093466	2.50809518129398	0.0121383965490319	0.037543709208122	0.611402157164869
ENSG00000232046.7	0.705443116956136	2.51168807268328	0.548886254114065	4.57597189555657	4.74014182413285e-06	7.29448158716397e-05	0.629275808936826
ENSG00000235885.8	0.637440922119205	2.81411028093697	0.662711895424383	4.24635546814032	2.17275826850752e-05	0.000253620851475987	0.636979969183359
ENSG00000236780.7	0.56107494580882	2.28537470818608	0.662037176461384	3.45203379725818	0.000556378031260636	0.00345683189712054	0.597226502311248
ENSG00000224173.2	0.697029096292297	3.09952106354596	0.668122534111487	4.63915061279575	3.49844034924179e-06	5.65059625070009e-05	0.660708782742681
ENSG00000197223.12	6.24469304109514	0.44483571944819	0.145673969798347	3.05363902737026	0.00226083937302129	0.0104729823893212	0.636363636363636
ENSG00000115946.8	7.72278663348454	0.472916887527707	0.165511894080915	2.85729850506399	0.00427263812906437	0.0171284966307094	0.6326656394453
ENSG00000119865.9	3.09331770416362	0.732066808727811	0.293638753586309	2.49308648734825	0.0126637995547384	0.0386888681379416	0.557164869029276
ENSG00000204923.4	2.96961117715709	0.594802365838885	0.193790178306713	3.06931120573865	0.00214552965286066	0.0100724865288144	0.617565485362096
ENSG00000169621.10	61.6938150750276	-0.471557056827599	0.16371848551378	-2.88029207787846	0.0039730691483829	0.0162201470472567	0.659784283513097
ENSG00000163217.2	0.394172017487121	2.27619594466311	0.618645155347911	3.67932396299626	0.000233853046832663	0.00172763557341218	0.61386748844376
ENSG00000169604.21	2.79509862755287	1.24126851087195	0.297027173736602	4.17897290425248	2.92828567476608e-05	0.000319052748800355	0.636055469953775
ENSG00000169599.13	14.4060731548972	0.256661617187933	0.107337012771783	2.39117533234915	0.0167945304417673	0.0478574658278571	0.580585516178737
ENSG00000115977.21	52.9022607597018	-0.243491124926225	0.0835389214324578	-2.91470276071365	0.00356027453442985	0.0149287488565731	0.639137134052388
ENSG00000196975.16	16.4605487410168	0.441063452606683	0.131431481617518	3.35584326660969	0.000791233961899984	0.00458562959381863	0.633744221879815
ENSG00000059728.11	165.444081361213	0.384723742624853	0.138662065770515	2.77454212503633	0.00552794744783516	0.020777095524901	0.633281972265023
ENSG00000169564.7	242.3043669118	-0.255968776919954	0.0628500788594118	-4.07268823787042	4.64736131594627e-05	0.000467629569462357	0.730046224961479
ENSG00000143977.14	27.7036049939058	0.427246922821187	0.109356216756962	3.90692852671302	9.34767891756435e-05	0.000828787434540026	0.652080123266564
ENSG00000075340.23	13.0175740366657	0.777363247506051	0.199617873128976	3.89425673824199	9.85002832785893e-05	0.000865414233825511	0.66748844375963
ENSG00000258881.6	0.400086831469676	2.02113945299943	0.691450904698936	2.9230411577514	0.00346630694304471	0.0146260835427553	0.633436055469954
ENSG00000124370.11	2.36350251376367	0.675477116105166	0.282258369743086	2.39311633777234	0.0167059430167461	0.0476828736579577	0.574730354391371
ENSG00000003137.9	2.01199992704189	1.87977217041288	0.35843625004187	5.24436959206358	1.56817573755188e-07	4.47742389973647e-06	0.694298921417565
ENSG00000135638.14	0.57742021097501	2.5220832855677	0.534806033677245	4.71588412760836	2.40663377475515e-06	4.12102586596725e-05	0.663174114021572
ENSG00000144040.13	9.00229827611627	0.42125347651506	0.164877968109557	2.55494097449786	0.0106205806160125	0.033989492933436	0.634052388289676
ENSG00000163016.10	1.45098787561336	1.61366359423731	0.511882367085403	3.15241097954852	0.00161928187353864	0.0080539585890936	0.588906009244992
ENSG00000144034.16	8.5537158030756	0.59770041114499	0.153040148649598	3.90551379111302	9.40253955412227e-05	0.000832805448599558	0.652388289676425
ENSG00000144048.10	6.56336139203214	0.469680957677573	0.148388940790028	3.16520190235859	0.00154975371519364	0.00777609271199693	0.639753466872111
ENSG00000287250.1	0.281304945495066	2.23360512895652	0.906748511536017	2.46331270527572	0.0137659796573161	0.0412239367937609	0.596610169491525
ENSG00000124356.17	19.0873684094752	0.22676846199241	0.0852650049113433	2.65957249669075	0.00782398898311894	0.0270568854254418	0.606779661016949
ENSG00000217702.3	0.368870200830946	1.82467183778974	0.704471936734323	2.59012707624417	0.00959405087616566	0.031525030125473	0.521725731895223
ENSG00000163170.12	5.30460793885974	0.460898840641896	0.173358711270935	2.65864251794984	0.00784561601968897	0.0271120746501515	0.620338983050847
ENSG00000204843.13	84.5831083656082	-0.194203956783398	0.063187455912553	-3.07345744465741	0.00211593863781929	0.00995319896072307	0.648690292758089
ENSG00000159239.13	0.247519803806302	2.2814437619134	0.917134563628383	2.48757799824653	0.0128616247005445	0.0391425151586256	0.594453004622496
ENSG00000114993.17	1.84725729441406	1.18756384887112	0.315265173228434	3.76687293655058	0.000165305078911676	0.00131152047759561	0.530046224961479
ENSG00000115282.21	7.97111569909898	0.413259087845836	0.145678344575436	2.83679148778246	0.00455693612142751	0.0179205552342522	0.582742681047766
ENSG00000179528.16	0.660134302841793	1.31584157022986	0.475691615304577	2.766165153841	0.00567198012746017	0.0211996836113008	0.554391371340524
ENSG00000115297.11	0.329439820234092	2.08536124688482	0.623899093724685	3.342465581149	0.000830376526605897	0.00477239522522744	0.592604006163328
ENSG00000144045.14	0.384782123371567	1.67334347107187	0.605482909828075	2.76365103607468	0.00571586322582288	0.0213332474666421	0.549460708782743
ENSG00000115317.12	6.02271835623552	0.396768175371766	0.154773247188203	2.56354494449095	0.010360928555656	0.0333822404301927	0.589676425269646
ENSG00000115325.14	14.0085291287103	0.439431026662622	0.129478131633647	3.39386289497884	0.000689141850355068	0.00410537245187631	0.668412942989214
ENSG00000135622.13	1.63148571301826	1.47122376899893	0.38391631866086	3.83214700049924	0.000127029794592685	0.00106667545927699	0.622650231124807
ENSG00000287687.2	0.469918785356593	2.77170499131154	0.699344973995913	3.96328721070889	7.39247559014145e-05	0.000684405218886434	0.63251155624037
ENSG00000204792.2	0.69298058353372	2.55719236424254	0.577162532938741	4.43062780118812	9.39591419019249e-06	0.000128730416183998	0.605238828967642
ENSG00000230836.1	0.280140793622785	1.8301481543778	0.742218557279914	2.4657806469902	0.0136715028344385	0.0410254770442714	0.566718027734977
ENSG00000286045.1	0.28517592538894	1.8865896666278	0.712114447289019	2.64927874137358	0.00806637713324338	0.0276794084013864	0.590138674884438
ENSG00000287172.1	0.33600660302759	2.41963991209838	0.897398493723744	2.69628256456963	0.00701181586284833	0.0247750827153974	0.61402157164869
ENSG00000066032.19	1.51624032890534	3.38240241561593	0.547665045897293	6.17604216473997	6.57284402356262e-10	5.1834398260517e-08	0.687981510015408
ENSG00000237031.7	0.487307392244115	2.58655439744384	0.728447222487329	3.55077803524583	0.000384094200771364	0.00255886879506256	0.643451463790447
ENSG00000234429.1	0.899280092176323	2.6125878757977	0.486431051886395	5.37093153421436	7.8330947057071e-08	2.52258407853411e-06	0.66517719568567
ENSG00000163541.12	16.253414574751	0.373913941371377	0.122035729743779	3.06397103664992	0.00218420055159273	0.0102150208446872	0.624345146379045
ENSG00000115423.19	2.74023396494674	2.01892114080394	0.333254818117224	6.05819040279794	1.37661392746946e-09	9.24166816641163e-08	0.721109399075501
ENSG00000034510.6	493.121695797155	-0.44529052824173	0.126780364006555	-3.5122988621385	0.000444248128277746	0.00288046173713916	0.728505392912173
ENSG00000260840.2	0.445160052970246	2.28791910885553	0.762809140677731	2.99933362993368	0.00270570847287334	0.0120343569353441	0.599075500770416
ENSG00000152284.5	8.90900196648179	1.19634637917453	0.255313520586844	4.6857932804526	2.78877635858292e-06	4.68917875088033e-05	0.648073959938367
ENSG00000276281.1	0.980788584601056	-2.07691873116768	0.388337656163518	-5.34822904295726	8.88190205055087e-08	2.79838699744311e-06	0.812634822804314
ENSG00000168878.19	0.671620674650986	2.66530050637081	0.655817506219795	4.064088684875	4.82204903554336e-05	0.000482241741209306	0.641140215716487
ENSG00000132313.15	11.1514415055505	0.518576312924619	0.130137507460711	3.98483360441783	6.75274275879737e-05	0.000636410104008237	0.658859784283513
ENSG00000115561.16	44.5588817429104	0.636723732922308	0.121052185585714	5.25991108579748	1.44125075460792e-07	4.1881051339783e-06	0.781510015408321
ENSG00000239305.7	5.66855127546077	0.597670893926625	0.17934931870042	3.33244028055081	0.000860879443310433	0.00491378800626853	0.637904468412943
ENSG00000172116.23	3.06385278217565	-0.774406386929804	0.262558785170453	-2.94945905705292	0.00318330748675953	0.013663173216121	0.661171032357473
ENSG00000229604.2	1.97977472360537	1.76763768798473	0.422536872911854	4.18339274346237	2.87190615643036e-05	0.000313955102244925	0.482588597842835
ENSG00000115593.15	0.679880055068254	2.30729881853523	0.601128176454078	3.8382809339357	0.000123898681554234	0.001045075799115	0.609553158705701
ENSG00000163586.10	13.7083212131889	-1.19560508707496	0.497366524108948	-2.40387124810408	0.0162224857054235	0.046659026775722	0.450847457627119
ENSG00000211599.2	0.325708853572836	1.61660998797338	0.673895837484471	2.39890187481776	0.0164443207038058	0.0471262264302807	0.522187981510015
ENSG00000244437.1	2.02553511126848	-0.849568810462611	0.341195878603902	-2.48997383537825	0.0127752499763132	0.0389611642259561	0.682588597842835
ENSG00000286698.1	0.247736707549777	2.03093963293124	0.850547245985807	2.38780343186853	0.0169494046039224	0.0481629868096577	0.587057010785824
ENSG00000286156.1	0.860845444738063	1.37911598845594	0.423833750576469	3.25390789803823	0.00113829178149327	0.00609488644204407	0.595685670261941
ENSG00000229089.8	0.617036065439796	2.41654055288316	0.557870453219147	4.33172350128726	1.47946662252544e-05	0.000185336818712732	0.631124807395994
ENSG00000259848.9	0.491777334939111	2.37151478275759	0.648921569323341	3.6545476292774	0.000257635834057484	0.0018644061380025	0.635130970724191
ENSG00000172005.11	3.14761478113634	-1.02759370310299	0.269710718727807	-3.80998466783236	0.000138975410131834	0.00114379332685072	0.750077041602465
ENSG00000155066.16	0.742220953813562	1.62899542918357	0.584207790745047	2.78838361108826	0.00529717776332262	0.0200913672605118	0.651771956856703
ENSG00000174501.14	10.6360260157304	0.617356773209358	0.160279556471071	3.85174994741633	0.000117276744082818	0.000999199386129626	0.719260400616333
ENSG00000204685.7	1.55611143100241	0.783856490991464	0.293386682764453	2.67175211773599	0.00754563655270581	0.0263027368157294	0.563020030816641
ENSG00000144021.3	33.3544108520019	-0.333755968575709	0.109942312285908	-3.03573721196411	0.00239948394303931	0.0109907782709334	0.678582434514638
ENSG00000144028.15	105.920963466197	-0.275102975938519	0.0826024004529713	-3.3304477161671	0.000867064452452964	0.00493666902062749	0.684129429892142
ENSG00000198885.10	1.44849947470321	0.931667089917318	0.333835464293787	2.79079723266734	0.00525783993687367	0.0199867206683883	0.553158705701079
ENSG00000121152.10	9.52030922111488	0.841129711840029	0.192662658331704	4.36581597660649	1.26649073933467e-05	0.000164088316568887	0.701540832049307
ENSG00000249715.13	1.30739143901058	2.58916448288237	0.485083325680994	5.33756644643994	9.42023847460292e-08	2.93969825675868e-06	0.683975346687211
ENSG00000168754.15	1.38954927147068	1.22657649487919	0.421076283719491	2.91295554345754	0.00358025567981762	0.0149981206734376	0.437904468412943
ENSG00000286654.1	0.412958147540145	2.17080802461183	0.761047953989819	2.85239322073109	0.0043391387778464	0.017273427319686	0.576271186440678
ENSG00000135940.7	36.3775606137638	0.272959298414038	0.0989570044247742	2.7583625838385	0.00580917235608189	0.0215918398670539	0.631432973805855
ENSG00000228486.10	0.87506658615013	1.48575076525298	0.455098539432277	3.2646792650805	0.00109588091841874	0.00592050374383212	0.597842835130971
ENSG00000115085.14	15.6657731383728	-0.761599738023332	0.212776503155087	-3.57934135926758	0.00034446127884091	0.00234434239735188	0.726656394453005
ENSG00000235734.4	0.626599561725685	-1.00400966094438	0.360784075814596	-2.78285469966345	0.00538829312768341	0.0203661456141197	0.744992295839753
ENSG00000168658.19	1.21728480542933	2.2517846245342	0.49217964109137	4.57512752770725	4.75929991597372e-06	7.30838653372575e-05	0.651771956856703
ENSG00000144191.12	0.761173205064142	3.29377780648428	0.685969099219424	4.80164166320659	1.57370118195514e-06	2.91390695515908e-05	0.672419106317411
ENSG00000040933.16	36.6465829582906	-0.241981886505529	0.0995957391423048	-2.42964095240841	0.0151137868704881	0.0442626583625493	0.644684129429892
ENSG00000236564.1	1.77271021406793	-1.48467180326494	0.467990051948839	-3.1724430831005	0.00151162186242487	0.00763468122102231	0.738058551617874
ENSG00000196872.12	3.17726668187315	1.01518125184278	0.26862525037563	3.77917284552816	0.000157350176838546	0.00126120857684339	0.661941448382126
ENSG00000158411.11	33.5950633970841	-0.347976453889355	0.101937707289007	-3.41361860241564	0.000641062491794155	0.00387002493893349	0.644375963020031
ENSG00000144214.10	0.596716653246661	1.28555345846544	0.483245474377954	2.66024934867779	0.00780828211112266	0.0270097030299133	0.536209553158706
ENSG00000158417.11	130.60872297372	0.254147417440532	0.08558561620934	2.96951086756091	0.00298274261818551	0.0129659915705351	0.648073959938367
ENSG00000144218.21	19.8777172680418	-0.778486805563986	0.174277827837981	-4.46692970196824	7.93501899442347e-06	0.000111974098572887	0.713097072419106
ENSG00000170500.13	1.43878346362118	2.45059733937885	0.458388460564763	5.34611481353515	8.98622184438457e-08	2.82785168665477e-06	0.629121725731895
ENSG00000230140.7	0.563297028770289	2.40116435841643	0.627393064344783	3.82720896177596	0.000129604485072014	0.00108377662988038	0.577041602465331
ENSG00000071082.11	381.371610791686	-0.39722403008219	0.103153356211032	-3.85081052786634	0.000117727554497728	0.00100271399865307	0.720801232665639
ENSG00000175874.10	0.659268708288789	2.73476238082426	0.573621235909292	4.76754033781399	1.86488665298398e-06	3.36038970051112e-05	0.669029275808937
ENSG00000196460.14	0.561688971783527	1.96336803285285	0.641527329807981	3.06045891051986	0.00220998082360598	0.010301178195416	0.596302003081664
ENSG00000115590.14	25.2091047958252	2.35784171453189	0.355270756735046	6.63674583351741	3.20683902341163e-11	4.30702946304822e-09	0.728813559322034
ENSG00000115594.12	32.3856029870404	1.04176731543677	0.198166452412687	5.2570316658203	1.46399112502231e-07	4.24946958263127e-06	0.727580893682589
ENSG00000115598.10	0.522390571379043	2.02639393342629	0.663118898242276	3.0558530887864	0.0022442118811519	0.0104180772114041	0.602465331278891
ENSG00000115602.17	3.12028767876006	2.76127328529892	0.412214756204489	6.698627945112	2.1038547622005e-11	3.00812503448352e-09	0.742064714946071
ENSG00000115607.9	13.3636958948805	0.591715528048868	0.216631877543863	2.73143331792921	0.00630595004669867	0.0228800421456021	0.663174114021572
ENSG00000180251.5	0.526069552626759	1.79365186984421	0.607099422641759	2.95446149831478	0.00313215233148033	0.0134900497356174	0.571494607087827
ENSG00000115616.3	0.85341941312902	2.66482550588359	0.535600910621065	4.97539390437844	6.51150912156816e-07	1.42784197504939e-05	0.67919876733436
ENSG00000170417.16	0.988072183325894	1.05332585534017	0.37059819802817	2.84223145429355	0.0044798954992987	0.017688527214996	0.454545454545455
ENSG00000256637.7	0.460092913610665	2.13474549833493	0.686609081784928	3.10911340232405	0.00187649679589827	0.00903465228212737	0.580739599383667
ENSG00000235597.2	0.821517274355783	2.41740709550822	0.704202584822188	3.43282905744889	0.000597318568739834	0.00366596220505071	0.566409861325116
ENSG00000234177.5	0.603204375718933	2.62881033292824	0.908927259952553	2.89221200502389	0.00382539717031426	0.0157627555418898	0.558705701078583
ENSG00000233639.7	0.880503091948286	2.48393591019075	0.579320715603905	4.28766975405222	1.80557263888625e-05	0.000218371226035996	0.61171032357473
ENSG00000269707.2	0.312832478949094	2.22757484125205	0.906401087566759	2.45760389281084	0.0139867348353781	0.0417295583524013	0.579506933744222
ENSG00000287135.1	0.45795179050235	2.60015196943762	0.715302734051375	3.6350370908143	0.000277940644746174	0.00198446740134833	0.618489984591679
ENSG00000238273.3	0.337353960694006	1.9547081748961	0.721188077369215	2.71040001385849	0.00672021066755597	0.0240137239931692	0.56502311248074
ENSG00000119147.10	0.548939424854451	1.57799736599361	0.541032530392095	2.91664045570423	0.00353823376809485	0.0148505989926674	0.547919876733436
ENSG00000214199.3	2.29769966593041	-1.11978906493804	0.278623515446658	-4.01900415025244	5.84446415430469e-05	0.000564117707824695	0.761941448382126
ENSG00000237880.2	0.330227720770969	2.19176285005548	0.866332563441922	2.52993243304587	0.0114084493810699	0.035793411826863	0.572265023112481
ENSG00000196862.10	0.573633014779023	1.24900380702034	0.423589395689348	2.94861915744542	0.00319197061092237	0.0136848522971769	0.531741140215717
ENSG00000115665.9	0.280831824454416	2.26577174277481	0.851431289017495	2.66113281482689	0.00778782310249283	0.0269674361155227	0.603389830508475
ENSG00000196228.5	0.428891849456972	2.2945459705444	0.918668147575359	2.49768752361818	0.0125006329265525	0.0383559792901673	0.578890600924499
ENSG00000198203.10	1.36274567889186	1.82042817708123	0.509603646748288	3.57224323000264	0.000353936448602128	0.00239637033806592	0.63944530046225
ENSG00000186522.15	11.6521433685483	1.04366296503946	0.19663749819363	5.3075480242927	1.11109736972466e-07	3.39053045852342e-06	0.71386748844376
ENSG00000144061.14	2.77371933864417	1.78921534943969	0.308257239605819	5.80429303697014	6.46381456286238e-09	3.2113015727678e-07	0.701078582434515
ENSG00000175772.11	0.350801753886893	1.36411985427606	0.573895921085822	2.37694641860342	0.0174566236751625	0.0491926941193742	0.49768875192604
ENSG00000169679.15	17.5565476283881	0.428137779001787	0.149459843963475	2.86456728207488	0.00417579433730692	0.0168486126274264	0.622496147919877
ENSG00000235881.2	0.669240231264415	2.50974903926392	0.713885953118693	3.51561622455211	0.000438734679526708	0.00285036014376384	0.631741140215716
ENSG00000153093.20	1.52161604430221	1.01653918542365	0.42675904508905	2.38199798486176	0.0172189916774096	0.048706529829077	0.593528505392912
ENSG00000204581.3	0.509979663177663	2.60128509356309	0.662726513083651	3.92512603948705	8.66843385411054e-05	0.000778448326892133	0.63944530046225
ENSG00000287141.1	0.453790889976829	2.3953470713608	0.957776324329886	2.50094621313251	0.0123861988429044	0.0381210130604118	0.604314329738059
ENSG00000278962.1	0.674978963280787	1.40643979802946	0.561118351092106	2.50649403159263	0.0121935116257755	0.0376652337642819	0.577657935285054
ENSG00000114999.8	17.9343119924861	0.422548423814872	0.122309828683429	3.45473808902588	0.000550827630834015	0.00342967158870301	0.68382126348228
ENSG00000169607.13	10.7393715834973	1.21686260077721	0.194868572331087	6.24452976804146	4.25076972243125e-10	3.60173633892216e-08	0.740677966101695
ENSG00000115008.6	0.250527600157488	2.04722173428565	0.823038519827519	2.48739479983838	0.0128682505867181	0.0391581284125354	0.594298921417565
ENSG00000136695.15	1.07849426542769	3.34133102855667	0.654746463854716	5.10324409983845	3.33879889981045e-07	8.44603215409054e-06	0.643143297380586
ENSG00000201805.1	2.2973301494294	4.15709070968105	0.665654370447488	6.24511892994323	4.23477769528714e-10	3.5998360265587e-08	0.632049306625578
ENSG00000136689.19	12.7388545420815	0.787865647287284	0.24134535396759	3.26447405899964	0.00109667504931056	0.00592145723675996	0.625423728813559
ENSG00000125637.16	54.1689332044846	-0.401083183868356	0.104534677471144	-3.83684336692073	0.000124625902881118	0.00104884454813033	0.713097072419106
ENSG00000189223.15	7.19877522226196	0.840461014902748	0.227022236305574	3.70210878273387	0.000213814900768457	0.00161355276592081	0.762403697996918
ENSG00000125618.18	0.822233217154256	1.05304113151317	0.425814214272749	2.4730060580802	0.0133981871770269	0.0403858319904349	0.49306625577812
ENSG00000270019.1	0.451242193924431	1.72179027379882	0.68065551382798	2.52960600306539	0.0114190674587905	0.0358154713517121	0.56517719568567
ENSG00000175497.17	1.36897018656101	3.05242946135247	0.556149280912789	5.48850743157058	4.05344219816538e-08	1.4597967487258e-06	0.654545454545455
ENSG00000235026.6	1.34491828409309	2.48386535289193	0.537211166839764	4.62362941467447	3.77083295962123e-06	6.04210211436983e-05	0.671802773497689
ENSG00000238207.2	0.49523102023328	2.20235578554499	0.699922373350416	3.14657149049639	0.00165196870800661	0.00818079150993551	0.622342064714946
ENSG00000236255.2	0.869839878755963	2.25016339254659	0.550153768057511	4.0900626755525	4.3125663640604e-05	0.000439344795890387	0.617257318952234
ENSG00000125631.7	0.883094048884618	2.82019736178253	0.570771359433144	4.94102816333213	7.77116811817568e-07	1.64748764105324e-05	0.680123266563945
ENSG00000235066.7	0.524569190308135	2.24462638636017	0.545405037561464	4.11552191816199	3.86304283706671e-05	0.00040183626364752	0.616486902927581
ENSG00000229867.2	0.483474396791702	2.30975702773654	0.813882965501073	2.83794737774677	0.00454046675213727	0.0178764662412719	0.603081664098613
ENSG00000171227.7	0.890690805970599	1.27208232477724	0.517602815081324	2.45764182054801	0.0139852579486788	0.0417295583524013	0.534052388289676
ENSG00000080293.10	0.406826883230138	2.31494190331689	0.712834181075908	3.24751809715811	0.00116416260459457	0.00620523316642815	0.607704160246533
ENSG00000163075.13	0.740483046025239	2.34820573478997	0.543286477470971	4.32222378462464	1.54464398919194e-05	0.000192397092887838	0.607395993836672
ENSG00000163083.6	0.939959267031906	2.01098435337196	0.539138646707451	3.72999480866963	0.000191483715792888	0.00147670887979069	0.586440677966102
ENSG00000074047.22	0.625741467551043	2.6187452020625	0.565326354253023	4.63227157616364	3.61675286320155e-06	5.82014895294056e-05	0.654545454545455
ENSG00000115112.8	1.11941637744578	1.28181133902346	0.356535355126612	3.59518718296048	0.000324158422322248	0.00223085906022136	0.650847457627119
ENSG00000224655.7	0.703133957837567	2.65944917976708	0.73487767656256	3.61890048450898	0.000295857374115911	0.00207504360275992	0.613251155624037
ENSG00000286481.1	0.498751953829602	2.23293155625794	0.785646540386762	2.84215794440933	0.00448092862944493	0.0176899386875945	0.563328197226502
ENSG00000228400.2	0.479589128710947	2.25064804028994	0.826943916504744	2.7216453200391	0.00649578180758374	0.0234001870234119	0.580893682588598
ENSG00000155052.15	1.06257143565688	2.73712296650286	0.628309071619422	4.35633208262953	1.32260069633713e-05	0.000169331694041559	0.654853620955316
ENSG00000213236.3	4.38063247620857	-0.773858945485488	0.236350305141911	-3.27420328491153	0.00105960353751357	0.00577248019541829	0.678274268104777
ENSG00000136717.15	27.7836523356294	-0.625532410499226	0.151909841338131	-4.11778726769173	3.82527552122859e-05	0.000398746170342741	0.716486902927581
ENSG00000186684.14	0.829789893402646	2.96339278864836	0.675205032589422	4.38887840821284	1.13936746467809e-05	0.000150585153761746	0.627118644067797
ENSG00000169967.17	71.2565866489657	0.230903127449776	0.0761950040370672	3.03042345581406	0.00244211079469532	0.0111470266434297	0.64653312788906
ENSG00000231731.7	0.787700690689023	2.66908777269971	0.57152581539839	4.67010885735615	3.01040167815786e-06	4.98850232516008e-05	0.640369799691834
ENSG00000204460.3	0.507798569344112	1.9367317194475	0.801279410548549	2.41704915158326	0.0156469041143157	0.0454016945691993	0.587673343605547
ENSG00000229536.3	0.381484713134698	2.16008317824063	0.755175782232513	2.86037135864555	0.00423145186518032	0.0170055762306675	0.611864406779661
ENSG00000237574.1	0.337756297744721	2.02953054571569	0.772372764258119	2.62765679945369	0.00859752082417205	0.029097762437755	0.575346687211094
ENSG00000222014.6	0.54419490169074	1.81585035479721	0.540582486084519	3.35906249562311	0.00078207378645674	0.00454422012361526	0.570416024653313
ENSG00000180178.11	0.787344627663222	3.07192734990044	0.754695022864615	4.07042216634774	4.6928018391688e-05	0.000471477121078732	0.650847457627119
ENSG00000286058.1	0.417953893645917	2.51674751614868	0.69366867638061	3.62816947318487	0.000285437877206213	0.00202310083947295	0.600616332819723
ENSG00000196604.13	0.494399412676606	1.34097140105069	0.484228199654365	2.76929638135047	0.00561775063241168	0.0210450632505083	0.518952234206471
ENSG00000178162.8	0.489887924728293	1.35835720213159	0.477403631139131	2.84530136247691	0.00443694231995516	0.0175559957414336	0.55115562403698
ENSG00000178171.11	0.768400214493894	2.5200014607475	0.539471839759313	4.67123819080494	2.99389520993577e-06	4.97058746902589e-05	0.686440677966102
ENSG00000136002.20	0.504828632710699	1.73132390455807	0.562963503642383	3.07537503471607	0.00210238009474625	0.00990543740159191	0.530354391371341
ENSG00000188219.15	1.3818132336217	0.9468019961721	0.354512196761787	2.67071769270692	0.0075689274354472	0.0263663728199679	0.595069337442219
ENSG00000223631.2	0.645571239114342	2.59040363792541	0.698907150176221	3.7063630516189	0.000210256843883521	0.00159240517401167	0.611093990755008
ENSG00000287151.1	0.574104538012403	1.13030372865845	0.407219079639761	2.77566495572446	0.00550889458547589	0.0207232583386393	0.532203389830509
ENSG00000163046.16	0.337456496594673	1.71214540180061	0.542121288049856	3.15823311045324	0.00158728576454679	0.0079188864114642	0.53713405238829
ENSG00000018607.7	0.410752716049313	2.19672313800162	0.688025157904254	3.19279478775589	0.0014090304224288	0.00720531924219354	0.581047765793529
ENSG00000286833.1	0.78709470174793	2.71769937136615	0.713407008309071	3.80946548003178	0.000139267548390029	0.00114483609166334	0.615100154083205
ENSG00000150551.11	0.515400165412147	2.40242028489424	0.721471565181566	3.32988907787329	0.000868805871293701	0.00494179346561192	0.608628659476117
ENSG00000286068.1	0.4271355223391	2.30411211756364	0.850409887606913	2.70941360294799	0.0067402257169869	0.0240786723594148	0.599537750385208
ENSG00000226953.8	0.837094628844919	1.8491341886195	0.626993902175686	2.94920601652257	0.00318591520900262	0.0136676441097996	0.558397534668721
ENSG00000153086.14	0.723791305244614	1.79663939618015	0.693888204323588	2.58923467063623	0.00961895182902632	0.0315791093150554	0.549460708782743
ENSG00000176601.14	2.10710483812452	4.10644502709908	0.488483056488483	8.40652500133523	4.22337330015192e-17	8.50587382650596e-14	0.796918335901387
ENSG00000144224.17	64.7424185556906	0.278918074577631	0.0763643844070638	3.65246281683939	0.000259737215269543	0.0018770189815587	0.706009244992296
ENSG00000115850.10	3.77742898244413	4.71678012934276	0.524111380685566	8.99957585956817	2.26591361157546e-19	1.18652300356537e-15	0.795993836671803
ENSG00000231890.8	0.896943430474817	1.28078412449804	0.429335331559929	2.98317895208971	0.00285271145945634	0.0125416042060757	0.595993836671803
ENSG00000121966.7	15.911058393505	0.911857412453087	0.239856504136646	3.8016789068751	0.000143718905359724	0.00117332347369139	0.638520801232666
ENSG00000279024.1	0.439552198474488	1.60012586692171	0.561106574065158	2.85173252440969	0.00434816714723368	0.0172935914095203	0.576887519260401
ENSG00000144229.12	0.983364415497018	2.8272269395641	0.504971784437976	5.59878200464359	2.15863033419416e-08	8.65501675495733e-07	0.697380585516179
ENSG00000144228.9	20.7423269325451	0.293187474916792	0.0940071580922429	3.11877819590192	0.00181602613471777	0.00881483060051551	0.621263482280431
ENSG00000168702.18	2.08752932732691	3.42694885526949	0.446801857886856	7.66995211586004	1.72060570973827e-14	7.90331556006444e-12	0.749614791987673
ENSG00000257277.2	0.238207424536282	2.27781062328022	0.916143524945456	2.48630324971825	0.0129077922136047	0.0392419665277054	0.578274268104777
ENSG00000169554.22	262.029413723162	-0.231254101885845	0.0773160671717477	-2.99102256937285	0.00278044942540465	0.0123073080060769	0.654853620955316
ENSG00000226674.11	2.58004597860184	3.49890846585442	0.506798316753788	6.90394650137377	5.0577353893369e-12	9.52673582472078e-10	0.745916795069338
ENSG00000234119.1	1.10177832255928	3.24684570175967	0.637062249102026	5.09659096318495	3.45824430776825e-07	8.66447392019027e-06	0.631124807395994
ENSG00000233842.2	0.62601668512365	2.49335573365301	0.67476560772068	3.69514347667396	0.000219762653662261	0.00164583117797063	0.631124807395994
ENSG00000231040.2	0.367293141387935	2.22175171960796	0.760888822774222	2.91994264222123	0.00350095815199443	0.0147271989613622	0.593836671802773
ENSG00000121989.15	22.9067397291474	-0.84064890378406	0.197976107714902	-4.2462139168563	2.17413068642208e-05	0.000253667957361421	0.688751926040062
ENSG00000115947.14	34.2949220145801	-0.529179505375211	0.100447497362687	-5.26821990860057	1.3775302573353e-07	4.05241541545539e-06	0.772573189522342
ENSG00000231079.7	0.589174614977556	1.91261201931046	0.614660727090885	3.11165482844923	0.00186041887467473	0.00897467209335986	0.575654853620955
ENSG00000168280.18	4.86809680114275	2.37187339350049	0.299070876411785	7.93080697779046	2.17726403071944e-15	1.54067910411612e-12	0.791063174114022
ENSG00000286167.1	0.412158704650168	2.11802684512197	0.594621742201374	3.561973427478	0.000368077645867338	0.00247229577324234	0.621879815100154
ENSG00000150556.17	0.638925243147534	2.56261141553336	0.618859271763569	4.14086292709272	3.4600168893739e-05	0.000367505728996298	0.612634822804314
ENSG00000168288.13	20.0912524694206	0.749671578164901	0.125947362631838	5.95226102793669	2.64463127897749e-09	1.58007912559484e-07	0.725885978428351
ENSG00000236049.1	0.279519112673704	2.4077145453134	0.87435472300718	2.75370451140529	0.00589249423386306	0.0218009912882044	0.587365177195686
ENSG00000224048.6	0.280821695137439	2.26524272785425	0.836664150525702	2.70746956999524	0.00677982859003081	0.0241822715589273	0.621879815100154
ENSG00000123610.5	2.52215050701654	1.18717274763292	0.370434977206358	3.20480737695454	0.001351528955857	0.00695474275201414	0.599383667180277
ENSG00000242113.3	0.684948397339019	-1.1881387723813	0.37317653681652	-3.18385175691117	0.00145329418655719	0.00739555848249571	0.781818181818182
ENSG00000080345.18	39.6053624795673	0.254863284880036	0.0854756151940231	2.98170752326867	0.0028664570037661	0.012585875779407	0.647765793528505
ENSG00000183091.20	7.03003596034228	1.78682175724705	0.275885346392082	6.47668236321496	9.37612804510164e-11	1.02285743532021e-08	0.786748844375963
ENSG00000182389.20	3.38117904856243	2.52152865530112	0.350271264003298	7.19878823767106	6.07500124481754e-13	1.5748087385328e-10	0.754699537750385
ENSG00000115145.10	17.9809771828391	0.336828737207338	0.094754700762976	3.55474435036102	0.00037834676973321	0.00252572032767846	0.626810477657935
ENSG00000157827.20	19.1521642154536	1.10484554558943	0.214043807359455	5.16177299973929	2.44621816443815e-07	6.54207190820425e-06	0.668721109399075
ENSG00000196504.19	80.3904088338245	0.33025790635713	0.0695570927429517	4.74801193283908	2.0542591900805e-06	3.62430014249917e-05	0.661325115562404
ENSG00000177917.11	3.3871111337133	0.596018002098497	0.220434347995932	2.70383453176497	0.00685444127437465	0.0243935002644661	0.588135593220339
ENSG00000287900.1	0.513936180148025	2.22302009423648	0.668612675198355	3.32482493482042	0.000884740701584513	0.00501282861910533	0.609553158705701
ENSG00000162989.5	1.3667907378004	1.49951803549427	0.459632845839138	3.26242575801268	0.00110463102752962	0.00595549149149705	0.560092449922958
ENSG00000286679.1	1.34889903901839	2.87009688295436	0.502261469944634	5.71434811288778	1.10125358505218e-08	4.94562973650707e-07	0.700770416024653
ENSG00000136542.9	3.65257240494936	3.16065545557168	0.385912905778446	8.19007451745142	2.61064490544139e-16	3.25485261496507e-13	0.761325115562404
ENSG00000115165.10	90.4106899078831	-0.46770335981965	0.0966961396626657	-4.8368359011154	1.31922250366163e-06	2.5211593861948e-05	0.759013867488444
ENSG00000123612.16	0.568586307296257	1.67906980043306	0.553302737900678	3.0346312884764	0.00240829910641829	0.0110234418189237	0.561171032357473
ENSG00000007001.13	0.287312424525115	1.58474350621424	0.57026501176411	2.7789597354252	0.00545332842799346	0.0205555780163727	0.554853620955316
ENSG00000153237.18	1.56870043916572	1.14372650342884	0.360961099668184	3.16855889590378	0.00153196706423076	0.00770754346487929	0.57904468412943
ENSG00000144283.22	99.6626463303933	-0.261184383212888	0.10877967356743	-2.40104032901868	0.016348534619154	0.0469287724370891	0.629892141756549
ENSG00000204380.4	0.727829578510747	1.54827434704194	0.42919674211764	3.607376746158	0.000309308387015991	0.00214695445091534	0.566872110939908
ENSG00000115183.15	10.7126133398045	0.961094980186587	0.181303151081575	5.30103847866468	1.15145814550977e-07	3.49333454991156e-06	0.713713405238829
ENSG00000123636.18	67.7414144883164	0.322765270788315	0.0865874483559006	3.72762192346461	0.000193295057126485	0.00148848564284871	0.670261941448382
ENSG00000224152.1	5.2075459140634	0.54580257920931	0.202047472888624	2.70135810859747	0.00690569392571743	0.0244984493593526	0.60708782742681
ENSG00000136536.15	49.3392110317446	0.255677054625688	0.0638579990336508	4.00383755355309	6.23231682310018e-05	0.000595527441833609	0.668104776579353
ENSG00000241399.7	11.3369813272679	0.728834032574528	0.153766139392582	4.73988639796524	2.13838076557776e-06	3.74245221954257e-05	0.696456086286595
ENSG00000153246.13	1.16964122720874	3.02544445416832	0.462254288989451	6.54497865402687	5.95038842409121e-11	7.08150316907073e-09	0.719260400616333
ENSG00000115221.12	0.500187221511	2.39413047152034	0.706936878945248	3.3866255147028	0.000707579011309372	0.00419421183475254	0.60231124807396
ENSG00000153250.20	41.8609708186116	0.506404057835757	0.098136286624022	5.16021214228212	2.46670167222002e-07	6.58952887681767e-06	0.754391371340524
ENSG00000136560.14	39.4570089522746	0.450414393557053	0.0850440821588522	5.29624615991191	1.1820746544102e-07	3.57261668940667e-06	0.726656394453005
ENSG00000115233.12	15.9600101266161	0.425252553818467	0.123551349643125	3.44190941698977	0.000577623638875097	0.00356346421136376	0.636671802773498
ENSG00000136535.15	0.926965440495181	2.75999904260061	0.615071146875824	4.48728420544464	7.2136817395681e-06	0.000103489652222122	0.630816640986133
ENSG00000144290.17	1.17782501620253	1.90203684783921	0.414651484658891	4.58707352610566	4.49502408154549e-06	6.9762134263796e-05	0.662249614791988
ENSG00000280105.1	1.09502277268429	3.31646333965953	0.805404641955669	4.11776039880594	3.82572141127861e-05	0.000398746170342741	0.635593220338983
ENSG00000288091.1	0.398997792216483	2.11633508505321	0.789330254796237	2.68117821684098	0.00733634334202063	0.0256997780814536	0.605238828967642
ENSG00000197635.11	4.09864667075822	0.994816477710033	0.255956091284301	3.88666850129794	0.000101629389528191	0.00088962242615416	0.662249614791988
ENSG00000236841.8	0.364207541980429	2.44260005281776	0.772039817158487	3.16382652621184	0.00155709575557861	0.00780246527704481	0.63020030816641
ENSG00000078098.14	0.742440635530841	2.29189741556348	0.595409970889098	3.84927617544109	0.000118467378316908	0.00100803149141804	0.637596302003082
ENSG00000115271.11	115.705805798735	0.359885220000979	0.149274201827014	2.41090031362574	0.0159131972298147	0.0459714586639091	0.652696456086287
ENSG00000184611.12	2.37434438577604	1.7419748847395	0.429171022970185	4.05892940460829	4.92982132010314e-05	0.000491330726314961	0.654237288135593
ENSG00000182263.14	0.602564869899529	2.18077418873668	0.616080547087527	3.53975498665901	0.00040049866630614	0.00264792077757951	0.617873651771957
ENSG00000237844.2	0.65293229280145	2.75701166665719	0.650178726822078	4.24039045407225	2.23131310524564e-05	0.000258268080112915	0.649614791987673
ENSG00000082438.18	19.2941073132529	-0.374190334217675	0.135655685504107	-2.75838298134837	0.00580880984082894	0.0215918398670539	0.652388289676425
ENSG00000236283.5	1.88315069197073	1.32642290573403	0.341369931006305	3.88558799488854	0.00010208250787375	0.000892097537099643	0.686902927580894
ENSG00000169507.9	0.656161199578706	1.36087843979667	0.495128468530375	2.7485360392142	0.00598620536554432	0.0220344199185549	0.551926040061633
ENSG00000153253.19	2.14869206334483	1.7078691104189	0.40357433042685	4.23185763230415	2.31769103274276e-05	0.000265586806178493	0.683204930662558
ENSG00000136531.19	1.52161017433348	1.72311682259338	0.395271739135945	4.35932208652223	1.30465972401532e-05	0.000167938057493457	0.585208012326656
ENSG00000178662.16	0.95338866410174	1.97541662137715	0.46999326141391	4.20307434926702	2.63314052566667e-05	0.000293740456936535	0.66271186440678
ENSG00000235192.1	0.733081478392596	1.14839324843728	0.43951179834408	2.61288377869265	0.00897818275754922	0.0300750743293441	0.574114021571649
ENSG00000236107.10	1.78910940941598	3.0304265245039	0.497870923469678	6.08677145350197	1.15210245218275e-09	8.08695614022754e-08	0.725423728813559
ENSG00000144285.22	1.03261965117082	2.88968617167641	0.54740067867226	5.27892325359451	1.29945212904012e-07	3.861777030934e-06	0.668412942989214
ENSG00000169432.18	3.12833750828742	1.49356727571734	0.27744097904327	5.38336939578203	7.31042960169854e-08	2.38655446174153e-06	0.72326656394453
ENSG00000136546.16	1.10553418125588	2.99175655540101	0.542066752775597	5.51916630208738	3.40611737319351e-08	1.2633082170386e-06	0.677195685670262
ENSG00000163092.21	6.33869771151341	0.768561651194448	0.28702037109845	2.67772509753611	0.00741240272375338	0.0259121148910038	0.596610169491525
ENSG00000214211.2	0.421153420545284	2.62299573726446	0.880839454662139	2.97783633939349	0.00290290945975813	0.0126874331885383	0.605238828967642
ENSG00000235335.3	0.492664324925595	2.05828760716795	0.738489202745195	2.7871600553084	0.00531722095732804	0.020154643653044	0.563636363636364
ENSG00000172318.5	0.650236508567789	2.84375583873172	0.767815340768404	3.70369760505929	0.000212479525573029	0.00160492657454655	0.628351309707242
ENSG00000241074.3	0.76668107767832	-1.39093720636989	0.436183503053305	-3.18888081881424	0.00142824748917312	0.00728651125516967	0.733436055469954
ENSG00000163072.16	21.5588981353419	0.890193244381894	0.193731820460469	4.59497692359493	4.32797162389292e-06	6.77315917852747e-05	0.660708782742681
ENSG00000152253.9	3.8535987674544	1.16667497990774	0.264482588156034	4.41115987272267	1.02818365234459e-05	0.000138841802591034	0.69768875192604
ENSG00000073737.17	5.04737065182335	0.908595028284837	0.264338772864999	3.43723706680317	0.000587680991102342	0.00361266488321763	0.687519260400616
ENSG00000081479.15	2.64215174149646	3.3557787404675	0.445362083125801	7.53494486309829	4.88541207090783e-14	1.93802816425013e-11	0.774730354391371
ENSG00000138398.17	71.5755856501599	0.239154623971615	0.0776737026839253	3.07896515433026	0.00207720976021688	0.00981510664898004	0.636979969183359
ENSG00000213160.10	1.36211237571536	1.26975488787867	0.390662340985218	3.25026181094511	0.00115298808269975	0.00615569616257032	0.584899845916795
ENSG00000138385.16	41.71194449175	0.267089303603539	0.0876848558919831	3.04601405666401	0.00231896993498257	0.0106761510177095	0.627734976887519
ENSG00000071909.19	2.3148394695825	1.49902049680808	0.386663713862938	3.87680675239013	0.000105836352306988	0.000918464493238836	0.665793528505393
ENSG00000231898.9	0.500342941104397	1.78712812085906	0.59659244178683	2.99555944005342	0.00273941904694291	0.0121627046781515	0.59075500770416
ENSG00000234350.5	0.5041874248071	2.23707577640578	0.511136446060045	4.37667044416352	1.20505964352715e-05	0.000157596761172966	0.649306625577812
ENSG00000239467.6	0.359994098764295	2.4116686950827	0.763169599580123	3.16006913326938	0.00157731707633761	0.00788116711692201	0.624653312788906
ENSG00000204334.7	0.346980405542968	2.51866995524363	0.914687228002465	2.75358601075475	0.00589462790917148	0.0218009912882044	0.598151001540832
ENSG00000128683.14	1.17590569120611	2.57016872610351	0.508628649746566	5.05313400529865	4.34618732028232e-07	1.0279302296263e-05	0.668104776579353
ENSG00000071967.12	6.68206040005623	0.677085617613306	0.191380570424397	3.53790155454043	0.000403320401269158	0.00266256549319947	0.619414483821264
ENSG00000077380.16	45.1553451747871	0.314881324083933	0.0883400016150266	3.56442515652356	0.000364654480164454	0.00245449533045783	0.651463790446841
ENSG00000144355.15	0.380836539560367	2.25591958012504	0.737423235699655	3.05919242968342	0.00221934545503349	0.0103337902727524	0.594761171032357
ENSG00000232555.2	0.378595738987292	2.18017212770824	0.786028315589043	2.77365596692842	0.00554302627362305	0.0208127798502795	0.57442218798151
ENSG00000286557.1	0.520699854059567	2.5840373850939	0.881617635796563	2.93101825573074	0.00337852926584189	0.0143348775927412	0.623112480739599
ENSG00000238133.6	0.285149459333547	2.29200579478507	0.882132931945411	2.59825442604256	0.00936990394897246	0.0309622972151579	0.573497688751926
ENSG00000144354.14	7.86651820162052	0.433585605919786	0.175999662656944	2.46355930104778	0.0137565137121854	0.0412003022205945	0.599075500770416
ENSG00000231453.1	0.376282378895903	2.16224403961767	0.905096308271505	2.38896570437568	0.0168958794925585	0.0480469117925672	0.569491525423729
ENSG00000138433.16	53.2572257253105	0.333035044832735	0.0876403863881876	3.80001798893965	0.000144685584577979	0.00117974399732813	0.700462249614792
ENSG00000236449.2	1.00113040572025	2.78203404169003	0.606908938168282	4.58393980831212	4.56295639339357e-06	7.06531137415941e-05	0.690600924499229
ENSG00000235655.3	17.860149140565	1.16300898089519	0.23048807725929	5.04585310756377	4.5150219965685e-07	1.05925005299423e-05	0.723574730354391
ENSG00000138435.16	0.697922256282147	2.45308983902235	0.543381083024084	4.51449252773053	6.34685598277198e-06	9.27824585934874e-05	0.647765793528505
ENSG00000128656.15	3.28993606563206	0.855080356786268	0.22705684925364	3.76593068915123	0.000165929822294718	0.00131594701926918	0.653004622496148
ENSG00000115966.17	37.5124861285235	0.263458906063009	0.0798296783041325	3.30026265494008	0.000965943794340301	0.00535698801597496	0.678274268104777
ENSG00000229066.2	0.796710186723688	3.01652105818207	0.78779165135132	3.82908482592796	0.000128620671596948	0.00107692562320157	0.635593220338983
ENSG00000144320.14	14.4002344615638	0.590256747700094	0.142241129717999	4.14969108351649	3.32924269270779e-05	0.000356362355602924	0.689368258859784
ENSG00000224189.8	1.99148660585584	1.01853067036233	0.312278666416088	3.2616082361682	0.00110782130882942	0.00597055938817863	0.538674884437596
ENSG00000230552.6	0.498977677635538	2.37656776529282	0.611997466377392	3.88329673872751	0.000103049679773573	0.000898066586897155	0.615100154083205
ENSG00000227098.2	0.429071965468593	1.91093701981749	0.692408474346277	2.75984060076917	0.0057829570089546	0.0215212658169011	0.581972265023113
ENSG00000236501.6	0.993773686628506	2.62679672505477	0.538373232333632	4.87913693938434	1.0655106762455e-06	2.12955729201983e-05	0.628505392912172
ENSG00000170144.21	148.827306634936	0.178807125896553	0.0600126007746977	2.97949303293553	0.0028872579568602	0.0126506627063249	0.639137134052388
ENSG00000116044.16	54.3088764618621	0.250566220485189	0.0807472710796673	3.10309211859277	0.00191510019344739	0.00919346411163175	0.583359013867488
ENSG00000213963.6	1.28891187353359	1.64705809212438	0.331914935787313	4.96228977529289	6.96669531434828e-07	1.5037264362759e-05	0.667796610169492
ENSG00000018510.18	38.3756425170932	0.602546921615564	0.110887813570393	5.43384256767816	5.51532457875171e-08	1.88023734532392e-06	0.701694915254237
ENSG00000128655.18	0.853873398295197	2.69398448736219	0.526398895963682	5.11776241937267	3.0918171701266e-07	7.95968113552159e-06	0.668721109399076
ENSG00000079156.17	1.88593559592469	1.4896804981264	0.385240535930644	3.8668840871787	0.000110234789973949	0.000950022143218544	0.647149460708783
ENSG00000223960.7	2.91954903381329	0.592265315096972	0.226772753030598	2.61171285871834	0.00900898855030413	0.0301397058809178	0.612326656394453
ENSG00000116095.11	15.8613522345236	0.501951702853493	0.124614371723327	4.02804023253388	5.62437205815842e-05	0.00054798511057629	0.657010785824345
ENSG00000237298.10	14.8391016347853	0.794957242081964	0.144870862317865	5.4873507989324	4.0800637448267e-08	1.46535293507617e-06	0.71402157164869
ENSG00000270574.1	0.529784019698292	1.37283283407719	0.496266647999431	2.76632096799453	0.00566927046982897	0.0211956075169302	0.533898305084746
ENSG00000267784.1	0.224457554215357	2.3512932112658	0.98127716817247	2.39615603779394	0.0165680354924807	0.0473615356768348	0.605238828967643
ENSG00000287149.1	0.358039539341028	2.49613709149971	0.925876268172848	2.6959726448391	0.00701834301005036	0.0247914539515837	0.595685670261941
ENSG00000144331.20	1.2577858361097	1.76656264190212	0.52903303174721	3.3392293786794	0.000840111627312145	0.00481485691915579	0.619106317411402
ENSG00000226564.1	14.6975868730622	-0.65061393016204	0.233477450630165	-2.7866242688791	0.0053260192738212	0.0201744555305536	0.61633281972265
ENSG00000234663.7	2.56727547873411	0.899206020550925	0.281080825008235	3.19910125681672	0.0013785674095138	0.0070702550275985	0.610477657935285
ENSG00000115232.14	40.7649792332242	-0.333678594052649	0.122415072127573	-2.72579665439327	0.00641465038499537	0.0232004940433691	0.627426810477658
ENSG00000188452.15	0.592248196826722	2.0002501351954	0.628825497622909	3.18093038968166	0.00146802899235413	0.00745460338980136	0.621263482280431
ENSG00000162992.5	1.0841528374316	2.74960875704827	0.554975195610039	4.95447144088277	7.25271675681219e-07	1.55393314342763e-05	0.640677966101695
ENSG00000213958.2	0.4901655658743	2.44172196391947	0.86868037991414	2.81084046604208	0.004941227956581	0.0190756753699799	0.623420647149461
ENSG00000077232.19	14.6866459421336	0.321148907560096	0.12307584463753	2.60935773795346	0.00907123552934081	0.0302783131857727	0.645300462249615
ENSG00000287621.1	0.336609622286101	2.03915698287103	0.761352701370991	2.67833420594563	0.00739893516687181	0.025874037737283	0.566409861325116
ENSG00000177855.8	1.02566634368539	0.859587108107703	0.333869116909636	2.57462300216392	0.0100349398625335	0.0325892824957642	0.48135593220339
ENSG00000188738.15	1.73242021177945	2.73477948582375	0.457758708144748	5.97428172782895	2.31106125639708e-09	1.43724954429901e-07	0.705084745762712
ENSG00000065548.18	50.9371694837857	0.252441948736547	0.0799085536223967	3.1591355029331	0.00158237899778377	0.00790193532709796	0.637596302003082
ENSG00000138448.12	4.2679099531866	0.628251366601347	0.231502562604606	2.71379875683867	0.00665165602705505	0.0237990195252804	0.635747303543914
ENSG00000064989.13	5.9784588888629	0.686461534920491	0.216840983006389	3.16573705488258	0.0015469055868905	0.00776477800536181	0.588597842835131
ENSG00000144366.16	1.85998919692052	1.34427721953319	0.3612668060653	3.72100950589468	0.000198427968072753	0.00152045445854818	0.637596302003082
ENSG00000204262.14	1.36222951666553	2.38151988842804	0.388970014237806	6.1226310544649	9.2042654670002e-10	6.67551463869804e-08	0.675500770416025
ENSG00000287418.1	0.304346141401471	1.98794164978273	0.765405251314508	2.59724067266149	0.00939760520258833	0.0310314162459538	0.605238828967642
ENSG00000128699.14	4.20784335132314	0.455075282231004	0.162452241038432	2.80128657703986	0.00508992963233149	0.0195229053033224	0.614175654853621
ENSG00000151689.13	7.28767833607158	0.780192130247576	0.190353672296621	4.09864501606165	4.15575831396044e-05	0.000425855437088502	0.632665639445301
ENSG00000189362.12	2.13889378006375	0.775633213405513	0.244338918746066	3.17441534646228	0.00150138678581962	0.00759013493460691	0.583359013867488
ENSG00000228509.6	0.649929776530517	1.94643491113647	0.438452710620574	4.43932689658034	9.02406622709545e-06	0.000124351632609375	0.622496147919877
ENSG00000115419.13	67.6474034103532	-0.370950124733271	0.0835093510662363	-4.44201900741689	8.91186854789392e-06	0.000123194584118774	0.733127889060092
ENSG00000144339.12	0.635602915495574	2.17752647605562	0.577432272795518	3.77105087236219	0.000162561525594566	0.00129722214663728	0.591679506933744
ENSG00000225539.7	0.524702345322885	2.60579418460922	0.622511928067152	4.18593454538293	2.83995185199879e-05	0.000311454181135719	0.647149460708783
ENSG00000223466.2	0.581446375711868	1.70964065763957	0.679113985435993	2.51745759077834	0.0118205198933437	0.0367952504871625	0.559322033898305
ENSG00000118997.14	1.89541629119715	1.69728299507317	0.326486997631115	5.19862355128417	2.00769658217116e-07	5.54488522303854e-06	0.663944530046225
ENSG00000081320.11	170.011408797072	-0.264297107981436	0.0756610391756621	-3.49317311605803	0.000477316965333021	0.00305030822219896	0.700770416024653
ENSG00000138411.13	98.0828693772179	1.44602765159089	0.246592812177897	5.86403001295796	4.51765766462509e-09	2.41390434643294e-07	0.737442218798151
ENSG00000144395.18	3.36310652609563	1.3299527578561	0.275902626914904	4.82037004405287	1.43292176653071e-06	2.68937331120481e-05	0.714329738058552
ENSG00000197121.15	2.24014876697497	1.23138303783656	0.286386297622397	4.29972749415597	1.71008253840456e-05	0.000208831068192668	0.665331278890601
ENSG00000065413.20	50.8182413752563	-0.372520047146101	0.099691123839086	-3.73674237786099	0.000186419748307059	0.00144617536301494	0.687827426810478
ENSG00000225636.1	0.235549226468284	2.29419587214453	0.833165175069798	2.75359069340882	0.00589454358196226	0.0218009912882044	0.600462249614792
ENSG00000115540.15	5.07159123017709	0.774391042383994	0.178991848470093	4.32640396198481	1.51563355868665e-05	0.000189358670271502	0.658551617873652
ENSG00000152430.18	0.432574832702919	2.74780260785336	0.80629988097959	3.40791642498445	0.000654609407839047	0.0039381855505611	0.642218798151001
ENSG00000119042.17	2.63832138579405	0.73507463129277	0.257928932195765	2.84991150482822	0.00437313947657211	0.0173691653179022	0.639291217257319
ENSG00000225953.3	0.676017751350667	1.56937307381561	0.521879560406828	3.0071556598082	0.0026370469294012	0.0118022500351423	0.525423728813559
ENSG00000238217.6	1.08951440745448	2.49099018000032	0.523228066686973	4.76081146749833	1.92816108907496e-06	3.45774750918908e-05	0.642681047765793
ENSG00000232732.11	1.04007900351772	2.94717777389181	0.521338048047799	5.65310317351247	1.5757665342391e-08	6.64359410619132e-07	0.69060092449923
ENSG00000178074.6	8.91378100311868	0.711897549317837	0.132648517296298	5.36679613031531	8.01475615666418e-08	2.5715973736983e-06	0.73497688751926
ENSG00000196141.14	17.1359273234764	0.449325965793536	0.153764024228381	2.92217876091853	0.00347591978512802	0.0146528295336846	0.61171032357473
ENSG00000287299.1	1.29306084941212	2.19850244380622	0.523056743896099	4.20318152755323	2.63189353861618e-05	0.000293726498840788	0.663482280431433
ENSG00000163535.18	11.1107454479059	0.912354297824451	0.166118250657052	5.49219784229482	3.96962337103381e-08	1.43355419448838e-06	0.701078582434515
ENSG00000244301.6	0.440777381188113	2.13386743624812	0.62700329275301	3.40327947382678	0.000665821376035114	0.0039955386814924	0.585208012326656
ENSG00000237166.2	0.562247963052481	1.94964401268532	0.713120027271391	2.73396334155028	0.00625770108975905	0.0227522746746384	0.559167950693374
ENSG00000243478.9	0.658224207102819	2.88748584172341	0.663092365408633	4.35457561020776	1.33324957727252e-05	0.000170278733815362	0.670261941448382
ENSG00000207116.1	2.080153232353	2.76887756019781	0.544705425731044	5.08325680156706	3.71017538123941e-07	9.14465770212181e-06	0.578120184899846
ENSG00000196290.16	3.17126300069076	0.682582545082063	0.234934541402509	2.9054158703407	0.00366765431731685	0.0152932832196193	0.574576271186441
ENSG00000155744.10	36.1237517059054	0.300985591129711	0.0977656943283112	3.07864218832179	0.00207946270857918	0.00982220686199173	0.639137134052388
ENSG00000119013.10	16.5221892628177	0.541631614379997	0.118436783872206	4.57317056974818	4.80398741641233e-06	7.36836546786804e-05	0.717719568567026
ENSG00000003400.15	23.7640082049715	0.275236131506755	0.113648387782072	2.42182169829402	0.0154429255912873	0.0449651554527451	0.603389830508475
ENSG00000115993.13	933.30625891234	1.40229897960335	0.204759984632712	6.84850109809649	7.46277620738252e-12	1.26876887442655e-09	0.725423728813559
ENSG00000082146.13	33.9356240350635	0.611714383858988	0.185738962952717	3.29340906256008	0.000989803542261472	0.005467307245462	0.551309707241911
ENSG00000155754.15	0.995267720681666	2.16050571174672	0.482570324201628	4.4770795123407	7.56710721686254e-06	0.000107679553369054	0.630662557781202
ENSG00000155755.19	1.07495812907667	1.09552639476049	0.352720888819777	3.1059300128954	0.00189681604131893	0.00912074152319786	0.568104776579353
ENSG00000082126.18	0.526770036193133	2.33676774961401	0.638200506076253	3.66149466721796	0.000250748081547868	0.00182769662335364	0.6
ENSG00000003393.16	13.2144946119503	0.56201260624504	0.126403266887678	4.44618735008205	8.74077255476782e-06	0.000121149236119074	0.707858243451464
ENSG00000138395.17	0.782002540595714	2.3709847952191	0.634696813331683	3.73561792877643	0.000187254798665143	0.00145093374923077	0.593528505392912
ENSG00000182329.14	1.58740871263918	3.06544762495616	0.499535547251463	6.13659556726808	8.43086548296927e-10	6.20047528300847e-08	0.689676425269646
ENSG00000222035.4	0.368227418685907	2.37670040382856	0.718217260662126	3.30916636790025	0.000935742159023346	0.00523160393071732	0.609861325115562
ENSG00000287041.1	0.448037392554353	2.38778240590917	0.766494635789933	3.11519780363286	0.00183821595977504	0.00889286220599226	0.600616332819723
ENSG00000116030.17	40.2862152569063	0.225057817704073	0.0828523618472484	2.71637178091559	0.00660017550281102	0.023689391817928	0.640986132511556
ENSG00000286223.1	0.466546870724781	1.24064380293876	0.522158359722321	2.37599145898673	0.0175018679241932	0.0492671654651357	0.535593220338983
ENSG00000264275.1	3.02440558407636	-1.44137145332764	0.312891356256827	-4.60661959656225	4.09267714195188e-06	6.47087924885299e-05	0.753312788906009
ENSG00000138439.12	21.9881963894325	-0.716007462504282	0.140208205349449	-5.10674436435253	3.27756673758923e-07	8.32330284418634e-06	0.7442218798151
ENSG00000173166.18	20.510064955174	0.789787572187179	0.199368862576058	3.96143892271983	7.4499440037232e-05	0.000688777250895473	0.630508474576271
ENSG00000116117.18	7.94285132911048	0.486971946372459	0.187392578638771	2.59867252966925	0.00935850031836654	0.0309452204263037	0.580585516178737
ENSG00000118257.17	6.28409310911861	1.37415434298644	0.277669420807086	4.9488861214615	7.46393989812766e-07	1.59527244418595e-05	0.686902927580894
ENSG00000114942.14	302.97165611907	-0.375905630202985	0.0918492549313279	-4.09263668479439	4.26495687676811e-05	0.000435681236627166	0.717103235747304
ENSG00000183671.12	0.714230279182388	1.32619735601884	0.514641167722077	2.57693600744942	0.00996804027363671	0.0324484931548373	0.603081664098613
ENSG00000114948.13	1.16104684983474	1.64481293984609	0.398282969226996	4.12975966067143	3.63142655642917e-05	0.00038260768652084	0.608628659476117
ENSG00000229321.2	1.26188201913497	1.19490765627964	0.379436848181299	3.14916082085074	0.00163740059586814	0.00813017682552997	0.560246533127889
ENSG00000118263.15	32.2243081462679	0.333093527901745	0.100942760333982	3.2998258300017	0.000967448496895625	0.00536419664246532	0.655161787365177
ENSG00000163251.4	2.10123743799493	0.878449446679732	0.341469872506515	2.5725532979867	0.0100951410835295	0.0327320103837734	0.559322033898305
ENSG00000138413.14	15.2765054340808	0.428492088463216	0.118525342042723	3.61519385709738	0.000300122954000208	0.00209765594811357	0.631278890600924
ENSG00000144407.10	1.24430945460618	1.35359072386301	0.332514370710073	4.07077360588194	4.68572708276393e-05	0.000470947049830807	0.613097072419106
ENSG00000229670.2	0.412687691014807	2.21097422437866	0.695660102584522	3.17823922367322	0.00148172441226691	0.00750667735332282	0.602619414483821
ENSG00000078018.21	9.00418033403207	1.53423948562707	0.247802269210116	6.1913859405628	5.96374856223099e-10	4.76045319683939e-08	0.710785824345146
ENSG00000144406.19	2.96048690679552	2.62777438162228	0.390100763008082	6.73614263494233	1.62646630264749e-11	2.43055104603072e-09	0.757781201848998
ENSG00000197713.15	14.1250737107683	0.551049447954881	0.11298931372463	4.87700499976364	1.07708706435317e-06	2.14582801064088e-05	0.673959938366718
ENSG00000279317.2	0.522598096085635	2.65125089355076	0.671366706301456	3.94903540593551	7.846674624239e-05	0.000717574694417833	0.626656394453005
ENSG00000115361.8	0.542847489132113	2.01435018018206	0.685835403721759	2.9370752359108	0.00331323711944621	0.0141075254937942	0.581201848998459
ENSG00000234281.5	0.448101185079908	2.39250197727217	0.868326994725343	2.75530070100946	0.00586382164388426	0.0217456342357312	0.605855161787365
ENSG00000178568.15	1.45284593537984	2.57585839172822	0.546752580472368	4.71119567374113	2.46267638524136e-06	4.20324596599669e-05	0.664869029275809
ENSG00000030419.17	9.06359678238553	-0.662777767067295	0.192766047937978	-3.43824949547414	0.000585487976728237	0.00360095048313336	0.654391371340524
ENSG00000197585.10	0.427797135086835	2.63746579274602	0.777001107516287	3.3944170313692	0.000687748757173087	0.00409987203103501	0.657627118644068
ENSG00000229267.3	0.784037490274595	1.67931450777303	0.421486206198528	3.98426919570896	6.76881080755743e-05	0.000636798435369991	0.597534668721109
ENSG00000144452.15	1.61477683319282	2.9535333255282	0.471090279925654	6.2695696586954	3.62047303008068e-10	3.14921012869012e-08	0.694915254237288
ENSG00000227769.7	0.677308925742064	2.59933375170142	0.850823569670725	3.05507962444832	0.00225000778300793	0.0104375803994886	0.610169491525424
ENSG00000225166.2	0.278815046884849	2.40172303611367	0.866567428427575	2.7715362444117	0.00557924606843905	0.0209187771106789	0.607395993836672
ENSG00000237525.7	0.582731899236791	2.42760233934812	0.740263703566926	3.27937507627462	0.0010403726015261	0.00568534360900911	0.619722650231125
ENSG00000235770.6	1.50412181788116	2.3461596820977	0.470074365766111	4.99103940346546	6.00552437506187e-07	1.34275524498608e-05	0.726040061633282
ENSG00000079246.16	121.451957967498	0.397785783430048	0.0726267339834881	5.47712614366614	4.32289058773324e-08	1.53155509293683e-06	0.703235747303544
ENSG00000144583.5	0.742199195954225	2.31004022306869	0.545350414244488	4.23588240281976	2.27655905904409e-05	0.0002616947671695	0.64653312788906
ENSG00000197756.10	286.77211527237	-0.456429433529251	0.118470034930719	-3.85269940872532	0.000116822769259344	0.000995655515868536	0.73713405238829
ENSG00000224391.1	0.455127456231713	2.62188698433922	0.953565641043798	2.74956109101124	0.00596751378186818	0.0219934467675778	0.619106317411402
ENSG00000236295.1	0.34463891616785	2.30324848273224	0.90104659527885	2.55619242645209	0.0105824579830193	0.0339130862804664	0.610323574730354
ENSG00000287498.1	0.732562879311773	3.08560062400018	0.619027837181436	4.98459106144494	6.20929975699672e-07	1.37671749902423e-05	0.685053929121726
ENSG00000233143.2	0.579054537807841	1.68504260284951	0.58332338279097	2.88869373757529	0.00386845643801576	0.0159018934845105	0.551309707241911
ENSG00000231672.8	1.28078497863696	1.23357114451891	0.392291646659734	3.14452564825804	0.00166356328088743	0.00822318257304006	0.561787365177196
ENSG00000079308.20	150.207107747939	0.398326024132666	0.123644479633964	3.22154313166158	0.0012750226960464	0.00665441317578651	0.592295839753467
ENSG00000223923.2	0.62325197212345	2.32098302703729	0.611868189804978	3.79327290699171	0.000148674600904952	0.00120686435308958	0.635747303543914
ENSG00000115556.14	1.05218082734536	1.50860182674172	0.454187329965594	3.32154097485722	0.000895218367789945	0.00505905618508015	0.577041602465331
ENSG00000163482.12	2.29680371717813	1.25027587849013	0.324711470529705	3.85042104133415	0.000117914940812621	0.00100365701572043	0.587211093990755
ENSG00000115592.11	0.917672269584876	3.04136356333586	0.772839170719664	3.93531238912716	8.30885496762433e-05	0.000752221441086931	0.624345146379045
ENSG00000236445.5	0.274795498309218	1.98311720123379	0.829968506388189	2.38938849603319	0.0168764458717665	0.0480020755909386	0.56040061633282
ENSG00000181378.14	1.45907410817632	2.89046673656634	0.532142378524295	5.43175445748563	5.58026720295357e-08	1.897723279938e-06	0.619722650231125
ENSG00000187736.13	3.08652505031325	0.541347279576661	0.208212772116161	2.59997152948258	0.00932314950438843	0.0308564519228405	0.583050847457627
ENSG00000163516.14	9.92965864302552	-0.383167222303514	0.134543095790653	-2.84791441769496	0.00440067569753853	0.017451660140033	0.68135593220339
ENSG00000163521.16	0.765155603137196	1.49070180330137	0.59816458113059	2.49212649883716	0.0126980803948103	0.0387664576605553	0.552542372881356
ENSG00000135924.17	28.7756264652004	-0.325305919863339	0.121643426041412	-2.67425812022585	0.00748947815652579	0.0261348150198798	0.665331278890601
ENSG00000182698.12	0.316052566971035	2.30193405484961	0.89450663493259	2.57341194011723	0.0100701269435416	0.0326711355186872	0.610323574730354
ENSG00000072195.15	2.11483648033669	1.60031877364635	0.424767179745715	3.76751983193327	0.000164877446299984	0.00130999135694525	0.669029275808937
ENSG00000072182.13	0.438433262014895	2.08884548672865	0.634681168953502	3.29117293675636	0.000997705580883577	0.00549472602412575	0.614791987673344
ENSG00000124006.15	2.7164012756288	0.944468736016705	0.274483183097102	3.44089836528377	0.000579786268930771	0.00357343787503424	0.634052388289676
ENSG00000236451.3	0.851333249620514	2.29234968262226	0.695420493352759	3.29635048799093	0.000979497344723334	0.00541787919377629	0.640986132511556
ENSG00000224819.2	0.93836317297653	2.18570005625941	0.555522833270444	3.9344918432819	8.33728999351738e-05	0.000754013563420629	0.640677966101695
ENSG00000135903.20	1.13073045596449	2.4195644066098	0.536123018680183	4.51307689150568	6.38938445045828e-06	9.32479730668331e-05	0.678274268104777
ENSG00000163081.4	0.707961987305332	2.40910173687209	0.578436262587153	4.16485253897634	3.11553866969217e-05	0.000337433490464435	0.623112480739599
ENSG00000237732.9	0.554925525431321	1.9140079848374	0.555260266597798	3.44704654731545	0.00056675092638534	0.00350381883225997	0.604314329738059
ENSG00000163082.10	0.662537372975887	1.61463805143984	0.503605093583797	3.20615909571052	0.00134519591709274	0.00692487603250535	0.542526964560863
ENSG00000152049.6	0.449637917169302	2.06901803723987	0.663903763005988	3.11644270228546	0.00183047248373657	0.00886522948005748	0.580585516178737
ENSG00000171951.5	0.332943649083397	2.21851690545654	0.899981118180096	2.46507050052643	0.0136986295311088	0.0410694269356896	0.594453004622496
ENSG00000152056.17	2.52481556809246	1.52681694109374	0.324545729329159	4.70447398660798	2.54521315077846e-06	4.32455416970779e-05	0.621571648690293
ENSG00000085449.15	24.9774531037937	0.398702561068814	0.0919738755061636	4.33495445173553	1.45790306253293e-05	0.000182985704617628	0.700462249614792
ENSG00000124019.10	1.56522870497145	1.1014140428057	0.346123765045118	3.18213932135554	0.00146191475821157	0.00743143934653746	0.547303543913713
ENSG00000283428.1	0.406458271705531	2.25255939949614	0.909612103815315	2.4763955866989	0.0132716437987952	0.0401198681376349	0.611248073959938
ENSG00000144460.12	0.576407625664298	1.76405425009292	0.638741171245873	2.76176694020225	0.00574894996236372	0.0214322950184546	0.564869029275809
ENSG00000273301.1	0.327210025901161	2.29446595207632	0.902488266583872	2.54237759872647	0.0110101156804429	0.0348911199447902	0.59537750385208
ENSG00000081052.14	1.74337242053288	1.51766354682462	0.404395298082989	3.75292085249015	0.000174786052757567	0.00137548795710809	0.655624036979969
ENSG00000169031.21	1.50077088517492	2.21312154085888	0.41618769957889	5.31760439604096	1.05142360615177e-07	3.2462703839936e-06	0.742681047765794
ENSG00000236432.8	1.84662338278153	1.9660890979382	0.431801497764888	4.55322435914458	5.28298780693098e-06	7.97228742138714e-05	0.612942989214176
ENSG00000173744.18	39.881775344499	0.493951693294258	0.0939819249892688	5.25581587470845	1.47369674889224e-07	4.26346168834216e-06	0.734360554699538
ENSG00000135917.16	0.836241882008809	2.45109794158538	0.54609458580179	4.48841282318633	7.17557764581317e-06	0.000103055937423302	0.640986132511556
ENSG00000123977.10	0.64223724524227	1.99399200863414	0.74767290539011	2.66693094568372	0.00765473981727335	0.0266263315923809	0.584591679506934
ENSG00000153820.13	0.373748851410945	2.20411733207295	0.725377400423263	3.03858009745938	0.00237695907590778	0.0109047735281965	0.58151001540832
ENSG00000225963.8	0.872256917036522	1.97728397478529	0.538536909617247	3.67158488020923	0.000241050992906992	0.00176932915511378	0.557164869029276
ENSG00000199791.1	0.608451980453731	2.46294494188108	0.818201379690162	3.01019407082123	0.00261080812269794	0.011713354590339	0.583204930662558
ENSG00000232520.2	0.565329089438417	2.64086431874872	0.599091103713784	4.4081180681501	1.04272700820131e-05	0.000140580218994473	0.636979969183359
ENSG00000238062.6	0.348595719350372	2.15100613248397	0.896571324281927	2.39914669834743	0.0164333295850664	0.0471050399820678	0.594761171032357
ENSG00000173692.14	33.2560514050542	0.282247449210116	0.0795281699833744	3.54902482062797	0.000386660632150516	0.00257138650519807	0.662557781201849
ENSG00000135914.6	0.426963644702369	1.71877871896951	0.552412483185112	3.11140455961338	0.0018619965237865	0.00897970031051357	0.513713405238829
ENSG00000135931.19	4.00652768930557	1.94313883050082	0.347666230609104	5.58909281208153	2.28258936476719e-08	9.02760645745237e-07	0.734360554699538
ENSG00000237039.1	12.0137529973762	-0.540135643117158	0.165988841191065	-3.25404791816954	0.00113773086949451	0.00609412226372859	0.718027734976888
ENSG00000181798.3	0.363734873362859	1.71677109013542	0.548080078580468	3.13233623557687	0.00173421144242269	0.0084853530154197	0.567642526964561
ENSG00000187514.17	1533.26607225215	-0.369816074149721	0.0712932879259224	-5.18724952808993	2.13422683064984e-07	5.82672855892326e-06	0.771340523882897
ENSG00000196811.13	0.60583550067868	1.78448494333102	0.62176760619593	2.87001916077419	0.00410446926394911	0.0166043285334851	0.555624036979969
ENSG00000244384.3	2.04901313299858	-1.44757793786634	0.390269376582656	-3.70917634004971	0.000207934576263627	0.00157801248572008	0.695531587057011
ENSG00000115474.7	1.1673660277798	3.87243100285145	0.75357921540185	5.13871789946656	2.76619303125563e-07	7.25696051546441e-06	0.686440677966102
ENSG00000066248.15	0.962452045651041	1.3553300813722	0.458795437583464	2.95410540373048	0.00313576884235952	0.0135013943899203	0.612942989214176
ENSG00000168918.14	118.355503309859	-0.39700191204831	0.083500008522608	-4.75451343146653	1.98924917257078e-06	3.54165188624344e-05	0.775346687211094
ENSG00000130561.17	0.94471313601196	1.78463025174741	0.498611309939956	3.57920130604803	0.000344645916404842	0.00234438019831425	0.602157164869029
ENSG00000259793.1	0.41995064379094	1.92382182281796	0.664081227041665	2.89696763660698	0.00376788622538325	0.0155994302898457	0.575963020030817
ENSG00000271639.1	1.35778257980281	1.73348632371432	0.684254089857349	2.53339563388756	0.0112963373666105	0.0355524347797328	0.563790446841294
ENSG00000241635.8	0.488434601993853	1.48326818732608	0.614432492716318	2.41404581448609	0.0157764784786412	0.0456873973595602	0.526348228043143
ENSG00000185038.14	0.762370513536843	1.84675475058257	0.546873843556924	3.37693011348118	0.000732996713868585	0.00431459531531189	0.600616332819723
ENSG00000123485.12	13.4410152468126	0.608174862062044	0.171348666491343	3.54934108630935	0.000386196487254074	0.00256895234483897	0.661325115562404
ENSG00000144481.17	1.5857935396328	2.77735891649998	0.496918362375844	5.58916539775465	2.2816355448527e-08	9.02760645745237e-07	0.70693374422188
ENSG00000072080.11	0.917080432580916	2.03796829302593	0.668879609145149	3.04683872129175	0.00231261755970693	0.0106562747181005	0.608936825885979
ENSG00000188042.8	40.7360349860042	-0.384767732643078	0.156324271958582	-2.4613435125738	0.0138417766448199	0.0414082948028649	0.666563944530046
ENSG00000130147.16	6.39255683052508	0.721018896554193	0.219038150723324	3.29175029177882	0.000995659745160892	0.00548807651532684	0.659938366718028
ENSG00000157985.19	6.03430530514547	0.609353595181911	0.226975209370458	2.68467026364696	0.00726013934788539	0.0254873918485298	0.624961479198767
ENSG00000132321.17	1.32400789576315	1.51994818415845	0.377034035231816	4.03132885131688	5.54623770047575e-05	0.000541834311469612	0.653929121725732
ENSG00000144476.6	0.540752046084356	1.25951764802065	0.525415616669981	2.39718350208796	0.016521647295179	0.0472793614754785	0.522496147919877
ENSG00000227252.2	0.95964782047943	1.32689754779451	0.418496446753903	3.17063037950904	0.00152108554868573	0.00766597822027161	0.56040061633282
ENSG00000163359.17	23.3545951004137	1.4217886835509	0.31734332561242	4.48028544733715	7.4543279217848e-06	0.000106475293861522	0.678890600924499
ENSG00000222022.1	0.743320782484439	1.69543648170797	0.578036634854662	2.93309520448347	0.00335600964811254	0.0142525619800296	0.564406779661017
ENSG00000222032.1	1.16107796467697	1.37425887864277	0.486058277779542	2.82735412905792	0.00469343930378989	0.0183408399778846	0.575346687211094
ENSG00000132330.18	1.32739887822906	1.18354800097497	0.344426095803887	3.43629015162913	0.000589739015545082	0.00362369089533005	0.607858243451464
ENSG00000178752.16	1.40974795446678	1.14388655342873	0.380249098484938	3.00825579333764	0.00262751879415925	0.0117741914460184	0.583359013867488
ENSG00000225057.2	0.656397509375297	1.94800160413096	0.512900558253774	3.79801030196407	0.000145862262614125	0.00118777537048547	0.596610169491525
ENSG00000144485.11	2.7718291008187	0.836223508712709	0.287660651580748	2.90697912320474	0.00364937552388617	0.0152437699372029	0.533127889060092
ENSG00000132326.12	11.25950756087	-0.313828236309994	0.131440243114617	-2.38761150218152	0.0169582576737494	0.0481719759590004	0.643451463790447
ENSG00000233608.4	0.345754045993872	1.89137636978077	0.645286612892728	2.93106401402316	0.00337803164626158	0.0143348775927412	0.553004622496148
ENSG00000227744.4	0.420439160603944	2.31588270357231	0.685551330858579	3.37813173037228	0.000729801113281625	0.00429906357393072	0.621879815100154
ENSG00000286307.1	0.52416863788966	1.2366047703023	0.483082567479134	2.55982072951889	0.0104726170556012	0.0336434429140797	0.506317411402157
ENSG00000287405.1	0.329961006075228	2.11364579916267	0.86365244580535	2.44733377347379	0.0143917493558153	0.0426732482031661	0.587365177195686
ENSG00000286525.1	0.443466850895974	2.25641958691841	0.621007664722892	3.63348105844277	0.000279622983392886	0.00199267527250749	0.620184899845917
ENSG00000288082.1	0.747136819407347	1.47134219485131	0.515138682115408	2.85620600031291	0.00428736863478578	0.0171665217305339	0.555007704160247
ENSG00000220256.4	0.692185181586572	2.66997759061095	0.630098924136706	4.23739430164727	2.26128814730521e-05	0.000260700335855328	0.622187981510016
ENSG00000130414.13	35.9656814386536	-0.194787205702754	0.0818716621334695	-2.37917736890704	0.0173513247358289	0.0489866042819558	0.616949152542373
ENSG00000063660.9	0.524426795483689	1.98816092143882	0.558920402905808	3.55714500866749	0.000374907227348529	0.00250659372483126	0.591063174114022
ENSG00000218416.4	0.463237900106036	2.24761523210565	0.786582715994071	2.85744294452892	0.00427069405575462	0.0171259475827489	0.591063174114021
ENSG00000260942.1	0.350629966588005	1.81657221729919	0.698015966411717	2.60247946280888	0.00925523582794528	0.0307084760419799	0.583359013867488
ENSG00000130294.18	1.54298661782277	2.04918290745034	0.483611282866487	4.2372520659657	2.26272063184451e-05	0.00026075066717849	0.67919876733436
ENSG00000226321.5	0.843506613691885	1.71199255695031	0.523298485536958	3.27154120309298	0.00106963001042718	0.0058081457093181	0.579661016949153
ENSG00000233392.5	1.02229402112523	-1.52196541990809	0.603190157773006	-2.52319339149569	0.0116294425409242	0.0363343752513696	0.671494607087827
ENSG00000146205.14	0.63724819146225	1.68007249447826	0.495621821297469	3.38982753035382	0.000699366083935151	0.00415517618814204	0.547919876733436
ENSG00000168393.13	3.93127213832436	0.757639785840721	0.205779669429108	3.6818009667458	0.00023159218344749	0.00171383452431379	0.657010785824345
ENSG00000287140.1	0.421349845135479	2.6141308402293	0.692026600855558	3.77750051370487	0.000158410178414596	0.00126873517627744	0.61171032357473
ENSG00000134121.10	1.12703560596747	2.64806116756591	0.423948028307146	6.24619290751226	4.20577694832985e-10	3.58682905736717e-08	0.693990755007704
ENSG00000224957.6	0.616081337244641	2.09873383330762	0.596075444171988	3.52091979937705	0.000430052666233903	0.0028022993796257	0.572265023112481
ENSG00000134115.13	0.84419228841976	2.74492457693506	0.579931064870017	4.73319113807137	2.21017177758233e-06	3.84496461665518e-05	0.658551617873652
ENSG00000144619.15	0.766359737181321	2.4149768355778	0.545545738704112	4.4267174395209	9.56779312175694e-06	0.000130674991921669	0.624807395993837
ENSG00000091181.20	1.81554439049123	1.12996688644242	0.3623475755289	3.11846128621964	0.00181798023711965	0.00882104495334817	0.600924499229584
ENSG00000144455.14	6.48043164080557	0.498708775018391	0.187066453822187	2.66594445358135	0.00767723765518589	0.0266762357382982	0.574884437596302
ENSG00000175928.6	0.630298169068169	1.44220785657356	0.439491775053952	3.28153548811354	0.00103243531662221	0.00565614914720791	0.560092449922958
ENSG00000287720.1	0.31924122518156	2.17418726841469	0.833428680758674	2.60872623970118	0.00908799148686855	0.0303081251201164	0.615408320493066
ENSG00000235831.7	1.18217124942916	1.2141389458525	0.413176876804027	2.93854524300587	0.00329756525017242	0.014049935456471	0.429892141756548
ENSG00000224082.1	0.473143827238638	2.41609381177123	0.772125437832455	3.12914675956512	0.00175314722023167	0.00856200345459907	0.598151001540832
ENSG00000189229.11	0.511460676603439	1.58151157412666	0.638323195519758	2.47760317222831	0.0132268161902719	0.0400305746727199	0.528659476117103
ENSG00000196277.16	0.995648526722856	2.35085111314079	0.605267655293597	3.88398602268027	0.000102757817411811	0.000896801725158681	0.642372881355932
ENSG00000270207.2	0.494686475873434	2.72144177555485	0.715634578028351	3.8028371729224	0.000143048380380552	0.0011696729216501	0.639291217257319
ENSG00000227110.7	1.32484957125324	2.59725204822706	0.450451625995789	5.76588449977389	8.12306783294077e-09	3.87391916215037e-07	0.659784283513097
ENSG00000215160.3	0.384218763377095	2.32647184420971	0.79629757674385	2.92161110639431	0.00348226046975894	0.0146697576217584	0.605855161787365
ENSG00000196220.16	3.16802973457371	1.60236466312042	0.354177651490847	4.52418343273653	6.06291252088294e-06	8.93298681045341e-05	0.625269645608629
ENSG00000287623.1	0.389814636935297	2.33029557702292	0.86275733151277	2.70098611962758	0.00691342236927641	0.0245082715127245	0.589522342064715
ENSG00000254485.5	0.460704336197598	1.58970197753169	0.609477838592952	2.60830152774988	0.00909927618350263	0.0303409639628713	0.50939907550077
ENSG00000156959.9	0.865800862334604	2.36815891653415	0.594304677930711	3.98475563877397	6.75496019799439e-05	0.000636410104008237	0.64191063174114
ENSG00000134072.11	10.6102328195891	-0.539191170518806	0.153050231904669	-3.52296866073783	0.000426741817583815	0.00278696788924406	0.722342064714946
ENSG00000156990.14	6.73530258434027	0.475520966883354	0.14545109795682	3.26928413441419	0.0010781997161933	0.00584495881582674	0.661633281972265
ENSG00000187288.12	0.328018010847005	1.74253355071106	0.686708385244108	2.53751605216184	0.0111642248072491	0.035221319906422	0.550077041602465
ENSG00000163701.19	0.597814883074287	1.96671046260688	0.565258166429121	3.47931366481812	0.000502699824376833	0.00318993863350321	0.552542372881356
ENSG00000163703.20	1.3052599794113	1.01891226097843	0.369230558230517	2.75955561712286	0.00578800340150083	0.0215349587975124	0.576887519260401
ENSG00000144554.13	10.8674470775446	0.61462438234481	0.166801547176613	3.68476427676077	0.00022891439839396	0.00169785744440529	0.667180277349769
ENSG00000157017.16	1.48039273707693	1.27227446111869	0.3434241603262	3.70467371867555	0.000211663008589742	0.00160073971429712	0.650231124807396
ENSG00000157020.18	36.8643529108868	-0.291293596595699	0.100329726215009	-2.90336281763044	0.00369178669265322	0.0153679129135385	0.661633281972265
ENSG00000157087.20	1.44466109506024	1.14728708679564	0.40450079835668	2.83630364008327	0.0045639033041413	0.017939114304637	0.565485362095532
ENSG00000226567.2	0.475236207313422	2.63153325284057	0.839092307041825	3.13616658233693	0.00171171946447501	0.00839884539334421	0.615408320493066
ENSG00000132164.10	0.990844523012264	1.8985380025148	0.484859843350181	3.91564289877398	9.01636211867272e-05	0.000805412463292696	0.637596302003082
ENSG00000157103.12	2.0158993413925	2.13137690806409	0.445805251920771	4.78095962055394	1.74460405340166e-06	3.18530148718007e-05	0.707858243451464
ENSG00000285906.2	1.19007240431846	1.19970982498093	0.44506375157419	2.69559095913238	0.00702638910147428	0.0248064885996224	0.522958397534669
ENSG00000230342.2	0.326590497719601	2.22938730458688	0.857211500010013	2.60074357910602	0.00930219553888976	0.0308135227225723	0.606471494607088
ENSG00000263988.2	1.67258575392615	-1.81084350808218	0.388270638165363	-4.66386929652649	3.10318521254963e-06	5.12118934205261e-05	0.849152542372881
ENSG00000157152.17	1.19426907219458	1.49338882917679	0.429731761210284	3.47516512386902	0.000510538984260433	0.00322483273483876	0.580585516178736
ENSG00000157150.5	0.422386754647767	1.49659046560632	0.546619743887621	2.73790049177953	0.00618327819957346	0.0225534951384508	0.561787365177196
ENSG00000132170.24	6.10258359596432	1.10183529266508	0.224962360440637	4.89786509399571	9.68835109654131e-07	1.96941310877053e-05	0.707550077041602
ENSG00000225526.6	0.408366716383712	2.38352283832625	0.905337939928774	2.63274378903613	0.0084698213390294	0.0287571857485931	0.6115562403698
ENSG00000144713.13	471.561752809896	-0.740059511360221	0.120817495934368	-6.12543328792581	9.04371581262718e-10	6.57729353906125e-08	0.811402157164869
ENSG00000144711.16	129.011262418976	-0.280331273758893	0.0921588151102573	-3.04182810318806	0.00235146137596349	0.0108029411730963	0.688135593220339
ENSG00000132182.12	13.809455880918	-0.557367732717364	0.205321064334447	-2.71461544641843	0.00663527689972657	0.023762114592893	0.585824345146379
ENSG00000163517.15	1.9289030758957	0.875590438656388	0.28544541254937	3.06745318075465	0.00215891277781918	0.0101280513078054	0.607704160246533
ENSG00000154764.6	1.39964655260808	2.62133913203398	0.572873645207591	4.57577190705656	4.74467273047905e-06	7.29448158716397e-05	0.594144838212635
ENSG00000275340.1	0.520463830014411	2.43551321951589	0.64825637988778	3.75702159682177	0.000171947662282177	0.00135763983530518	0.612942989214176
ENSG00000144596.13	1.36184671088566	2.19086884739438	0.460816712707078	4.75431725234979	1.99118156617155e-06	3.54165188624344e-05	0.678274268104777
ENSG00000131379.10	0.883618879321539	1.51889784547982	0.520784648659502	2.91655648719573	0.00353918630841449	0.0148522160485507	0.521725731895223
ENSG00000260902.1	0.282915492546262	2.38267211900807	0.95975157574934	2.48259255750403	0.0130430178333574	0.0395657852986866	0.603389830508475
ENSG00000225733.6	63.9300916622429	0.326038472568513	0.103558782113796	3.14834209048774	0.0016419941122824	0.00814526143383438	0.676117103235747
ENSG00000131368.8	11.0647509467885	0.303927437736163	0.122313953666004	2.48481410850376	0.0129619100063922	0.0393653552705442	0.629892141756549
ENSG00000230524.8	0.621655107448687	2.21115515283295	0.556417615719653	3.97391292145399	7.0701420449943e-05	0.000661344976856166	0.59075500770416
ENSG00000249786.7	0.576625903410809	1.3957750692819	0.469642735004667	2.97199331587239	0.00295873125375945	0.0128830037728139	0.496147919876733
ENSG00000206561.14	1.61179842513528	1.578864892243	0.427993624815082	3.68899161272591	0.000225144640378369	0.00167750056186297	0.616640986132512
ENSG00000169814.16	3.5584617281592	1.06772328509832	0.24618856870536	4.33701406492263	1.44431385782193e-05	0.000181541168629351	0.681201848998459
ENSG00000206560.12	100.827646551246	-0.459671534337563	0.183364283715531	-2.50687606671914	0.0121803410363453	0.0376396517704331	0.660708782742681
ENSG00000263740.2	1510.74860349619	-0.704870515010549	0.239230982454907	-2.94640145593771	0.00321494840559072	0.013753885482872	0.773497688751926
ENSG00000131386.19	3.13095696163595	1.71433774213591	0.312818912171434	5.48028803704937	4.24633961665697e-08	1.50851647005852e-06	0.729738058551618
ENSG00000131378.14	29.9305804558038	-0.553776362034749	0.13315401167416	-4.15891609326718	3.19761323249916e-05	0.000344526377174045	0.736825885978428
ENSG00000287377.1	0.477824610673776	1.39290507564543	0.53782575383133	2.58988169629799	0.00960089202113817	0.0315356360428352	0.524961479198767
ENSG00000233570.2	0.78276679088064	2.74971701159301	0.58043035732811	4.73737628791637	2.16502940063499e-06	3.78600035360408e-05	0.635747303543914
ENSG00000092345.14	0.427128421403807	1.92815838476377	0.732776877556797	2.63130353019951	0.00850580313026045	0.0288582269737565	0.559322033898305
ENSG00000131374.14	50.7478177702544	0.267097637007175	0.0735768643538801	3.63018510441713	0.000283218038578871	0.00201063304936877	0.675808936825886
ENSG00000182568.17	59.9588259508877	-0.280169421014277	0.0848622049702784	-3.30146289637893	0.00096182055243546	0.00533864441464177	0.68597842835131
ENSG00000287069.1	0.723402524207326	1.86581923614813	0.612474928195044	3.04636018595353	0.00231630176436921	0.01066761878535	0.610477657935285
ENSG00000163576.18	0.852410930090979	1.72646015036517	0.538404974564056	3.20661998296557	0.00134304284600128	0.00691787286917284	0.57904468412943
ENSG00000144566.11	39.7815693025084	0.243107907197923	0.0806693282446952	3.01363495256216	0.00258138204864273	0.0116146665745942	0.675500770416025
ENSG00000114166.8	60.4039072450612	0.335785351788644	0.119242558442707	2.81598580384351	0.0048627815365748	0.0188283564316181	0.626502311248074
ENSG00000129810.15	5.67178985865675	0.997054565623819	0.212961774056172	4.68184757589796	2.84300848215262e-06	4.76385588034905e-05	0.687365177195686
ENSG00000231304.2	1.47181049523632	1.50171657720093	0.43895061211433	3.42115157322024	0.000623565687571567	0.00378534589195427	0.617565485362095
ENSG00000151789.12	10.5265757297949	0.62815651305618	0.248795585287924	2.52478962731285	0.0115767567303643	0.0362043292778785	0.607395993836672
ENSG00000197885.11	4.54711618352615	0.5686779546478	0.211525030426088	2.6884664831499	0.00717810413740121	0.0252587256755359	0.574730354391371
ENSG00000224074.3	0.297953370771382	2.05996151010646	0.731109087238011	2.81758433326086	0.004838640583504	0.0187627895709797	0.577195685670262
ENSG00000228791.8	1.20698097140994	2.4957897518082	0.658659824692307	3.789193842169	0.000151136949725835	0.00122270660247698	0.629892141756549
ENSG00000077092.19	2.42903483574071	1.1398714013807	0.329701036662846	3.45728789001758	0.000545641596473102	0.00340466832193965	0.58597842835131
ENSG00000225386.2	0.546326962550509	2.29773064686476	0.929593604923686	2.47175823359219	0.0134450408379014	0.0405037463143405	0.56271186440678
ENSG00000179796.12	0.940332553458439	2.9687352583752	0.583242181806273	5.09005581383221	3.5795813702614e-07	8.87505676479016e-06	0.621571648690293
ENSG00000163491.16	1.76390411745628	2.71719557360953	0.544576564508867	4.98955656687149	6.05180513713683e-07	1.35194848208632e-05	0.677041602465331
ENSG00000225548.7	0.826314077491551	2.75923355219265	0.622180283749745	4.4347814038133	9.21657595146481e-06	0.000126671071685696	0.66040061633282
ENSG00000229243.2	0.444642525733067	2.2296413634706	0.884443505216107	2.52095396746206	0.0117037161674279	0.0365160338778605	0.566563944530046
ENSG00000235493.2	0.557936155119732	2.44734263719503	0.693872725607141	3.52707715244695	0.000420174308033756	0.00275162674660825	0.620493066255778
ENSG00000206559.8	1.33497047783816	1.13281842472438	0.436570717814377	2.59481082559924	0.00946429945718322	0.0311769361333632	0.474576271186441
ENSG00000144642.22	6.02745020050683	1.29650391733632	0.227609000298327	5.69618914734037	1.22514954322281e-08	5.40925216537263e-07	0.736825885978428
ENSG00000235904.3	0.663413575772531	2.75041285327887	0.590742315665991	4.65585887508009	3.22632883204695e-06	5.29271563161988e-05	0.642218798151002
ENSG00000144644.15	0.640111632409707	2.8208338784054	0.579437883511566	4.86822480661829	1.12605191291611e-06	2.21338522402174e-05	0.675500770416025
ENSG00000227339.1	0.725105120877665	1.70489458695353	0.578488519509232	2.94715371084616	0.00320713738989522	0.0137316878401041	0.557935285053929
ENSG00000232490.6	0.510249997960424	2.62992306689579	0.687352345518712	3.82616438867479	0.000130155390224209	0.00108734155291967	0.610477657935285
ENSG00000144635.9	28.0808698407713	0.505863840528616	0.0833649740443431	6.06806211274701	1.29462839784873e-09	8.89657761482292e-08	0.792295839753467
ENSG00000206557.6	0.876885002488548	1.91904512117473	0.579348960159464	3.31241661441235	0.00092493694275424	0.00519059331474466	0.555007704160246
ENSG00000275090.1	0.950185200724424	-0.886282361260764	0.364938643585213	-2.42857909634833	0.0151581183391445	0.0443281418915986	0.720184899845917
ENSG00000173705.9	0.744407444925206	2.24977714256119	0.623563698463743	3.60793475967877	0.000308644071468108	0.0021440485750008	0.642372881355932
ENSG00000153558.16	1.5195732196307	0.858503418214409	0.330847131026618	2.59486432767446	0.00946282640278698	0.0311760061504679	0.554237288135593
ENSG00000153560.12	40.4020443622667	-0.262161938781931	0.075889349663397	-3.4545287309054	0.000551255477223635	0.00343151947329273	0.66748844375963
ENSG00000170248.15	47.3320583640981	0.402973094205719	0.0899931310181494	4.47782058082243	7.54089362783723e-06	0.00010747723296899	0.681972265023112
ENSG00000226320.6	1.4581212999913	2.8871527640969	0.534044151460946	5.40620612771196	6.43737091092437e-08	2.15528446534299e-06	0.679198767334361
ENSG00000172995.17	1.40764737640221	1.74188442604957	0.501272147113105	3.47492761383476	0.000510991218462425	0.0032269107770823	0.607395993836672
ENSG00000144681.11	3.09233518535845	1.26474105722422	0.338789737762042	3.73311501575809	0.000189126178599805	0.00146240449146488	0.602619414483821
ENSG00000163673.7	0.735006731262226	2.58876405134902	0.492864427227408	5.25248711072947	1.50058968585137e-07	4.32216052309798e-06	0.668104776579353
ENSG00000076242.16	14.8471427384658	0.270520316215244	0.0991984091785874	2.72706304924936	0.00639008278121531	0.023134008210423	0.638520801232666
ENSG00000093167.18	99.1307444418085	0.248112953326917	0.103981944258307	2.38611573477187	0.0170273915451572	0.048315113170257	0.659167950693374
ENSG00000270194.1	0.530118780436249	1.26149898493348	0.505213158001426	2.49696383586653	0.0125261730581547	0.0383983448084074	0.540677966101695
ENSG00000144674.16	91.366773432499	0.356421455332511	0.0830340281509838	4.29247458264239	1.76692782370143e-05	0.00021507068470549	0.71617873651772
ENSG00000198590.12	2.04572698210876	1.37004314584392	0.372930102924396	3.67372635005994	0.000239038731599505	0.00175800900863434	0.625885978428351
ENSG00000144668.12	5.55187027668034	1.47355277707038	0.242867564750466	6.06730988793986	1.30070440994364e-09	8.91493268616348e-08	0.764560862865948
ENSG00000008226.20	1.73380657383245	1.62161924558552	0.385351290235472	4.20815833935477	2.5746044015752e-05	0.000288933958174204	0.664098613251156
ENSG00000144671.11	0.939014945831136	2.6864242697264	0.565702780968333	4.74882634504281	2.04600526385794e-06	3.61460929948236e-05	0.599075500770416
ENSG00000093217.11	2.64811003161334	0.902371732068982	0.250689780777089	3.59955531203469	0.00031876182698543	0.00220148302667701	0.637904468412943
ENSG00000114739.14	3.54975816697963	0.842221737874579	0.252458145982838	3.33608461947523	0.000849672971336039	0.00485829607676789	0.677041602465331
ENSG00000183873.18	1.87445947635644	3.01130907453816	0.459433125358327	6.55440130092827	5.58655494023183e-11	6.81358881859486e-09	0.745762711864407
ENSG00000185313.9	0.700189595194149	2.45941568393279	0.599344225878985	4.10351110052969	4.06926918733407e-05	0.000418368175589065	0.642526964560863
ENSG00000168356.13	1.74373847067698	2.29865882896998	0.442267814144021	5.19743638460075	2.02055652897622e-07	5.57452171144945e-06	0.684745762711864
ENSG00000168026.19	1.86999200666534	1.0482455417674	0.381521593041138	2.74753922421994	0.00600443263321006	0.0220890902350296	0.589830508474576
ENSG00000284669.1	0.667070987676461	1.41847039700602	0.524219397241867	2.70587163403181	0.00681253740128988	0.0242663657409629	0.575963020030817
ENSG00000168334.9	0.534283648668077	2.76410787716576	0.590126357796146	4.68392546892575	2.81432377030592e-06	4.7264031400994e-05	0.63251155624037
ENSG00000168329.14	23.3001201292624	-0.409932738285577	0.155361835112188	-2.63856781808455	0.00832570456928847	0.0283579450375395	0.632357473035439
ENSG00000168314.18	0.944275312134855	1.97675435588955	0.475020675884752	4.16140697919673	3.16292832095968e-05	0.0003416327941393	0.627734976887519
ENSG00000170011.14	7.53169849831372	0.914470105160239	0.272502775957354	3.35581941118777	0.000791302211629081	0.00458562959381863	0.563328197226502
ENSG00000280739.3	4.78020845787265	1.32303063858701	0.236220873140231	5.60082020271595	2.13339930472209e-08	8.58427245021269e-07	0.743913713405239
ENSG00000168032.10	0.771613199880005	2.62120213157397	0.584741040186583	4.48267173232373	7.37142781789526e-06	0.000105463783130128	0.633898305084746
ENSG00000199906.1	1.19641733050805	2.15870759918212	0.577308603777309	3.73926109026918	0.000184561960005039	0.00143559157363397	0.631741140215716
ENSG00000182606.17	29.3306150457314	-0.471825485742408	0.0990278171079052	-4.76457524281572	1.89251888178507e-06	3.40315448920994e-05	0.749152542372881
ENSG00000232354.8	0.95934646402285	2.99546163117492	0.689036847441342	4.34731704450671	1.37812941971828e-05	0.000174478648293347	0.647765793528505
ENSG00000093183.14	8.18743463916928	0.676077334245002	0.147292784513718	4.59002344532387	4.43196225238938e-06	6.90289325949189e-05	0.6884437596302
ENSG00000287629.1	0.556787111987512	2.68330664683783	0.557356378720189	4.81434634873882	1.47682481212558e-06	2.761873373648e-05	0.657473035439137
ENSG00000244607.7	0.368109225187565	1.22176240726659	0.502658481536833	2.43060139666033	0.0150737876360744	0.0441653880805394	0.504776579352851
ENSG00000144648.16	1.04083983866504	1.13480665428336	0.326740144563729	3.47311670501518	0.000514451601495817	0.00324179119571725	0.478890600924499
ENSG00000182983.15	1.13771154190437	0.908074219478791	0.373318168943807	2.43244046237534	0.0149974569310469	0.0440106946165289	0.475500770416025
ENSG00000234617.2	0.807184955642754	1.0259753367891	0.322263657221899	3.18365199983644	0.00145429736424836	0.00739922533827253	0.560246533127889
ENSG00000160746.13	5.45632467509779	0.642435460366604	0.194540127877927	3.30232876566077	0.000958856122143378	0.0053289685820331	0.657473035439137
ENSG00000011198.10	20.94935503983	0.735360760099021	0.12987063017804	5.66225603965201	1.49395686564577e-08	6.3601266107866e-07	0.754391371340524
ENSG00000173769.4	0.428608925486204	2.38939518295308	0.75042022641537	3.1840762000337	0.00145216779672257	0.00739270022434187	0.628351309707242
ENSG00000179152.20	12.0694099081482	0.566544283219299	0.121527277751908	4.66186928317338	3.13350199733342e-06	5.16308050938852e-05	0.710939907550077
ENSG00000144792.9	1.70040422937685	0.830227599671814	0.267481585655461	3.10386824437783	0.00191008371167042	0.00917274610032191	0.600616332819723
ENSG00000163807.6	19.0316366552153	0.256798039677717	0.0999904289691205	2.56822620250007	0.0102220428246629	0.0330207927495773	0.589214175654854
ENSG00000163808.17	31.1026239392317	1.09195868722606	0.158944136336304	6.87007845898528	6.4166603075339e-12	1.14561346493766e-09	0.798459167950693
ENSG00000169964.8	2.09211016599947	-0.817262374613357	0.318019809537518	-2.56984738089701	0.0101743327391741	0.0329194735265764	0.699691833590139
ENSG00000163810.12	0.802064339793465	3.12332354336495	0.594827818443146	5.25080274749033	1.51437781206369e-07	4.35229855932508e-06	0.69768875192604
ENSG00000163812.15	25.7021840744973	0.45646775492243	0.0907215156031632	5.03152699651894	4.86588573744494e-07	1.12048039030592e-05	0.752850539291217
ENSG00000163814.8	1.24364371149847	1.61148684481134	0.480258073961199	3.35546018314632	0.000792330614386977	0.00459057316793092	0.589830508474576
ENSG00000163817.16	0.443561371136958	2.33982556485731	0.819628138067187	2.85474040749136	0.0043072019036721	0.0172169710293043	0.60462249614792
ENSG00000288720.1	0.73870237809375	3.0620426191535	0.526637456406513	5.81432745032457	6.08781437686708e-09	3.08300108346487e-07	0.679506933744222
ENSG00000172215.6	0.406461455426684	1.65561450594932	0.64132688340427	2.58154546268363	0.00983590354291195	0.0321181873984187	0.581201848998459
ENSG00000173578.9	0.407783983811971	2.16164335723137	0.569809440906433	3.79362502978663	0.000148463820591718	0.00120604398099049	0.578120184899846
ENSG00000183625.16	1.57765826314394	0.796531316629625	0.330181994126975	2.41240082983844	0.015847848086631	0.0458218736199449	0.56502311248074
ENSG00000223552.1	0.812724529485644	1.70564596962389	0.428439750336291	3.98106377450993	6.86075371471739e-05	0.00064498475317318	0.5673343605547
ENSG00000121797.10	2.78883682813884	0.644499760552019	0.198003907264254	3.25498506295574	0.00113398329812264	0.00608151386961224	0.596610169491525
ENSG00000012223.13	19.925761091586	1.13740188441789	0.24897876269041	4.56826868335025	4.91769388356679e-06	7.5119639007903e-05	0.768567026194145
ENSG00000163827.14	1.69929933091374	1.58930763230021	0.31549101374541	5.03756862495845	4.71482543938836e-07	1.09435779835165e-05	0.616949152542373
ENSG00000076201.16	17.6863151277299	-0.331143919092193	0.11901715852798	-2.78232082825558	0.00539716571455062	0.0203849672155748	0.650847457627119
ENSG00000114646.10	0.528888044135129	2.47072593159736	0.63899421426673	3.8665857631162	0.0001103696617933	0.000950558712194797	0.616640986132512
ENSG00000173473.11	113.161498493399	-0.159082568157774	0.0610269650275655	-2.60675863670949	0.00914037650287716	0.030427216093814	0.629892141756549
ENSG00000265078.2	4.7600278482997	-2.29567736734169	0.336970612033052	-6.81269311139963	9.57883425300834e-12	1.58729771147003e-09	0.783513097072419
ENSG00000164045.12	4.54556065793471	0.701436942199805	0.251999164404567	2.78348915901046	0.00537776596351045	0.0203381003115168	0.607087827426811
ENSG00000164047.6	15.7272274819238	1.4765854334545	0.356678859571749	4.13981763659158	3.47582022227384e-05	0.000368884982000704	0.707241910631741
ENSG00000164049.14	0.583701418934923	2.60101646076295	0.724387263710703	3.590643556375	0.000329862488266433	0.00226144531756788	0.618798151001541
ENSG00000164050.13	1.2305927963088	1.40908743908138	0.454833127728882	3.09803168058003	0.00194810602018407	0.0093250932916395	0.573805855161787
ENSG00000232112.3	92.7314176972502	0.196301691197006	0.0804618293182041	2.4396871517883	0.0146999861458703	0.0433466648576615	0.627118644067797
ENSG00000114270.18	2.18179477505262	2.17667329027763	0.455266868984859	4.78109310947908	1.74344584317251e-06	3.18530148718007e-05	0.740832049306626
ENSG00000008300.17	1.75245036683665	1.52060444916736	0.355558681537946	4.27666241361366	1.89716160545536e-05	0.000227017756645486	0.634360554699538
ENSG00000114302.16	32.8209946202249	0.195650677740562	0.0808541144560466	2.41979865906417	0.0155291027139828	0.0451608316402864	0.579969183359014
ENSG00000224424.8	0.669742249819857	1.7897995595592	0.414242576858355	4.32065572093811	1.55566227999533e-05	0.000193401471105592	0.609090909090909
ENSG00000172053.18	48.2361335656238	-0.308313996825703	0.0974205067020668	-3.16477513064672	0.00155202849167729	0.00778452298258522	0.689060092449923
ENSG00000172037.14	14.6731451378412	2.76841549404409	0.345078174182597	8.02257488640587	1.03551230411533e-15	8.47243223323358e-13	0.689060092449923
ENSG00000185909.15	6.94641711949263	1.03687463500958	0.250049519414698	4.14667717593155	3.37335160687509e-05	0.000359760047947877	0.665331278890601
ENSG00000173421.17	0.496163281915066	1.91626812314812	0.607867104698249	3.15244583616575	0.00161908856172687	0.0080539585890936	0.544530046224961
ENSG00000188315.8	6.08613509517737	0.569725079800846	0.190346178029017	2.99309965506108	0.00276159559107228	0.0122434073124512	0.60924499229584
ENSG00000067560.14	376.040126315782	0.227523652366934	0.0891856289769811	2.55112460355758	0.0107375929115679	0.0342539341968271	0.683204930662558
ENSG00000164061.5	1.46412299886622	0.999529159759894	0.360666861210335	2.77133628636035	0.00558267375915325	0.0209286317815221	0.567950693374422
ENSG00000164068.16	10.8167099026929	0.58064212649706	0.176159254522577	3.29612047956665	0.000980299655232452	0.005420529160147	0.612788906009245
ENSG00000187492.9	0.317706798623411	1.92171088678981	0.77279801898215	2.48669230456994	0.0128936863097512	0.0392127418935889	0.564869029275809
ENSG00000183763.9	1.91705159415501	1.25711233586568	0.307263814337294	4.09131266751023	4.28938359149235e-05	0.000437576387523396	0.604468412942989
ENSG00000234667.2	0.496950463466842	2.5444994441524	0.732850933047043	3.47205595218784	0.000516488677422914	0.00325065061353046	0.612326656394453
ENSG00000164078.13	0.602793550040968	2.12250492687963	0.662859318002341	3.20204433917625	0.00136455992775041	0.00700947166855897	0.56271186440678
ENSG00000004534.15	54.2202639318391	-0.307452140997123	0.0698789047778826	-4.39978477015906	1.08358296290884e-05	0.000144305031204879	0.712172573189522
ENSG00000001617.12	1.60149140976424	1.2823720997311	0.317430761456564	4.0398482297267	5.34858009147907e-05	0.000525662627459103	0.570416024653313
ENSG00000114349.10	0.363486366477072	2.45436738267289	0.783935819832039	3.1308269383567	0.00174314850772835	0.00852111916156526	0.606163328197227
ENSG00000012171.20	0.927638111694058	1.1340745279128	0.472084132568191	2.40227207329191	0.0162935848628148	0.0468210880176429	0.564560862865948
ENSG00000068001.14	2.67975681514568	1.2957394954716	0.315099078933879	4.11216529053548	3.91965499545398e-05	0.000405725920345914	0.597842835130971
ENSG00000114737.16	19.5701393027942	-0.407306195615842	0.150690184498732	-2.70293779897302	0.00687296066649947	0.0244195760849897	0.701386748844376
ENSG00000088538.13	1.63947060845045	2.06389443758603	0.409776266828448	5.03663731811505	4.73781259331363e-07	1.0967763865441e-05	0.66502311248074
ENSG00000235278.2	0.321246620853965	2.06612235090981	0.765176183250004	2.70019166322477	0.00692995401957348	0.0245521050257744	0.567026194144838
ENSG00000285749.2	0.460842477026446	1.82083291495663	0.747987483512383	2.43430933684399	0.0149202380266439	0.0438283038273971	0.599229583975347
ENSG00000287707.1	0.779240955242393	2.51425382610288	0.642224169819743	3.91491623058748	9.04356008144559e-05	0.000807291135534976	0.656548536209553
ENSG00000162244.12	178.055863380286	-0.235124138372599	0.090149991914766	-2.60814375440988	0.00910347144396486	0.0303484471130172	0.648073959938367
ENSG00000164087.8	3.55965741235311	0.672150844511092	0.273408418341388	2.45841312637206	0.0139552535439235	0.0416668318265487	0.617257318952234
ENSG00000286419.1	0.523847472127047	1.24501550643405	0.510853787706154	2.43712689696291	0.014804483072799	0.0435909779365747	0.535130970724191
ENSG00000163939.18	66.507934709681	0.169083706174727	0.0590599604005561	2.86291600989857	0.00419761817061803	0.0169002058962204	0.682280431432974
ENSG00000157388.20	2.89232180699557	1.30485280308156	0.308660802464077	4.22746520667595	2.36338706340261e-05	0.000269269800235018	0.682280431432974
ENSG00000271976.1	0.880583765550312	1.03436846817972	0.39649815408337	2.60875985809061	0.00908709877220795	0.0303081251201164	0.558705701078582
ENSG00000113811.11	15.3434426428454	0.327375691025196	0.133703837373661	2.4485138007691	0.0143446934513278	0.0425674672948731	0.599691833590139
ENSG00000157445.15	1.56467209769903	1.30175542464775	0.422282419432355	3.08266545028706	0.00205155651424917	0.00973077040870863	0.666255778120185
ENSG00000243715.1	0.558867345636793	2.49535232345311	0.670335997932395	3.72253963855418	0.00019722893359142	0.00151388095552347	0.668104776579353
ENSG00000114251.15	0.897071259517259	1.63746060450631	0.4772172723386	3.43126852153098	0.000600765605227246	0.0036784951066557	0.581972265023113
ENSG00000187672.14	2.22582225025184	1.03318008644611	0.417637381263199	2.47386879814524	0.0133658772055469	0.0403162899764548	0.461479198767334
ENSG00000281708.1	0.331297202951989	2.04327051469744	0.845970023460976	2.41529895626578	0.0157222992987516	0.0455758680513635	0.587365177195686
ENSG00000163947.12	53.4669108025627	-0.398982990265023	0.108094748609913	-3.6910487826273	0.000223331296068721	0.00166588603808298	0.701694915254237
ENSG00000186451.2	0.320965766797229	2.39302051263933	0.929028099083783	2.57583222186643	0.00999991560407405	0.0325118329002691	0.581047765793529
ENSG00000144730.19	0.944403062421533	1.55282552930018	0.483878343038284	3.20912384619232	0.00133140130207908	0.00688228013643327	0.524036979969183
ENSG00000286952.1	0.379739709469225	1.78768050845009	0.73936716723928	2.41785216826046	0.0156124182188531	0.0453326310087624	0.543297380585516
ENSG00000174844.14	1.91047949691137	2.00022767968288	0.385972870561641	5.18230122436399	2.19164884121178e-07	5.94013974747483e-06	0.689676425269646
ENSG00000136068.16	21.5232833329258	-0.371177232975618	0.133781094469371	-2.77451185795612	0.00552846185987259	0.020777095524901	0.633898305084746
ENSG00000244161.1	0.470533752884254	2.52373849384982	0.713487439688916	3.53718699652257	0.00040441322326364	0.00266843422668564	0.605392912172573
ENSG00000163687.14	14.7642085892951	1.11177819846789	0.250318911793091	4.4414470744698	8.93559260823014e-06	0.000123457353914872	0.706009244992296
ENSG00000168297.16	35.9673086367735	0.275296032358903	0.0938553131317674	2.9331960351824	0.00335491986369006	0.0142502452743564	0.68382126348228
ENSG00000168291.13	16.4204686434415	0.311427416589463	0.104409689004899	2.98274441345047	0.0028567644838969	0.0125559522775539	0.644992295839753
ENSG00000168306.13	0.909474453357177	1.5684798973904	0.445054315695783	3.52424376547903	0.000424693348650378	0.00277497410890047	0.541140215716487
ENSG00000163689.20	1.40614118192259	2.20601283969451	0.395621649137144	5.5760670441212	2.4601714326123e-08	9.6618324512098e-07	0.666255778120185
ENSG00000243295.2	0.502197004346704	2.29686011676307	0.724819351502199	3.1688725087193	0.00153031506165082	0.00770217396081154	0.62557781201849
ENSG00000144724.20	4.03868833324999	1.10095707371053	0.236996843846944	4.6454503606029	3.39335363218736e-06	5.52173926649654e-05	0.716795069337442
ENSG00000226360.5	2.20424621519183	-0.969186059085668	0.298429164785854	-3.24762514341094	0.00116372475991833	0.00620523316642815	0.666563944530046
ENSG00000241472.7	0.513935037888152	2.31370382455377	0.63751229120887	3.62926935913103	0.000284224547106164	0.00201613846988176	0.561479198767334
ENSG00000163618.18	2.1765073319116	2.94258257156186	0.402317266910302	7.31408471269498	2.59141630332964e-13	7.71911988342975e-11	0.71617873651772
ENSG00000163630.11	0.585332812190768	2.5985314068342	0.693199168693565	3.74860721736224	0.000177819317769865	0.00139284765453982	0.606779661016949
ENSG00000188817.8	0.661852614997251	2.88715588587868	0.85903496617842	3.36092941445998	0.000776806747152594	0.00451762644467997	0.602003081664099
ENSG00000224479.6	0.726001854380952	3.09476625590288	0.72235410183974	4.28427864951679	1.8333302671758e-05	0.000220488070993095	0.646841294298921
ENSG00000163632.14	0.404812638585102	2.39038825109139	0.81476207207124	2.93384821536266	0.00334787883960482	0.0142295720419697	0.616640986132512
ENSG00000241111.1	0.990351408467297	1.26494665240601	0.430946246565524	2.93527710819422	0.00333249933940707	0.0141780139266097	0.474268104776579
ENSG00000163637.13	9.20914589957465	0.799110953859645	0.225761195792038	3.53962934620418	0.000400689361805589	0.00264792077757951	0.63944530046225
ENSG00000226017.2	0.221487345791335	2.03582591720612	0.750833137901755	2.71142257105933	0.00669951859342613	0.0239430515715374	0.580431432973806
ENSG00000241684.6	1.83277789942114	1.49211543032829	0.352444966974686	4.23361253569968	2.29967022731613e-05	0.000263956256185226	0.625885978428351
ENSG00000151276.23	14.8917380553031	0.539860792753884	0.180582656562038	2.98954951174072	0.00279389163336815	0.0123445311995331	0.619722650231125
ENSG00000163376.11	7.47224313612136	-0.384876551427195	0.156936548892442	-2.45243414707032	0.0141893348852326	0.0421685772945698	0.667180277349769
ENSG00000241316.8	3.21621984224896	0.7329902635909	0.263879291384274	2.77774833995398	0.0054736994160574	0.0206175223868817	0.601540832049307
ENSG00000163378.14	3.87587714701255	0.50146098875798	0.204424458917563	2.45303811204021	0.0141655329316082	0.0421121815845766	0.58151001540832
ENSG00000244513.7	0.649287246465112	2.07270602860532	0.501214028598465	4.13537113955327	3.54381428139181e-05	0.000374734028737481	0.597534668721109
ENSG00000144744.17	18.7681531085084	0.340777685901688	0.104149659085714	3.27200001318519	0.00106789571080087	0.00580436900564427	0.645300462249615
ENSG00000163380.16	0.646304886101214	2.12580942382764	0.475907058056249	4.46685836623248	7.93766430949803e-06	0.000111974098572887	0.588135593220339
ENSG00000240405.7	2.11479261857204	3.60788857002006	0.526317180999927	6.85497015918346	7.13274068378606e-12	1.22707311753812e-09	0.735439137134052
ENSG00000274387.1	0.418086263023311	2.27724439495969	0.832190809473037	2.73644501842276	0.00621069725794393	0.0226222141913589	0.599845916795069
ENSG00000163412.13	41.9041311508049	0.503930093166133	0.109026447422206	4.62209037422504	3.79892436163532e-06	6.07595831620867e-05	0.713405238828968
ENSG00000243083.7	1.2538712274811	3.14567074656139	0.52809118578817	5.95668102633925	2.57411953622631e-09	1.56115988105429e-07	0.700770416024653
ENSG00000260670.1	0.38640657154112	2.09962926941054	0.837553677682481	2.50685935165401	0.0121809170212696	0.0376396517704331	0.564406779661017
ENSG00000144736.14	7.92865312652182	0.404180496241422	0.138466462068602	2.91897756469849	0.00351181497492665	0.0147562734189584	0.644838212634823
ENSG00000242960.1	8.35612736420418	-0.836195825678098	0.208594702469814	-4.0087107475757	6.10511406947689e-05	0.000584652876982604	0.695531587057011
ENSG00000163605.15	45.0284870233374	0.389206309702677	0.0760282821174908	5.11923061869548	3.06784628549876e-07	7.92133643460834e-06	0.708166409861325
ENSG00000239454.1	0.329486873409851	2.31955622204763	0.916154998076069	2.53183820087072	0.0113466335507578	0.0356507331844401	0.594453004622496
ENSG00000223738.3	0.315946181236109	2.25867262337985	0.942342187826105	2.3968709589352	0.0165357459789468	0.0473002186409686	0.603697996918336
ENSG00000228868.3	0.537113937300001	2.58521434215141	0.797454822213487	3.24183172530785	0.00118764125540079	0.00630087605854175	0.586902927580894
ENSG00000272690.6	1.0984083587164	2.07788359734346	0.435613128259842	4.77002060439282	1.84207076275338e-06	3.32958076349573e-05	0.669337442218798
ENSG00000172969.8	0.421509513234666	2.37522075869982	0.721313759536838	3.29290926077019	0.000991564700561168	0.00547472521933625	0.608012326656395
ENSG00000236138.4	1.60882000366657	2.50872927135793	0.523558908990038	4.79168481001948	1.65386578728285e-06	3.03231891054898e-05	0.652388289676425
ENSG00000242516.2	0.964591889029299	1.97316357499405	0.468048678301232	4.21572299307753	2.48979227696981e-05	0.000280981643946654	0.63944530046225
ENSG00000185008.17	2.5374530054143	3.03893083390073	0.416781723925085	7.29142056729667	3.06703700840836e-13	8.89583041266336e-11	0.764252696456086
ENSG00000243694.3	0.746027091448629	2.74696797604444	0.588498365443958	4.66775803866872	3.04504198247182e-06	5.03634170467954e-05	0.66040061633282
ENSG00000114480.13	22.170556274375	0.510959723599654	0.142356450680006	3.58929799920489	0.000331569642700216	0.00227136483128652	0.625885978428351
ENSG00000242009.2	0.418134411533843	2.23648083089721	0.652727915833857	3.42636001409579	0.000611728989241367	0.00372471823170174	0.611093990755008
ENSG00000239440.6	0.524785404798762	2.37699959564472	0.590228277070982	4.02725468769578	5.64318951005364e-05	0.000549052351364639	0.590909090909091
ENSG00000287158.1	0.564406784967338	2.09231006897304	0.707148463472337	2.95879886198026	0.00308840609014231	0.0133323410143621	0.608320493066256
ENSG00000242641.6	1.29362737391702	3.72883007924442	0.589108880998022	6.32961104393356	2.45779961952905e-10	2.31475214527013e-08	0.728813559322034
ENSG00000206538.9	1.39488811609654	1.2883767613894	0.378813306917964	3.40108633424647	0.000671186266208419	0.00401944163354731	0.566718027734977
ENSG00000281392.2	0.732338240014119	2.05144889916759	0.53582467555926	3.82858235676888	0.00012888350358465	0.00107843652631937	0.596302003081664
ENSG00000083937.10	27.1205847944691	0.370186527788336	0.102147387424732	3.62404303351479	0.00029003331595433	0.00204791053892025	0.673035439137134
ENSG00000283434.2	0.370548047960358	2.3702268933151	0.956410036393613	2.47825389019614	0.0132027159899073	0.039971497461581	0.587057010785824
ENSG00000242705.1	0.291420064878018	2.47961506002729	0.951521541503964	2.6059473715204	0.009162053806693	0.030472674386031	0.62095531587057
ENSG00000189002.10	0.286707135957634	2.40687836421038	0.953536977186619	2.5241583932191	0.0115975660512235	0.0362545207228671	0.605238828967643
ENSG00000080224.17	0.909953310066242	2.63995755561367	0.592467479780227	4.45586913326104	8.35539921827407e-06	0.000116984525311685	0.679661016949153
ENSG00000113966.10	1.20927289868683	0.806136926764415	0.295330760625507	2.72960705162248	0.00634098576965504	0.0229816845821025	0.571186440677966
ENSG00000231192.3	0.505564526263162	2.51825786927758	0.838390556780238	3.00368109935389	0.00266734748750998	0.011904248650181	0.597072419106317
ENSG00000236032.3	0.388983690628829	2.07150710650878	0.824724049317715	2.5117578518809	0.0120131487860657	0.0372588509783025	0.572265023112481
ENSG00000286602.1	0.627570737745834	1.52507050950911	0.617046264378118	2.47156590607696	0.0134522752687368	0.040520877943634	0.562095531587057
ENSG00000080819.9	11.0156473978335	1.22843430181372	0.181222668681586	6.7785907290225	1.21353758905376e-11	1.93084900050855e-09	0.768567026194145
ENSG00000243089.2	0.374700492855346	2.25764721992769	0.855967101333266	2.6375397096584	0.00835098475695171	0.0284287456646093	0.589830508474576
ENSG00000244464.2	0.585985438104745	2.04579110138661	0.81212518218694	2.5190588178507	0.0117668998703991	0.0366850407724206	0.580739599383667
ENSG00000144810.16	0.929288358419257	2.41064033656255	0.430970518817337	5.59351563809467	2.22517173186753e-08	8.86749562918655e-07	0.64884437596302
ENSG00000273374.1	0.603163766422781	2.41488746777673	0.542924323188064	4.44792646900853	8.67031978069314e-06	0.000120363898461351	0.63728813559322
ENSG00000184220.12	6.66536108016382	0.425903031824848	0.148373823699488	2.87047284491002	0.00409858398658166	0.0165882092961325	0.60462249614792
ENSG00000114021.12	3.83882719714896	0.667342760966115	0.221252004849608	3.01621113634532	0.00255954965461318	0.0115476215120228	0.601848998459168
ENSG00000144820.8	0.394572716550885	1.99200075710021	0.766653235984223	2.59830737496712	0.00936845910030111	0.0309622972151579	0.579506933744222
ENSG00000154175.18	1.53404541335403	1.71639136483393	0.387060674399433	4.43442457050718	9.23185344816201e-06	0.000126747974294587	0.613405238828968
ENSG00000081148.12	2.02014975254937	1.72397187205031	0.351971800475286	4.89803975694174	9.67974528133492e-07	1.96919262592005e-05	0.668412942989214
ENSG00000174173.7	8.56230315836078	0.56088899308616	0.154900635419123	3.62095992420259	0.000293511981826394	0.00206246127433673	0.685516178736518
ENSG00000242299.1	5.9553226942983	-0.725572304950386	0.254979549571292	-2.84560979957146	0.00443264746467984	0.0175496107546118	0.68597842835131
ENSG00000114391.13	202.786408741544	-0.398997828653355	0.0899764770935971	-4.43446822482615	9.22998312968687e-06	0.000126747974294587	0.737442218798151
ENSG00000144815.16	13.8495449459109	0.317880454810236	0.12939425293303	2.45668140280357	0.0140226985453531	0.0418157509469745	0.643913713405239
ENSG00000170044.9	0.544140647087642	2.60920849369921	0.777893342497495	3.35419825720852	0.000795953113442594	0.0046064642829695	0.587519260400616
ENSG00000242759.8	2.32021133498099	2.97488512254851	0.524307636942713	5.67393055705874	1.39557723261958e-08	6.00970445796808e-07	0.637904468412943
ENSG00000239455.1	0.388998080530098	1.50842439921149	0.51954725538367	2.90334398571227	0.00369200871691075	0.0153679129135385	0.538366718027735
ENSG00000243701.7	3.02542042510872	1.22808532299334	0.339093515319601	3.62167150803769	0.000292705651362533	0.00205909582097811	0.654237288135593
ENSG00000239828.7	0.705326402315047	1.67311222469269	0.398140961173753	4.20231121098472	2.64203566678124e-05	0.000294607230952583	0.559322033898305
ENSG00000114439.19	55.8674962036406	0.289385854552014	0.0971092266547511	2.98000369811261	0.00288244903594627	0.0126391359335363	0.59075500770416
ENSG00000241469.9	1.04835423494081	2.62112415760573	0.449212786382381	5.83492776043682	5.38138772894626e-09	2.77900381694815e-07	0.692912172573189
ENSG00000114455.13	0.558219667492472	2.16765830810851	0.545620057246993	3.97283472137325	7.10223312548486e-05	0.000663398743101836	0.615716486902928
ENSG00000144821.10	1.32750299806722	2.81513792583838	0.430906987981783	6.53305238567492	6.44425902755444e-11	7.53230311872457e-09	0.710015408320493
ENSG00000163507.14	5.99620670698103	0.687918856807578	0.186476374271833	3.68904028456051	0.000225101578198662	0.00167750056186297	0.640369799691834
ENSG00000239288.1	0.313641244426072	1.98288826045682	0.776499807378483	2.55362363469372	0.0106608422772971	0.0340975045815042	0.575963020030817
ENSG00000163530.4	0.404849881277089	1.91899357853581	0.743401837397421	2.58136781751041	0.0098409669399749	0.0321267077833445	0.583513097072419
ENSG00000228980.4	0.657193247291675	2.20525380254732	0.631091271041023	3.49435003103374	0.000475217513677462	0.00303985950234628	0.604930662557781
ENSG00000177707.11	5.17736259560988	1.57458095285686	0.409328246799243	3.84674394002699	0.00011969795066964	0.00101685001441678	0.629583975346687
ENSG00000153283.13	11.2631973619028	0.951425193862981	0.247687459215501	3.84123280555432	0.000122417941613226	0.0010353225940821	0.639137134052388
ENSG00000144824.21	14.7764935854105	0.711301379538769	0.190634162112753	3.73123773648745	0.000190541305353673	0.00147160839432739	0.627734976887519
ENSG00000176040.13	0.301141427330383	2.4710756760209	0.957697719217336	2.5802250819187	0.0098735937422614	0.0322051116681061	0.604006163328197
ENSG00000144848.11	90.2462399344841	0.2693795044004	0.0877162036022725	3.07103469299509	0.00213318363324712	0.0100271120082004	0.650539291217257
ENSG00000240893.1	0.417446056138597	2.17615297205735	0.725125228675541	3.00107193350885	0.00269031003220718	0.0119824863928112	0.615100154083205
ENSG00000163606.11	1.17015468902063	0.867945648367338	0.306878434662669	2.82830446955784	0.00467952774615776	0.0183028675604874	0.495839753466872
ENSG00000240057.6	1.21373870712387	1.33464565355919	0.396953024143394	3.36222568511549	0.000773169037558792	0.00449846927585873	0.615408320493066
ENSG00000144857.15	1.60697651162056	1.28291549118185	0.439922978365505	2.91622750861619	0.00354292049562039	0.0148646307233543	0.590446841294299
ENSG00000288079.1	0.724553640310897	2.10839389362293	0.642100588638455	3.28358816504698	0.00102494579945104	0.00562345576723116	0.612018489984592
ENSG00000206530.11	3.77521074193214	0.657702125816271	0.243308017554097	2.70316667912531	0.0068682295488139	0.0244160198298772	0.632357473035439
ENSG00000285943.1	0.444229281992368	1.82728371157985	0.759031313420052	2.40738910144096	0.0160670411545612	0.0463034971390997	0.511248073959938
ENSG00000176542.10	70.7943126070111	0.196275027075183	0.0766661966220941	2.56012474497292	0.0104634597041246	0.0336222756472007	0.644684129429892
ENSG00000114573.10	40.2730818455904	0.338160149583466	0.0736310586191419	4.59262919649989	4.37696368228935e-06	6.83349213653547e-05	0.714946070878274
ENSG00000178075.20	1.71795994295201	1.68134216167868	0.379848023556022	4.4263549035703	9.58387955775973e-06	0.00013082645181505	0.666409861325116
ENSG00000241560.7	0.365038311256553	2.33138525578956	0.714626492960774	3.26238290737079	0.00110479803583382	0.00595549149149705	0.595993836671803
ENSG00000242767.1	0.239277641365052	1.79538197944484	0.749964517343947	2.39395589781142	0.0166677528065844	0.0475894333677201	0.567642526964561
ENSG00000242880.2	0.926420548869939	2.25219768196141	0.465473111161673	4.83851296230762	1.30814165969854e-06	2.50546927097492e-05	0.63728813559322
ENSG00000287795.1	0.356824468293728	2.50860931809501	0.946379910525308	2.65074236064728	0.00803150811078436	0.027588683463206	0.602465331278891
ENSG00000288074.1	0.664227900884944	2.70840069710851	0.627212834457673	4.31815254458299	1.57340673651989e-05	0.000195236659599828	0.640523882896764
ENSG00000185565.12	1.12243315035351	3.24207055338589	0.534837804109222	6.06178270959285	1.34621006305348e-09	9.08414223475932e-08	0.681972265023112
ENSG00000243197.8	0.448450059860515	2.09339852271611	0.64242788580936	3.25857355970585	0.00111973842983497	0.00601621004923848	0.597842835130971
ENSG00000239268.3	0.418974890423787	2.20860780357827	0.897099994450377	2.46194160878511	0.0138187162115382	0.0413534835810371	0.610015408320493
ENSG00000242816.2	0.236757892808249	2.24107647056989	0.857216186806495	2.61436555336044	0.00893933353823824	0.0299871403841324	0.605855161787365
ENSG00000243276.6	0.480034009605189	2.27488171931695	0.757023386766317	3.00503492901888	0.00265550352356797	0.011860524267154	0.602465331278891
ENSG00000144847.13	1.19735627017322	3.08834277444295	0.473991806445611	6.51560371391638	7.23978793688276e-11	8.27738549185434e-09	0.716486902927581
ENSG00000176142.13	3.00652887320546	0.730998979951249	0.225508608885085	3.24155686811829	0.00118878713135807	0.00630567760802612	0.654237288135593
ENSG00000163389.12	2.4781595659326	0.743373225793403	0.281276629105084	2.64285457401326	0.00822103369018566	0.0280776290211898	0.601694915254237
ENSG00000121594.12	0.551634466340488	1.42850094149986	0.459222241906076	3.11069632770972	0.00186646775131068	0.00899492062990499	0.573035439137134
ENSG00000121577.14	1.00350107872911	1.37908263872967	0.426750450009378	3.23159035614225	0.0012310339663748	0.00647207455976404	0.58135593220339
ENSG00000138495.7	23.4087642087703	0.532183158048615	0.104834907947719	5.0763926679271	3.8466792773946e-07	9.42130559782464e-06	0.728197226502311
ENSG00000144852.20	0.978828355890836	1.80929766329409	0.501468349833275	3.60799971502814	0.000308566828936213	0.0021440485750008	0.604314329738059
ENSG00000175697.11	0.583610300817912	2.64860100625557	0.590045989419104	4.48880435381504	7.16240392148092e-06	0.000102979714152781	0.64191063174114
ENSG00000163428.4	22.6670159325267	0.300823460010752	0.102922485606771	2.922815731055	0.00346881735873341	0.0146319600590234	0.600924499229584
ENSG00000240661.3	0.463326902447256	2.46098711262556	0.795508164869755	3.09360383878459	0.00197741340202145	0.00943550896514042	0.62557781201849
ENSG00000065518.8	14.4707868315183	0.453247591072445	0.116892175832086	3.8774844239663	0.000105542082220096	0.000916214455134797	0.7
ENSG00000113924.12	5.6472723020088	-0.928465070336275	0.268144393605604	-3.46255634082693	0.000535069877148439	0.0033491464423073	0.710939907550077
ENSG00000286827.1	0.537783717971917	2.75276022406591	0.747593151351211	3.68216351245397	0.000231262999091428	0.00171355631834828	0.63020030816641
ENSG00000145087.13	1.3139766183774	2.59539019656623	0.524599896921177	4.94737077113112	7.5222610966396e-07	1.60380977224933e-05	0.610169491525424
ENSG00000051341.15	9.94270023649051	0.614205676836966	0.175612461603138	3.49750622040134	0.00046962976057175	0.00300999911659475	0.691371340523883
ENSG00000186103.5	0.474203060097375	2.48945853841846	0.676955527138436	3.67743291637144	0.000235593007079266	0.00173852765257873	0.641602465331279
ENSG00000145103.15	0.390421979094961	1.61792116597686	0.626298129584822	2.5833083152418	0.00978578286725763	0.0319944264523651	0.526656394453005
ENSG00000036828.17	1.33172895223411	3.23136670115573	0.47794297697182	6.76098793548389	1.37053937741236e-11	2.13592035591728e-09	0.722033898305085
ENSG00000121552.4	21.3682130080163	0.900771174528066	0.149452295943551	6.0271484545697	1.66877709512572e-09	1.08148321545994e-07	0.732203389830508
ENSG00000173200.13	6.58647275471329	-0.710075299972656	0.2115716151681	-3.3561935962368	0.000790232307185612	0.0045825974012853	0.679815100154083
ENSG00000243918.1	0.314207695485506	1.90316411221507	0.738623686944815	2.57663563442863	0.00997670552723716	0.0324645916124936	0.525423728813559
ENSG00000082684.16	0.743850401642884	2.23204448291332	0.656087550511819	3.40205279184475	0.000668817169518731	0.00401075839036633	0.605238828967642
ENSG00000173175.15	1.76329345792907	3.46597483347699	0.511940238494572	6.77027233426532	1.28540206807737e-11	2.0273733100242e-09	0.717719568567026
ENSG00000239523.6	0.940200042985918	1.23522135000964	0.37648853909012	3.28090027121374	0.00103476324773734	0.00566426329756615	0.468104776579353
ENSG00000175455.16	12.1753460972324	0.399226410869634	0.141107068981403	2.82924458534569	0.004665802604783	0.0182628261023215	0.617411402157165
ENSG00000065371.17	0.448843394181766	2.42812194372384	0.763053360767765	3.1821129013582	0.00146204812749272	0.00743143934653746	0.616486902927581
ENSG00000160145.16	30.2998942776214	0.389691042643807	0.151436945883993	2.57328910305894	0.0100737020714182	0.0326786851237606	0.602157164869029
ENSG00000173702.7	0.688257561411129	2.32098867154743	0.568309943890123	4.08401911052285	4.42633882022458e-05	0.000449536086078821	0.616949152542373
ENSG00000288022.1	0.34646152552572	2.04066578883515	0.794328498589622	2.56904516514072	0.0101979165222282	0.0329672614378292	0.572265023112481
ENSG00000221955.11	0.75409164752805	2.12372360850038	0.517708751026195	4.10215899246587	4.09312844996782e-05	0.000420259957164931	0.594144838212635
ENSG00000114520.11	16.9046922639632	0.237994687118448	0.0953664040567987	2.49558206028931	0.012575066552574	0.0385121525885476	0.637904468412943
ENSG00000284624.1	0.475724598173831	2.19371222134007	0.595780555916692	3.68208092653299	0.000231337946835732	0.00171355631834828	0.595531587057011
ENSG00000241288.8	1.20342535774886	1.36368832432948	0.474836075305218	2.8719138988185	0.00407994111987741	0.0165306435160369	0.577041602465331
ENSG00000250012.2	0.639517292787608	1.85995469838122	0.55626686638305	3.3436373992127	0.000826877361779794	0.00475913455399397	0.574114021571649
ENSG00000144908.14	1.75430391865125	1.39274000884298	0.443921566294431	3.13735604347558	0.00170478967758964	0.00837740302902628	0.649922958397535
ENSG00000250934.2	0.394453884723815	1.92954462242273	0.790852216694227	2.43982956827035	0.014694192545286	0.0433393431588013	0.543297380585516
ENSG00000163885.12	0.486724291149002	2.24204281722822	0.755147037988102	2.9690149129123	0.00298756097114531	0.0129761647887403	0.599075500770416
ENSG00000197763.20	2.69113955780055	0.971277801170008	0.334577994991418	2.90299366877048	0.00369614109214244	0.0153777794493045	0.622650231124807
ENSG00000239921.6	0.732975607144357	2.79913450313418	0.599362274808161	4.67018799945343	3.00924208908294e-06	4.98850232516008e-05	0.638520801232666
ENSG00000073111.14	24.673958719155	0.430219433609451	0.151362790541709	2.8423064352193	0.00447884191704304	0.0176870345508327	0.645454545454545
ENSG00000187715.13	1.73138317465447	1.27544988280709	0.374981164392188	3.40137053250256	0.000670488796828238	0.00401737351977906	0.653004622496148
ENSG00000132394.11	5.7601544722348	-0.452692335481056	0.170791338843679	-2.65055791790118	0.00803589479953494	0.0275946286460563	0.674268104776579
ENSG00000179407.3	0.467287579803162	2.04429412296671	0.804698511820766	2.54044725190451	0.0110710792157369	0.0350033807543079	0.602157164869029
ENSG00000075785.14	226.605330050918	0.212264206203212	0.0560752901978735	3.78534298180522	0.00015349672821278	0.00123656964248215	0.668412942989214
ENSG00000242992.3	2.5124220467624	-0.925786782232893	0.255066496809224	-3.62958990621702	0.000283871848660979	0.00201472831164049	0.743451463790447
ENSG00000261159.1	0.947289004391885	2.48415445040284	0.547618870748595	4.53628350499865	5.72542042684163e-06	8.502720227769e-05	0.608628659476117
ENSG00000114656.12	1.81806205481868	1.46774712966838	0.333319795731032	4.40342022426042	1.06557478492972e-05	0.000142632305823261	0.681047765793528
ENSG00000169714.17	234.274558569407	-0.192494293717466	0.0712014426626375	-2.70351676200623	0.00686099874375632	0.0244035686875462	0.661016949152542
ENSG00000183624.14	13.9847670985384	-0.381909374430657	0.133193358921077	-2.86733045494374	0.00413950534792709	0.0167279717578989	0.659630200308166
ENSG00000172771.12	1.03202249169155	1.71456289099249	0.434060844587711	3.95005196246404	7.81342285261165e-05	0.000715283346598176	0.604314329738059
ENSG00000163913.13	8.87822599652242	0.704735797934258	0.152160761282016	4.63152124106485	3.62988749172395e-06	5.83411383108142e-05	0.72326656394453
ENSG00000239437.3	62.9043010342534	-1.67367537773294	0.256565392740479	-6.5233871172403	6.87371489422337e-11	7.99856014935806e-09	0.778428351309707
ENSG00000203644.3	2.81903888983955	0.590121537179548	0.214870742124671	2.74640247129202	0.00602527975195443	0.0221332450735924	0.58151001540832
ENSG00000249846.7	0.88208976161343	1.37751410273646	0.428513538026294	3.21463379915884	0.00130611029167973	0.00678234423973793	0.614483821263482
ENSG00000228252.9	0.998239176781058	1.82438526057648	0.479196629368006	3.80717465183883	0.000140563479479988	0.00115403983058797	0.633898305084746
ENSG00000172752.14	1.18635306221416	3.45353162307246	0.50237935780599	6.87435016867504	6.22730706751849e-12	1.13224551140117e-09	0.733127889060092
ENSG00000206384.10	1.9675074167867	2.5430377612504	0.445670446676139	5.70609467200858	1.15597718791127e-08	5.14724400236274e-07	0.71864406779661
ENSG00000222783.1	0.359923477344747	2.27506589826756	0.884818472475183	2.57122332889741	0.0101339952490844	0.0328109606269889	0.6115562403698
ENSG00000114670.14	3.68522319040998	0.722248403981886	0.260083030974547	2.77699164484348	0.00548645892996613	0.02064776019899	0.628967642526965
ENSG00000250608.2	1.33193847835504	2.36624714305748	0.491051332537971	4.81873683312834	1.44469963210914e-06	2.70953622979095e-05	0.620801232665639
ENSG00000246082.2	1.73092768179837	0.766653704199307	0.292470708506702	2.62130080688657	0.00875949346259511	0.029512425406983	0.616640986132512
ENSG00000198585.12	69.7554985142739	0.387015898839356	0.135468115482698	2.85687814774973	0.00427830046742868	0.0171433215240615	0.590446841294299
ENSG00000261167.1	0.56736696736999	1.20304159947066	0.457854349185456	2.62756398756707	0.00859986659762835	0.0291005746153298	0.546070878274268
ENSG00000196353.12	1.0097281496956	2.06715443444881	0.434954431584757	4.75257701575113	2.008402283975e-06	3.56018880155947e-05	0.664406779661017
ENSG00000138246.17	59.7467628336603	0.276379528206152	0.0921898176437431	2.99793985138564	0.00271811312856209	0.0120742514306096	0.640677966101695
ENSG00000081307.15	12.7622068365894	0.478746927174153	0.138162394029222	3.46510300822449	0.000530028423348788	0.00332069973202153	0.657627118644068
ENSG00000113971.21	1.6072192769204	1.46422257934732	0.315375546755955	4.64279045857784	3.43734913274566e-06	5.57600216812558e-05	0.667796610169492
ENSG00000144868.14	2.15062938327106	1.93766712090465	0.37884350721245	5.11469006071161	3.14256527579958e-07	8.07444985780025e-06	0.664714946070878
ENSG00000163781.14	31.2225650311879	0.285827023070658	0.102857483172283	2.77886464120366	0.00545492506633191	0.0205586365462361	0.594144838212635
ENSG00000242337.5	0.318273755556544	1.97397440547843	0.677804900949981	2.91230470997156	0.00358772463767857	0.0150221983789702	0.552696456086287
ENSG00000091513.16	4.83970908085546	1.03211148378327	0.407661525854451	2.53178536193718	0.0113483434278575	0.0356518271692062	0.722650231124807
ENSG00000182923.20	8.00830563202045	0.608334374186507	0.154580316500995	3.93539350906033	8.30604883811137e-05	0.000752221441086931	0.70231124807396
ENSG00000174611.12	1.42260339073608	2.25378047563836	0.367037736878213	6.14045981976559	8.22829466612867e-10	6.15444100874234e-08	0.688906009244992
ENSG00000286982.1	0.381933681909142	1.83315179521733	0.727324160113639	2.52040547495481	0.0117219717185562	0.0365623854580937	0.570570107858243
ENSG00000154928.19	1.88120032087558	0.850837759814653	0.345654329223295	2.46152785566591	0.0138346654200203	0.0413917506601498	0.632665639445301
ENSG00000240086.7	2.79164775704295	4.28248869100395	0.571299342005569	7.49605045223771	6.57694842802221e-14	2.39163421864552e-11	0.699383667180277
ENSG00000073711.11	1.50846511050639	0.836957862586329	0.323731565919389	2.58534523876098	0.00972815345576194	0.0318557086425379	0.547149460708783
ENSG00000174579.4	32.8963392860619	-0.246675892883374	0.0799707297776758	-3.08457723931181	0.00203841673268866	0.00967896751818181	0.703235747303544
ENSG00000273486.1	0.574768486103226	1.57578703824532	0.434056428366326	3.63037369167914	0.000283011174796881	0.00201025463335104	0.605701078582434
ENSG00000174564.13	0.629427675691623	1.10527559506294	0.462425420810345	2.39017049090008	0.0168405531718405	0.0479587000584111	0.554545454545455
ENSG00000066405.13	0.521790469984366	2.46461924163661	0.634808662468984	3.8824600030675	0.000103405028742469	0.000899451980908743	0.631741140215716
[truncated: 7,357 more rows]
