# Supplementary material for: Plasma cell-free RNA signatures of inflammatory syndromes in children
Source: Proc Natl Acad Sci U S A. 2024 Sep 6;121(37):e2403897121. doi: 10.1073/pnas.2403897121 (PMC11406294; doi:10.1073/pnas.2403897121)
Supplement: Supplementary file 6 — Dataset S05 (XLSX) [file pnas.2403897121.sd05.xlsx]

## Sheet: Supp_MISC-viral_infection_ML-DE
gene_id	baseMean	log2FoldChange	lfcSE	stat	pvalue	padj	gene_name	gene_type
ENSG00000000419.14	8.86839	-0.0949128	0.104083	-0.911899	0.361822	0.523654	DPM1	protein_coding
ENSG00000000457.14	5.27416	-0.0169018	0.13185	-0.128189	0.897999	0.938323	SCYL3	protein_coding
ENSG00000000460.17	6.36019	-0.611252	0.215385	-2.83795	0.00454041	0.0263736	C1orf112	protein_coding
ENSG00000000938.13	66.3659	0.220979	0.126179	1.75131	0.0798921	0.195033	FGR	protein_coding
ENSG00000000971.16	4.48619	0.385577	0.259829	1.48396	0.137819	0.277802	CFH	protein_coding
ENSG00000001036.14	2.52271	-0.220671	0.228219	-0.966926	0.333581	0.496054	FUCA2	protein_coding
ENSG00000001084.13	12.6594	0.160783	0.159502	1.00803	0.313439	0.476146	GCLC	protein_coding
ENSG00000001167.15	15.6358	-0.0638604	0.0918811	-0.695033	0.487035	0.636157	NFYA	protein_coding
ENSG00000001460.18	1.68556	0.861361	0.254943	3.37863	0.00072847	0.00667874	STPG1	protein_coding
ENSG00000001461.17	10.8308	0.295309	0.175263	1.68495	0.0919989	0.213536	NIPAL3	protein_coding
ENSG00000001561.7	1.73674	0.280413	0.262569	1.06796	0.28554	0.44831	ENPP4	protein_coding
ENSG00000001617.12	1.39884	1.51044	0.324045	4.66119	3.14389e-06	9.12534e-05	SEMA3F	protein_coding
ENSG00000001626.16	1.38874	1.23398	0.485763	2.5403	0.0110757	0.0504118	CFTR	protein_coding
ENSG00000001629.10	23.1711	-0.0886663	0.093863	-0.944636	0.344845	0.507357	ANKIB1	protein_coding
ENSG00000001630.17	0.310774	-0.203802	0.46136	-0.441741	0.658676	NA	CYP51A1	protein_coding
ENSG00000001631.16	2.99219	-0.116524	0.202455	-0.575555	0.564916	0.702277	KRIT1	protein_coding
ENSG00000002016.18	1.87033	0.00138396	0.250206	0.00553127	0.995587	0.997712	RAD52	protein_coding
ENSG00000002079.14	1.32752	1.0014	0.473914	2.11305	0.0345964	0.11052	MYH16	transcribed_unitary_pseudogene
ENSG00000002330.14	6.25908	0.12929	0.123422	1.04755	0.294846	0.45829	BAD	protein_coding
ENSG00000002549.13	48.3915	-0.393194	0.178805	-2.199	0.0278777	0.0952187	LAP3	protein_coding
ENSG00000002587.10	0.820005	0.828159	0.392862	2.10802	0.0350297	0.11147	HS3ST1	protein_coding
ENSG00000002726.21	0.884137	1.35742	0.459481	2.95425	0.00313435	0.0201643	AOC1	protein_coding
ENSG00000002745.13	0.404799	0.79051	0.635413	1.24409	0.213467	NA	WNT16	protein_coding
ENSG00000002746.15	1.65507	0.993564	0.409152	2.42835	0.0151677	0.0625027	HECW1	protein_coding
ENSG00000002822.16	1.91074	-0.412532	0.242159	-1.70355	0.0884645	0.208216	MAD1L1	protein_coding
ENSG00000002834.18	128.49	0.0853245	0.0579373	1.4727	0.140831	0.281954	LASP1	protein_coding
ENSG00000002919.15	6.84326	0.335422	0.118974	2.81928	0.00481321	0.0275016	SNX11	protein_coding
ENSG00000002933.9	2.35052	-0.392136	0.30933	-1.26769	0.204907	0.360838	TMEM176A	protein_coding
ENSG00000003056.8	13.0982	-0.0336958	0.139677	-0.241242	0.809368	0.882975	M6PR	protein_coding
ENSG00000003137.9	1.44249	1.48655	0.343884	4.32283	1.54038e-05	0.000328273	CYP26B1	protein_coding
ENSG00000003147.19	10.9445	0.379376	0.177864	2.13296	0.0329282	0.106822	ICA1	protein_coding
ENSG00000003249.15	0.683537	-0.487622	0.456426	-1.06835	0.285364	0.448179	DBNDD1	protein_coding
ENSG00000003393.16	9.81581	0.485853	0.121618	3.99492	6.4716e-05	0.00101102	ALS2	protein_coding
ENSG00000003400.15	17.1667	0.137985	0.125668	1.09802	0.272198	0.434758	CASP10	protein_coding
ENSG00000003402.20	203.662	0.309718	0.0680343	4.55238	5.30423e-06	0.000140599	CFLAR	protein_coding
ENSG00000003436.16	31.3221	-0.0287105	0.225402	-0.127374	0.898644	0.938742	TFPI	protein_coding
ENSG00000003509.16	2.93401	0.173569	0.188691	0.919861	0.357646	0.519475	NDUFAF7	protein_coding
ENSG00000003756.17	47.8291	-0.329909	0.0848918	-3.88623	0.000101812	0.00144595	RBM5	protein_coding
ENSG00000003987.14	0.914278	1.39862	0.573514	2.43868	0.0147411	0.0614818	MTMR7	protein_coding
ENSG00000003989.18	1.28302	0.884726	0.398244	2.22157	0.0263124	0.0915488	SLC7A2	protein_coding
ENSG00000004059.11	15.2512	-0.0448023	0.121354	-0.369186	0.711989	0.814936	ARF5	protein_coding
ENSG00000004139.14	3.32609	-0.127628	0.19449	-0.656217	0.511684	0.656982	SARM1	protein_coding
ENSG00000004142.12	12.5306	-0.157901	0.121203	-1.30278	0.192648	0.346414	POLDIP2	protein_coding
ENSG00000004399.13	14.1249	0.187292	0.175036	1.07002	0.284611	0.447462	PLXND1	protein_coding
ENSG00000004455.17	25.2309	0.0446377	0.1111	0.40178	0.687846	0.796528	AK2	protein_coding
ENSG00000004468.13	7.64197	-0.435474	0.220492	-1.97501	0.0482668	0.138881	CD38	protein_coding
ENSG00000004478.8	24.7422	-0.0892194	0.182245	-0.489557	0.624447	0.749602	FKBP4	protein_coding
ENSG00000004487.17	42.8293	-0.485118	0.0834271	-5.81487	6.06804e-09	4.4352e-07	KDM1A	protein_coding
ENSG00000004534.15	39.7684	-0.287486	0.0861123	-3.3385	0.000842322	0.00748714	RBM6	protein_coding
ENSG00000004660.15	3.15774	0.419517	0.22377	1.87477	0.0608242	0.162892	CAMKK1	protein_coding
ENSG00000004700.16	19.5932	-0.243835	0.0918532	-2.65461	0.00794	0.0394316	RECQL	protein_coding
ENSG00000004766.17	8.06853	-0.0106898	0.120941	-0.0883887	0.929568	0.958146	VPS50	protein_coding
ENSG00000004776.13	1.10615	0.743929	0.354244	2.10004	0.0357249	0.112925	HSPB6	protein_coding
ENSG00000004777.18	1.10818	0.475709	0.306113	1.55403	0.120177	0.254277	ARHGAP33	protein_coding
ENSG00000004779.10	12.0455	-0.187301	0.127415	-1.47001	0.141559	0.282917	NDUFAB1	protein_coding
ENSG00000004799.8	32.4376	1.09206	0.199566	5.47215	4.44603e-08	2.38699e-06	PDK4	protein_coding
ENSG00000004809.14	1.06601	0.0897686	0.397424	0.225876	0.821298	0.890877	SLC22A16	protein_coding
ENSG00000004838.14	0.227041	0.698065	0.830219	0.840821	0.400448	NA	ZMYND10	protein_coding
ENSG00000004846.17	0.668947	0.561267	0.445455	1.25999	0.207674	0.363516	ABCB5	protein_coding
ENSG00000004864.14	5.5614	0.143789	0.164217	0.875607	0.381244	0.54242	SLC25A13	protein_coding
ENSG00000004866.22	10.2118	0.0201048	0.234553	0.0857156	0.931692	0.959207	ST7	protein_coding
ENSG00000004897.12	40.7066	-0.00160786	0.0875668	-0.0183616	0.98535	0.991741	CDC27	protein_coding
ENSG00000004939.16	98.2115	0.0258902	0.230156	0.11249	0.910435	0.946486	SLC4A1	protein_coding
ENSG00000004948.16	0.616893	1.12813	0.554448	2.0347	0.0418811	0.125754	CALCR	protein_coding
ENSG00000004975.12	4.51361	-0.125425	0.177046	-0.708435	0.478675	0.628939	DVL2	protein_coding
ENSG00000005001.10	0.163013	0.573833	0.958853	0.598458	0.549534	NA	PRSS22	protein_coding
ENSG00000005007.13	31.0878	-0.0468809	0.0843533	-0.555769	0.578369	0.71379	UPF1	protein_coding
ENSG00000005020.13	126.588	-0.217543	0.151733	-1.43373	0.15165	0.295889	SKAP2	protein_coding
ENSG00000005059.16	7.50916	-0.640776	0.134896	-4.75013	2.03286e-06	6.47689e-05	MCUB	protein_coding
ENSG00000005073.6	1.52433	1.99231	0.67603	2.94707	0.00320796	0.0204862	HOXA11	protein_coding
ENSG00000005075.15	33.3606	0.209412	0.101054	2.07227	0.0382401	0.118007	POLR2J	protein_coding
ENSG00000005100.13	6.25767	0.190973	0.129242	1.47765	0.139503	0.280112	DHX33	protein_coding
ENSG00000005102.14	2.49342	-0.255677	0.282934	-0.903664	0.366173	0.527914	MEOX1	protein_coding
ENSG00000005108.16	2.14419	0.793412	0.323034	2.45612	0.0140445	0.0593833	THSD7A	protein_coding
ENSG00000005156.12	13.172	0.0360425	0.12627	0.285439	0.775308	0.860211	LIG3	protein_coding
ENSG00000005175.10	19.3287	-0.130831	0.0929977	-1.40682	0.159481	0.306053	RPAP3	protein_coding
ENSG00000005187.12	9.13311	1.61781	0.223878	7.22631	4.96296e-13	1.54044e-10	ACSM3	protein_coding
ENSG00000005189.20	2.64099	-0.0673825	0.270891	-0.248745	0.803558	0.879353	REXO5	protein_coding
ENSG00000005194.15	4.64916	0.0624137	0.153262	0.407236	0.683835	0.794046	CIAPIN1	protein_coding
ENSG00000005206.17	1.62488	-0.0227105	0.324347	-0.0700191	0.944178	0.966272	SPPL2B	protein_coding
ENSG00000005238.20	13.1101	0.462333	0.127829	3.61682	0.000298249	0.0034022	FAM214B	protein_coding
ENSG00000005243.10	1.48198	-0.0653869	0.304424	-0.214789	0.829932	0.896596	COPZ2	protein_coding
ENSG00000005249.13	431.923	0.142166	0.270929	0.524735	0.599767	0.730885	PRKAR2B	protein_coding
ENSG00000005339.15	106.766	0.0056474	0.0675466	0.0836075	0.933369	0.960025	CREBBP	protein_coding
ENSG00000005379.17	7.30704	-0.623916	0.240702	-2.59206	0.00954022	0.0452309	TSPOAP1	protein_coding
ENSG00000005381.8	26.9631	0.525697	0.188227	2.79289	0.00522388	0.0291894	MPO	protein_coding
ENSG00000005421.9	0.309087	0.176383	0.794245	0.222076	0.824254	NA	PON1	protein_coding
ENSG00000005436.14	5.60715	-0.241327	0.15852	-1.52238	0.127914	0.265056	GCFC2	protein_coding
ENSG00000005448.17	1.80712	-0.678644	0.283165	-2.39663	0.0165465	0.0664344	WDR54	protein_coding
ENSG00000005469.12	2.31025	-0.016297	0.186756	-0.0872637	0.930462	0.958458	CROT	protein_coding
ENSG00000005471.19	3.03086	-0.230972	0.263122	-0.877816	0.380044	0.541373	ABCB4	protein_coding
ENSG00000005483.21	101.689	-0.0578172	0.0617833	-0.935805	0.349373	0.511709	KMT2E	protein_coding
ENSG00000005486.17	3.80313	0.29667	0.165016	1.79783	0.0722038	0.182366	RHBDD2	protein_coding
ENSG00000005513.10	0.447478	1.07749	0.632368	1.70389	0.0884008	0.208096	SOX8	protein_coding
ENSG00000005700.15	25.3652	-0.152153	0.0778053	-1.95556	0.0505175	0.143355	IBTK	protein_coding
ENSG00000005801.18	4.88294	0.105324	0.149752	0.703321	0.481856	0.631192	ZNF195	protein_coding
ENSG00000005810.19	84.5277	-0.458157	0.0581007	-7.88556	3.1313e-15	2.00862e-12	MYCBP2	protein_coding
ENSG00000005812.11	33.2078	0.311399	0.0774114	4.02266	5.75455e-05	0.00092207	FBXL3	protein_coding
ENSG00000005844.19	46.1126	-0.724938	0.141974	-5.10613	3.28823e-07	1.3266e-05	ITGAL	protein_coding
ENSG00000005882.12	7.79565	0.2456	0.149037	1.64791	0.0993704	0.224737	PDK2	protein_coding
ENSG00000005884.18	1.61451	0.636499	0.327112	1.94582	0.0516767	0.145417	ITGA3	protein_coding
ENSG00000005961.19	400.156	0.818644	0.315869	2.59172	0.00954968	0.0452646	ITGA2B	protein_coding
ENSG00000005981.13	0.344386	1.48289	0.717089	2.06793	0.0386464	NA	ASB4	protein_coding
ENSG00000006007.12	18.9627	0.0692042	0.131887	0.524725	0.599775	0.730885	GDE1	protein_coding
ENSG00000006015.18	4.29209	-0.210854	0.181353	-1.16267	0.244964	0.405188	REX1BD	protein_coding
ENSG00000006016.12	0.379046	0.725407	0.807189	0.898684	0.368821	NA	CRLF1	protein_coding
ENSG00000006025.12	2.89676	-0.608606	0.22571	-2.6964	0.00700926	0.0360755	OSBPL7	protein_coding
ENSG00000006042.12	0.443425	0.19447	0.523534	0.371456	0.710298	0.813581	TMEM98	protein_coding
ENSG00000006047.13	0.537184	0.709605	0.686275	1.034	0.301138	0.464351	YBX2	protein_coding
ENSG00000006059.4	0.226844	1.22875	1.20095	1.02315	0.306238	NA	KRT33A	protein_coding
ENSG00000006062.18	10.196	-0.523692	0.141925	-3.68993	0.000224315	0.00272004	MAP3K14	protein_coding
ENSG00000006071.16	2.56127	0.944516	0.371546	2.54212	0.0110182	0.050257	ABCC8	protein_coding
ENSG00000006116.4	0.493642	1.00438	0.645434	1.55613	0.119677	0.253559	CACNG3	protein_coding
ENSG00000006118.15	0.664106	0.838024	0.441233	1.89928	0.0575278	0.156686	TMEM132A	protein_coding
ENSG00000006125.18	74.9149	0.0690065	0.0771515	0.894429	0.371092	0.533172	AP2B1	protein_coding
ENSG00000006128.12	0.0829598	0.721846	1.83234	0.393946	0.693621	NA	TAC1	protein_coding
ENSG00000006194.10	8.59846	-0.0557116	0.150202	-0.370911	0.710703	0.8139	ZNF263	protein_coding
ENSG00000006210.7	2.0353	0.117831	0.328894	0.358265	0.720145	0.820236	CX3CL1	protein_coding
ENSG00000006282.21	2.3065	-0.330921	0.245136	-1.34995	0.177032	0.327419	SPATA20	protein_coding
ENSG00000006283.18	0.906617	1.80597	0.515688	3.50206	0.000461668	0.00475353	CACNA1G	protein_coding
ENSG00000006327.14	1.21408	0.0639645	0.384409	0.166397	0.867845	0.91899	TNFRSF12A	protein_coding
ENSG00000006377.11	0.283312	1.1764	0.683541	1.72104	0.085243	NA	DLX6	protein_coding
ENSG00000006432.16	2.96073	0.0470604	0.247352	0.190256	0.849108	0.908252	MAP3K9	protein_coding
ENSG00000006451.8	23.5391	0.742248	0.147336	5.0378	4.70901e-07	1.83071e-05	RALA	protein_coding
ENSG00000006453.14	1.098	0.300037	0.401851	0.746637	0.455283	0.609996	BAIAP2L1	protein_coding
ENSG00000006459.11	51.0438	0.0721581	0.08844	0.815899	0.414558	0.573087	KDM7A	protein_coding
ENSG00000006468.14	1.05977	1.20292	0.495403	2.42816	0.0151755	0.0625081	ETV1	protein_coding
ENSG00000006530.18	6.81484	-0.206611	0.160728	-1.28548	0.198626	0.353496	AGK	protein_coding
ENSG00000006534.16	14.4902	0.371573	0.138921	2.67472	0.00747923	0.0378365	ALDH3B1	protein_coding
ENSG00000006555.11	1.30372	-0.781258	0.295355	-2.64515	0.00816544	0.0402396	TTC22	protein_coding
ENSG00000006576.16	17.4201	0.159828	0.196979	0.811394	0.417139	0.575113	PHTF2	protein_coding
ENSG00000006606.9	0.0477998	0.682504	1.95398	0.349289	0.726872	NA	CCL26	protein_coding
ENSG00000006607.14	12.5845	-0.255904	0.120563	-2.12257	0.0337901	0.108757	FARP2	protein_coding
ENSG00000006611.17	0.669472	0.90419	0.49993	1.80863	0.0705078	0.179525	USH1C	protein_coding
ENSG00000006625.18	4.23253	-0.222354	0.182048	-1.2214	0.221934	0.379235	GGCT	protein_coding
ENSG00000006634.8	9.29419	0.0368959	0.138214	0.266947	0.78951	0.86988	DBF4	protein_coding
ENSG00000006638.13	13.2182	0.244642	0.265084	0.922886	0.356067	0.518003	TBXA2R	protein_coding
ENSG00000006652.15	4.99069	0.264975	0.265095	0.999549	0.317529	0.480165	IFRD1	protein_coding
ENSG00000006659.13	0.12834	0.805994	1.01364	0.795146	0.426529	NA	LGALS14	protein_coding
ENSG00000006695.12	4.35262	-0.34405	0.164019	-2.09763	0.035938	0.113339	COX10	protein_coding
ENSG00000006704.11	0.972193	0.71936	0.433498	1.65943	0.097029	0.22104	GTF2IRD1	protein_coding
ENSG00000006712.15	24.7916	-0.0790778	0.101239	-0.781099	0.434744	0.591127	PAF1	protein_coding
ENSG00000006715.16	36.3545	0.0525771	0.102144	0.514737	0.606737	0.736612	VPS41	protein_coding
ENSG00000006740.17	1.09635	0.761923	0.392803	1.93971	0.0524151	0.14693	ARHGAP44	protein_coding
ENSG00000006744.19	10.138	-0.183602	0.134907	-1.36095	0.17353	0.322991	ELAC2	protein_coding
ENSG00000006747.15	1.22132	1.26521	0.445305	2.84121	0.00449423	0.0261705	SCIN	protein_coding
ENSG00000006788.14	1.45403	1.01042	0.409034	2.47026	0.0135016	0.0578367	MYH13	protein_coding
ENSG00000006831.10	23.5319	0.434082	0.152871	2.83953	0.004518	0.0262592	ADIPOR2	protein_coding
ENSG00000006837.12	0.449159	0.766881	0.517379	1.48224	0.138276	0.278331	CDKL3	protein_coding
ENSG00000007001.13	0.374573	0.588471	0.504838	1.16566	0.24375	NA	UPP2	protein_coding
ENSG00000007038.11	0.410917	1.23089	0.658822	1.86832	0.0617173	0.164609	PRSS21	protein_coding
ENSG00000007047.15	18.6086	-0.0975332	0.0951633	-1.0249	0.305408	0.468907	MARK4	protein_coding
ENSG00000007062.12	1.38381	1.29732	0.439149	2.95417	0.00313509	0.0201643	PROM1	protein_coding
ENSG00000007080.11	14.1715	-0.216716	0.115291	-1.87973	0.0601452	0.16163	CCDC124	protein_coding
ENSG00000007129.18	3.88522	-0.00778798	0.177878	-0.0437828	0.965078	0.98005	CEACAM21	protein_coding
ENSG00000007168.14	38.1231	-0.0344785	0.0560235	-0.61543	0.538271	0.679646	PAFAH1B1	protein_coding
ENSG00000007171.18	0.916588	0.669525	0.487756	1.37267	0.169856	0.318512	NOS2	protein_coding
ENSG00000007174.18	3.13056	1.20475	0.376596	3.19905	0.00137882	0.0108201	DNAH9	protein_coding
ENSG00000007202.15	28.3894	-0.120493	0.0882463	-1.36542	0.17212	0.321518	KIAA0100	protein_coding
ENSG00000007216.15	0.31331	0.652477	0.838427	0.778216	0.436442	NA	SLC13A2	protein_coding
ENSG00000007237.19	48.9714	0.806594	0.134062	6.01656	1.78165e-09	1.60216e-07	GAS7	protein_coding
ENSG00000007255.10	2.19166	0.0919752	0.204616	0.4495	0.653071	0.772446	TRAPPC6A	protein_coding
ENSG00000007264.15	12.7973	-0.611066	0.214046	-2.85483	0.00430593	0.025426	MATK	protein_coding
ENSG00000007306.15	0.226083	0.381476	0.821023	0.464635	0.642193	NA	CEACAM7	protein_coding
ENSG00000007312.13	3.30335	-0.530258	0.253058	-2.0954	0.0361355	0.113722	CD79B	protein_coding
ENSG00000007314.12	1.0593	1.06555	0.458298	2.32502	0.0200707	0.075994	SCN4A	protein_coding
ENSG00000007341.19	9.90898	-0.498975	0.202839	-2.45996	0.0138953	0.058964	ST7L	protein_coding
ENSG00000007372.24	1.98455	0.435145	0.427713	1.01738	0.308974	0.472334	PAX6	protein_coding
ENSG00000007376.8	2.90621	-0.525936	0.189074	-2.78164	0.00540849	0.02996	RPUSD1	protein_coding
ENSG00000007384.15	0.553852	1.56953	0.462135	3.39626	0.000683143	0.00635399	RHBDF1	protein_coding
ENSG00000007392.17	8.88118	-0.0621798	0.134537	-0.462176	0.643955	0.765049	LUC7L	protein_coding
ENSG00000007402.12	1.26749	-0.151702	0.360195	-0.421167	0.673633	0.786853	CACNA2D2	protein_coding
ENSG00000007516.14	1.344	0.121165	0.339502	0.356891	0.721174	0.821102	BAIAP3	protein_coding
ENSG00000007520.4	10.2277	-0.2127	0.151552	-1.40348	0.160474	0.307065	TSR3	protein_coding
ENSG00000007541.17	1.62113	-0.282163	0.325342	-0.867279	0.385789	0.546575	PIGQ	protein_coding
ENSG00000007545.16	4.99651	-0.338245	0.165843	-2.03955	0.041395	0.124811	CRAMP1	protein_coding
ENSG00000007866.22	0.5622	0.957858	0.410777	2.33182	0.01971	0.0751142	TEAD3	protein_coding
ENSG00000007908.16	1.43032	0.770091	0.338616	2.27423	0.022952	0.0833531	SELE	protein_coding
ENSG00000007923.16	11.8326	0.00308778	0.125581	0.0245879	0.980384	0.98881	DNAJC11	protein_coding
ENSG00000007933.13	0.802447	-0.145433	0.512429	-0.283811	0.776555	0.86098	FMO3	protein_coding
ENSG00000007944.15	14.9205	0.306771	0.13244	2.3163	0.0205421	0.0771793	MYLIP	protein_coding
ENSG00000007968.7	12.8899	0.012248	0.187749	0.065236	0.947986	0.969395	E2F2	protein_coding
ENSG00000008018.9	18.6949	-0.118239	0.102274	-1.1561	0.247638	0.408052	PSMB1	protein_coding
ENSG00000008083.14	62.4979	-0.381873	0.113012	-3.37905	0.000727376	0.00667189	JARID2	protein_coding
ENSG00000008118.10	0.605593	1.1364	0.565719	2.00877	0.0445618	0.131647	CAMK1G	protein_coding
ENSG00000008128.23	1.64402	-0.353597	0.219901	-1.60798	0.107839	0.23677	CDK11A	protein_coding
ENSG00000008130.15	39.5961	0.316184	0.116773	2.70767	0.00677579	0.0353082	NADK	protein_coding
ENSG00000008196.13	0.768192	0.827485	0.554798	1.49151	0.135829	0.275366	TFAP2B	protein_coding
ENSG00000008197.5	0.439217	1.40608	0.547747	2.56702	0.0102576	0.0477382	TFAP2D	protein_coding
ENSG00000008226.20	1.47787	1.12116	0.341362	3.28439	0.00102205	0.00865685	DLEC1	protein_coding
ENSG00000008256.16	4.70896	0.232384	0.183119	1.26904	0.204428	0.360257	CYTH3	protein_coding
ENSG00000008277.15	3.91069	0.18042	0.251311	0.717916	0.472809	0.62397	ADAM22	protein_coding
ENSG00000008282.9	4.09387	0.0707812	0.179309	0.394744	0.693032	0.800378	SYPL1	protein_coding
ENSG00000008283.16	1.18287	0.794171	0.317876	2.49837	0.0124766	0.0548549	CYB561	protein_coding
ENSG00000008294.21	36.2723	0.506859	0.0904591	5.60319	2.10446e-08	1.26557e-06	SPAG9	protein_coding
ENSG00000008300.17	1.6405	0.727658	0.361226	2.01441	0.0439662	0.130428	CELSR3	protein_coding
ENSG00000008311.16	1.96891	0.42691	0.226452	1.88521	0.0594014	0.160101	AASS	protein_coding
ENSG00000008323.16	0.545887	0.856337	0.613475	1.39588	0.162751	0.309729	PLEKHG6	protein_coding
ENSG00000008324.12	4.18765	-0.103991	0.179509	-0.579307	0.562382	0.7002	SS18L2	protein_coding
ENSG00000008382.16	10.6681	-0.0535903	0.137421	-0.389971	0.696558	0.803228	MPND	protein_coding
ENSG00000008394.13	3.9021	0.61181	0.245784	2.48921	0.0128026	0.0558727	MGST1	protein_coding
ENSG00000008405.12	4.48536	0.113733	0.134168	0.847688	0.396612	0.557435	CRY1	protein_coding
ENSG00000008438.5	12.6729	1.99429	0.268116	7.43819	1.02075e-13	4.46437e-11	PGLYRP1	protein_coding
ENSG00000008441.18	20.0655	0.34577	0.180184	1.91898	0.0549872	0.151825	NFIX	protein_coding
ENSG00000008513.16	27.6596	-0.0168739	0.0873626	-0.193148	0.846843	0.906932	ST3GAL1	protein_coding
ENSG00000008516.18	14.109	1.01763	0.3018	3.37188	0.000746569	0.00680254	MMP25	protein_coding
ENSG00000008517.19	31.4285	-0.728393	0.210567	-3.45921	0.000541768	0.00533016	IL32	protein_coding
ENSG00000008710.20	3.66167	-0.273638	0.202124	-1.35381	0.175796	0.325792	PKD1	protein_coding
ENSG00000008735.14	0.495867	0.586372	0.514226	1.1403	0.254161	0.414763	MAPK8IP2	protein_coding
ENSG00000008838.20	13.6365	-0.491852	0.123069	-3.99657	6.4267e-05	0.00100631	MED24	protein_coding
ENSG00000008853.17	10.1984	-0.392743	0.166324	-2.36132	0.0182101	0.0708815	RHOBTB2	protein_coding
ENSG00000008869.12	13.0695	-0.0965785	0.0999951	-0.965833	0.334128	0.496483	HEATR5B	protein_coding
ENSG00000008952.17	80.1358	0.0442476	0.103538	0.427357	0.66912	0.783673	SEC62	protein_coding
ENSG00000008988.11	372.134	-0.173303	0.107446	-1.61293	0.106759	0.235282	RPS20	protein_coding
ENSG00000009307.16	308.915	0.125465	0.0539387	2.32606	0.0200151	0.075851	CSDE1	protein_coding
ENSG00000009335.18	22.4822	0.169051	0.0738467	2.28922	0.0220667	0.0810504	UBE3C	protein_coding
ENSG00000009413.16	21.6261	-0.0278342	0.0899316	-0.309504	0.756938	0.847137	REV3L	protein_coding
ENSG00000009709.12	0.713473	0.320046	0.522731	0.612258	0.540367	0.681131	PAX7	protein_coding
ENSG00000009724.17	0.738585	1.18216	0.614072	1.92511	0.0542151	0.150412	MASP2	protein_coding
ENSG00000009765.15	1.15861	1.11405	0.505664	2.20314	0.027585	0.0945628	IYD	protein_coding
ENSG00000009780.16	5.21115	-0.218154	0.134026	-1.6277	0.103588	0.230643	FAM76A	protein_coding
ENSG00000009790.15	40.1981	-0.909139	0.143837	-6.32062	2.60509e-10	3.17056e-08	TRAF3IP3	protein_coding
ENSG00000009830.13	1.5248	0.673052	0.31249	2.15383	0.0312532	0.10295	POMT2	protein_coding
ENSG00000009844.16	15.8269	-0.0250804	0.0863041	-0.290605	0.771353	0.857022	VTA1	protein_coding
ENSG00000009950.16	0.683044	0.370973	0.638483	0.581023	0.561225	0.69936	MLXIPL	protein_coding
ENSG00000009954.11	75.5601	-0.0961345	0.0690394	-1.39246	0.163783	0.311018	BAZ1B	protein_coding
ENSG00000010017.13	63.2763	-0.330489	0.111312	-2.96903	0.00298744	0.0193896	RANBP9	protein_coding
ENSG00000010030.14	3.40813	-0.00565167	0.337468	-0.0167473	0.986638	0.99235	ETV7	protein_coding
ENSG00000010072.16	4.30154	0.0847449	0.154391	0.548897	0.583076	0.717529	SPRTN	protein_coding
ENSG00000010165.20	7.1064	-0.490935	0.158299	-3.10132	0.00192663	0.0139541	EEF1AKNMT	protein_coding
ENSG00000010219.13	3.79421	0.117289	0.159955	0.733261	0.463399	0.617053	DYRK4	protein_coding
ENSG00000010244.19	28.6537	0.17659	0.0793301	2.22601	0.0260134	0.0907863	ZNF207	protein_coding
ENSG00000010256.11	15.3313	-0.0550198	0.122854	-0.447845	0.654265	0.773146	UQCRC1	protein_coding
ENSG00000010270.14	8.61687	0.362368	0.136095	2.66262	0.00775358	0.0388163	STARD3NL	protein_coding
ENSG00000010278.15	39.1313	-0.0761064	0.246495	-0.308755	0.757508	0.847423	CD9	protein_coding
ENSG00000010282.15	0.373635	0.567729	0.913674	0.621369	0.534357	NA	HHATL	protein_coding
ENSG00000010292.13	38.4261	-0.1422	0.121316	-1.17215	0.241139	0.400874	NCAPD2	protein_coding
ENSG00000010295.20	4.47675	-0.0958452	0.172716	-0.55493	0.578943	0.714224	IFFO1	protein_coding
ENSG00000010310.9	2.29595	1.87012	0.45723	4.0901	4.31194e-05	0.000737591	GIPR	protein_coding
ENSG00000010318.21	5.77932	-0.118547	0.1834	-0.646383	0.518031	0.662565	PHF7	protein_coding
ENSG00000010319.7	4.22947	-0.0714869	0.222114	-0.321848	0.747568	0.840757	SEMA3G	protein_coding
ENSG00000010322.16	14.0857	0.00991322	0.136395	0.07268	0.942061	0.965189	NISCH	protein_coding
ENSG00000010327.10	8.91435	-0.245359	0.292955	-0.837531	0.402294	0.562586	STAB1	protein_coding
ENSG00000010361.14	1.64304	-0.339895	0.276451	-1.2295	0.218886	0.376044	FUZ	protein_coding
ENSG00000010379.16	0.384113	1.19897	0.592432	2.02381	0.0429896	NA	SLC6A13	protein_coding
ENSG00000010438.17	0.440703	1.2929	0.661405	1.95477	0.0506098	0.143416	PRSS3	protein_coding
ENSG00000010539.12	5.49198	0.303549	0.167001	1.81765	0.0691178	0.177371	ZNF200	protein_coding
ENSG00000010610.10	8.77514	-0.369963	0.179356	-2.06273	0.0391388	0.120033	CD4	protein_coding
ENSG00000010626.15	1.96465	0.253221	0.223118	1.13492	0.256408	0.416926	LRRC23	protein_coding
ENSG00000010704.19	0.661612	0.109216	0.400339	0.272808	0.785001	0.867146	HFE	protein_coding
ENSG00000010803.16	15.3636	-0.0714277	0.105942	-0.674219	0.500172	0.647706	SCMH1	protein_coding
ENSG00000010810.17	72.8465	-0.575832	0.104991	-5.48457	4.1447e-08	2.25951e-06	FYN	protein_coding
ENSG00000010818.10	42.0224	-0.421241	0.0983124	-4.28472	1.8297e-05	0.000374184	HIVEP2	protein_coding
ENSG00000010932.17	0.424679	1.28829	0.643735	2.00128	0.0453627	0.133114	FMO1	protein_coding
ENSG00000011007.12	27.6842	0.103643	0.0893358	1.16015	0.24599	0.406232	ELOA	protein_coding
ENSG00000011009.11	7.48726	0.182004	0.137992	1.31895	0.187187	0.339481	LYPLA2	protein_coding
ENSG00000011021.23	3.78991	-0.144166	0.194252	-0.74216	0.45799	0.612318	CLCN6	protein_coding
ENSG00000011028.14	1.76286	0.228105	0.330044	0.691135	0.489481	0.638574	MRC2	protein_coding
ENSG00000011052.21	0.0556004	0.86016	1.62715	0.52863	0.597062	NA	NME1-NME2	protein_coding
ENSG00000011083.9	0.447447	0.941267	0.594253	1.58395	0.113205	0.24442	SLC6A7	protein_coding
ENSG00000011105.14	22.9733	0.424912	0.277635	1.53047	0.125901	0.262298	TSPAN9	protein_coding
ENSG00000011114.15	14.6358	0.298974	0.100233	2.98279	0.0028563	0.0187792	BTBD7	protein_coding
ENSG00000011132.12	3.69663	-0.445303	0.198293	-2.24568	0.0247246	0.0873669	APBA3	protein_coding
ENSG00000011143.19	3.15972	0.0231799	0.203685	0.113803	0.909394	0.94601	MKS1	protein_coding
ENSG00000011198.10	14.4179	1.11645	0.12406	8.99926	2.2724e-19	5.68594e-16	ABHD5	protein_coding
ENSG00000011243.19	16.4211	-0.220192	0.108729	-2.02514	0.0428528	0.127953	AKAP8L	protein_coding
ENSG00000011258.16	37.1037	-0.347018	0.177835	-1.95135	0.051016	0.144206	MBTD1	protein_coding
ENSG00000011260.14	16.0842	-0.110347	0.0844115	-1.30726	0.191126	0.344723	UTP18	protein_coding
ENSG00000011275.19	27.9197	-0.329147	0.0730706	-4.5045	6.65284e-06	0.000168679	RNF216	protein_coding
ENSG00000011295.16	4.40026	0.0130675	0.155061	0.084273	0.932839	0.95972	TTC19	protein_coding
ENSG00000011304.22	61.687	-0.109745	0.0718415	-1.5276	0.126611	0.263263	PTBP1	protein_coding
ENSG00000011332.21	0.481015	0.816789	0.576757	1.41618	0.156724	0.302481	DPF1	protein_coding
ENSG00000011347.10	1.04695	0.642759	0.369541	1.73935	0.0819741	0.198329	SYT7	protein_coding
ENSG00000011376.12	4.15567	-0.347306	0.183886	-1.8887	0.0589319	0.159103	LARS2	protein_coding
ENSG00000011405.13	36.136	0.34952	0.103114	3.38966	0.000699787	0.00648373	PIK3C2A	protein_coding
ENSG00000011422.12	10.8211	0.000345825	0.290702	0.00118962	0.999051	0.99957	PLAUR	protein_coding
ENSG00000011426.11	18.2061	0.580227	0.173726	3.3399	0.000838089	0.0074679	ANLN	protein_coding
ENSG00000011451.21	8.61355	-0.102106	0.148919	-0.68565	0.492934	0.64145	WIZ	protein_coding
ENSG00000011454.18	44.4184	0.00253249	0.146088	0.0173354	0.986169	0.99224	RABGAP1	protein_coding
ENSG00000011465.18	1.50601	-0.146637	0.455414	-0.321986	0.747463	0.840688	DCN	protein_coding
ENSG00000011478.13	0.522311	0.77474	0.498296	1.55478	0.119999	0.254071	QPCTL	protein_coding
ENSG00000011485.15	15.985	0.0383766	0.131438	0.291976	0.770305	0.856518	PPP5C	protein_coding
ENSG00000011523.14	10.8323	0.242324	0.133372	1.81691	0.0692314	0.177544	CEP68	protein_coding
ENSG00000011566.15	8.85442	-0.0952115	0.155165	-0.613614	0.539471	0.68058	MAP4K3	protein_coding
ENSG00000011590.14	1.07259	-0.627079	0.367625	-1.70576	0.0880532	0.207684	ZBTB32	protein_coding
ENSG00000011600.12	96.3828	0.252249	0.139186	1.81232	0.0699367	0.17871	TYROBP	protein_coding
ENSG00000011638.11	4.07885	0.609441	0.248386	2.45361	0.0141432	0.0596084	TMEM159	protein_coding
ENSG00000012048.23	17.4106	0.155998	0.115327	1.35265	0.176167	0.326197	BRCA1	protein_coding
ENSG00000012061.16	9.73929	0.0384363	0.125312	0.306723	0.759054	0.848573	ERCC1	protein_coding
ENSG00000012124.17	13.1257	-0.64862	0.218949	-2.96242	0.00305229	0.0197109	CD22	protein_coding
ENSG00000012171.20	0.55333	0.727367	0.395825	1.8376	0.0661213	0.172287	SEMA3B	protein_coding
ENSG00000012223.13	12.3546	1.48164	0.225941	6.55763	5.46689e-11	8.40141e-09	LTF	protein_coding
ENSG00000012232.9	5.47864	0.0791025	0.175085	0.451795	0.651416	0.770868	EXTL3	protein_coding
ENSG00000012504.15	0.850791	0.0414323	0.496234	0.0834934	0.933459	0.960025	NR1H4	protein_coding
ENSG00000012660.14	28.7248	0.342924	0.0920648	3.72481	0.000195462	0.00244093	ELOVL5	protein_coding
ENSG00000012779.11	43.6491	0.604617	0.143748	4.20608	2.59834e-05	0.000491182	ALOX5	protein_coding
ENSG00000012822.16	34.6439	0.196788	0.121011	1.6262	0.103906	0.231066	CALCOCO1	protein_coding
ENSG00000012963.15	9.95951	0.221892	0.108529	2.04454	0.0409004	0.123931	UBR7	protein_coding
ENSG00000012983.12	38.7627	-0.0251185	0.147575	-0.170208	0.864846	0.917127	MAP4K5	protein_coding
ENSG00000013016.16	101.766	0.773202	0.192067	4.02569	5.68095e-05	0.000911035	EHD3	protein_coding
ENSG00000013275.8	21.4626	-0.197821	0.106682	-1.8543	0.0636961	0.168282	PSMC4	protein_coding
ENSG00000013288.9	5.34143	-0.154023	0.18752	-0.821367	0.411437	0.570476	MAN2B2	protein_coding
ENSG00000013293.6	1.15193	0.913675	0.515722	1.77164	0.0764541	0.189794	SLC7A14	protein_coding
ENSG00000013297.12	0.560195	0.952827	0.544019	1.75146	0.0798668	0.194996	CLDN11	protein_coding
ENSG00000013306.16	26.0384	0.077748	0.178591	0.435341	0.663315	0.779883	SLC25A39	protein_coding
ENSG00000013364.19	42.3225	-0.0769699	0.134442	-0.572515	0.566973	0.703697	MVP	protein_coding
ENSG00000013374.17	35.1369	-0.173269	0.0941688	-1.83999	0.0657701	0.171851	NUB1	protein_coding
ENSG00000013375.16	4.79535	0.138078	0.16662	0.828701	0.407274	0.566626	PGM3	protein_coding
ENSG00000013392.8	0.776751	0.630271	0.350582	1.79779	0.0722109	0.182366	RWDD2A	protein_coding
ENSG00000013441.16	25.5532	-0.402519	0.125562	-3.20573	0.00134722	0.0106341	CLK1	protein_coding
ENSG00000013503.10	2.716	-0.047247	0.197331	-0.23943	0.810772	0.883994	POLR3B	protein_coding
ENSG00000013523.11	1.54277	0.263204	0.247647	1.06282	0.287865	0.450752	ANGEL1	protein_coding
ENSG00000013561.18	20.5894	0.301297	0.111238	2.70857	0.00675731	0.0352517	RNF14	protein_coding
ENSG00000013573.17	3.60719	-0.0980479	0.218399	-0.44894	0.653475	0.772497	DDX11	protein_coding
ENSG00000013583.10	10.1618	0.428852	0.14107	3.04	0.00236579	0.0163063	HEBP1	protein_coding
ENSG00000013588.9	0.580496	0.977651	0.527224	1.85434	0.0636907	0.168282	GPRC5A	protein_coding
ENSG00000013725.14	6.13733	-1.30857	0.232528	-5.62757	1.8277e-08	1.12371e-06	CD6	protein_coding
ENSG00000013810.21	50.2161	0.0520011	0.0949463	0.54769	0.583905	0.718126	TACC3	protein_coding
ENSG00000014123.10	13.0161	-0.142494	0.116323	-1.22498	0.220582	0.377815	UFL1	protein_coding
ENSG00000014138.9	1.251	0.112308	0.296793	0.378405	0.70513	0.809791	POLA2	protein_coding
ENSG00000014164.7	8.01923	0.0234239	0.150398	0.155746	0.876233	0.924616	ZC3H3	protein_coding
ENSG00000014216.16	81.492	0.187951	0.144646	1.29938	0.193813	0.347922	CAPN1	protein_coding
ENSG00000014257.16	2.65935	0.414287	0.238529	1.73684	0.0824156	0.199022	ACP3	protein_coding
ENSG00000014641.21	12.2155	-0.210369	0.124142	-1.69459	0.0901538	0.210779	MDH1	protein_coding
ENSG00000014824.14	16.9823	-0.0397156	0.0866108	-0.458552	0.646556	0.76705	SLC30A9	protein_coding
ENSG00000014914.21	2.81734	-0.57819	0.235172	-2.45858	0.0139488	0.0591126	MTMR11	protein_coding
ENSG00000014919.13	4.2391	-0.0602025	0.158758	-0.37921	0.704532	0.809422	COX15	protein_coding
ENSG00000015133.19	65.2385	-0.527343	0.0887774	-5.94006	2.8492e-09	2.41029e-07	CCDC88C	protein_coding
ENSG00000015153.15	13.9129	-0.194935	0.0997195	-1.95483	0.050603	0.143416	YAF2	protein_coding
ENSG00000015171.20	30.9858	0.0639572	0.0799008	0.800458	0.423446	0.581102	ZMYND11	protein_coding
ENSG00000015413.9	0.165714	0.96383	0.948772	1.01587	0.309691	NA	DPEP1	protein_coding
ENSG00000015475.19	22.2596	0.42468	0.100395	4.23009	2.33596e-05	0.000447296	BID	protein_coding
ENSG00000015479.20	4.67923	-0.166839	0.166665	-1.00104	0.316806	0.479444	MATR3	protein_coding
ENSG00000015520.15	0.338737	0.709228	0.682739	1.0388	0.298898	NA	NPC1L1	protein_coding
ENSG00000015532.10	5.1878	0.110057	0.253922	0.43343	0.664702	0.780894	XYLT2	protein_coding
ENSG00000015568.13	0.0325025	0.685554	2.55034	0.268809	0.788077	NA	RGPD5	protein_coding
ENSG00000015592.16	0.565365	0.0916017	0.669199	0.136883	0.891124	0.933826	STMN4	protein_coding
ENSG00000015676.18	14.6763	-0.0764505	0.108591	-0.704024	0.481418	0.63079	NUDCD3	protein_coding
ENSG00000016082.15	0.296491	0.421774	0.698469	0.603856	0.545939	NA	ISL1	protein_coding
ENSG00000016391.11	0.95049	1.25775	0.450154	2.79403	0.00520554	0.0291123	CHDH	protein_coding
ENSG00000016402.14	0.466865	0.92982	0.738115	1.25972	0.20777	0.363516	IL20RA	protein_coding
ENSG00000016490.16	0.390792	0.590738	0.658898	0.896554	0.369957	NA	CLCA1	protein_coding
ENSG00000016602.9	0.284948	0.822316	0.811362	1.0135	0.310821	NA	CLCA4	protein_coding
ENSG00000016864.19	3.24896	-0.329714	0.197763	-1.66722	0.0954712	0.218799	GLT8D1	protein_coding
ENSG00000017260.20	26.9713	0.118884	0.176572	0.673289	0.500764	0.648281	ATP2C1	protein_coding
ENSG00000017427.17	4.10162	1.26471	0.322178	3.92549	8.65519e-05	0.00127437	IGF1	protein_coding
ENSG00000017797.13	74.6253	0.154647	0.0618485	2.50042	0.0124046	0.0546631	RALBP1	protein_coding
ENSG00000018189.13	8.96185	-0.102407	0.147304	-0.695211	0.486923	0.636054	RUFY3	protein_coding
ENSG00000018236.15	0.980247	1.95403	0.494181	3.95408	7.68293e-05	0.00115328	CNTN1	protein_coding
ENSG00000018280.17	14.9699	0.134967	0.264379	0.510505	0.609698	0.73879	SLC11A1	protein_coding
ENSG00000018408.15	37.5331	0.187567	0.143604	1.30614	0.191505	0.345068	WWTR1	protein_coding
ENSG00000018510.18	27.9618	0.37814	0.11014	3.43327	0.000596342	0.00575238	AGPS	protein_coding
ENSG00000018607.7	0.345118	1.17205	0.62988	1.86075	0.0627795	NA	ZNF806	transcribed_unprocessed_pseudogene
ENSG00000018625.15	0.746723	0.848324	0.469015	1.80874	0.0704921	0.179509	ATP1A2	protein_coding
ENSG00000018699.13	14.0963	-0.508098	0.204396	-2.48585	0.0129241	0.0562061	TTC27	protein_coding
ENSG00000018869.17	1.37226	0.238431	0.252817	0.943097	0.345631	0.508121	ZNF582	protein_coding
ENSG00000019102.12	1.70543	0.881337	0.35953	2.45136	0.0142317	0.0598766	VSIG2	protein_coding
ENSG00000019144.19	8.33481	1.19494	0.218001	5.48137	4.2205e-08	2.29433e-06	PHLDB1	protein_coding
ENSG00000019169.11	7.51345	0.227756	0.233266	0.976381	0.328876	0.491564	MARCO	protein_coding
ENSG00000019186.10	0.512364	0.91171	0.634581	1.43671	0.1508	0.294828	CYP24A1	protein_coding
ENSG00000019485.14	3.53545	0.167859	0.188197	0.891932	0.37243	0.53419	PRDM11	protein_coding
ENSG00000019505.8	0.379026	0.807253	0.75037	1.07581	0.282014	NA	SYT13	protein_coding
ENSG00000019549.13	2.13502	1.2301	0.32447	3.79112	0.00014997	0.00196462	SNAI2	protein_coding
ENSG00000019582.16	252.572	-0.665738	0.133275	-4.99523	5.87646e-07	2.20872e-05	CD74	protein_coding
ENSG00000019991.18	1.40141	0.584089	0.335207	1.74247	0.0814258	0.197251	HGF	protein_coding
ENSG00000019995.6	22.9876	-0.00971434	0.0956814	-0.101528	0.919131	0.951751	ZRANB1	protein_coding
ENSG00000020129.16	3.12612	-0.224681	0.191334	-1.17429	0.24028	0.40008	NCDN	protein_coding
ENSG00000020181.18	2.07594	-0.0397889	0.295866	-0.134483	0.893021	0.935123	ADGRA2	protein_coding
ENSG00000020219.9	0.269918	0.947739	1.1901	0.796349	0.425829	NA	CCT8L1P	processed_pseudogene
ENSG00000020256.20	5.56096	-0.266108	0.164029	-1.62233	0.104733	0.232387	ZFP64	protein_coding
ENSG00000020426.11	6.75509	0.0606411	0.13489	0.449559	0.653029	0.772443	MNAT1	protein_coding
ENSG00000020577.14	17.266	-0.0716923	0.144615	-0.495745	0.620074	0.746534	SAMD4A	protein_coding
ENSG00000020633.19	40.6723	-0.755125	0.160709	-4.69872	2.61797e-06	7.89658e-05	RUNX3	protein_coding
ENSG00000020922.13	17.2034	-0.079397	0.0974473	-0.814769	0.415205	0.573596	MRE11	protein_coding
ENSG00000021300.14	1.95429	-0.64612	0.227978	-2.83414	0.00459498	0.0265519	PLEKHB1	protein_coding
ENSG00000021355.13	122.306	0.553706	0.10569	5.23895	1.6149e-07	7.32953e-06	SERPINB1	protein_coding
ENSG00000021461.17	0.208578	0.945314	0.78451	1.20497	0.228213	NA	CYP3A43	protein_coding
ENSG00000021488.13	0.24115	0.209104	0.782963	0.267067	0.789417	NA	SLC7A9	protein_coding
ENSG00000021574.13	17.3459	0.015329	0.115674	0.132519	0.894574	0.936116	SPAST	protein_coding
ENSG00000021645.20	2.32747	1.11294	0.341495	3.25901	0.00111801	0.0092737	NRXN3	protein_coding
ENSG00000021762.20	12.8236	-0.0774575	0.139611	-0.55481	0.579024	0.71426	OSBPL5	protein_coding
ENSG00000021776.11	22.8387	-0.04158	0.0665658	-0.624646	0.532203	0.674685	AQR	protein_coding
ENSG00000021826.17	2.20462	0.412988	0.345753	1.19446	0.232299	0.391005	CPS1	protein_coding
ENSG00000021852.13	1.02364	1.22457	0.520075	2.3546	0.0185426	0.0718554	C8B	protein_coding
ENSG00000022277.13	37.015	0.48692	0.0781067	6.23403	4.54578e-10	4.99489e-08	RTF2	protein_coding
ENSG00000022355.18	0.683123	0.516309	0.570582	0.904881	0.365528	0.527216	GABRA1	protein_coding
ENSG00000022556.16	2.23473	-0.20574	0.259359	-0.793262	0.427625	0.584555	NLRP2	protein_coding
ENSG00000022567.10	19.1866	-0.106374	0.169215	-0.628632	0.52959	0.672258	SLC45A4	protein_coding
ENSG00000022840.17	107.086	0.276384	0.084333	3.27729	0.00104808	0.00881523	RNF10	protein_coding
ENSG00000022976.16	2.95255	0.2233	0.200963	1.11115	0.266503	0.428131	ZNF839	protein_coding
ENSG00000023041.12	5.94221	0.234382	0.134355	1.74449	0.0810729	0.196742	ZDHHC6	protein_coding
ENSG00000023171.19	8.15651	-0.255279	0.175535	-1.45429	0.145866	0.288523	GRAMD1B	protein_coding
ENSG00000023191.17	25.526	-0.00104	0.104739	-0.00992938	0.992078	0.995694	RNH1	protein_coding
ENSG00000023228.14	29.734	0.00664998	0.0709861	0.09368	0.925363	0.955531	NDUFS1	protein_coding
ENSG00000023287.13	34.6841	0.131038	0.0782125	1.67541	0.0938531	0.216068	RB1CC1	protein_coding
ENSG00000023318.8	15.3428	-0.239147	0.123018	-1.944	0.0518959	0.145879	ERP44	protein_coding
ENSG00000023330.15	28.2717	0.333136	0.127331	2.6163	0.00888892	0.0430227	ALAS1	protein_coding
ENSG00000023445.16	31.1871	0.0239627	0.12553	0.190892	0.84861	0.907965	BIRC3	protein_coding
ENSG00000023516.9	26.3298	-0.0773075	0.0883587	-0.874928	0.381613	0.542616	AKAP11	protein_coding
ENSG00000023572.10	3.52496	0.10713	0.161117	0.664918	0.506103	0.652894	GLRX2	protein_coding
ENSG00000023608.5	3.4773	-0.0679383	0.200611	-0.338657	0.734868	0.83187	SNAPC1	protein_coding
ENSG00000023697.13	21.0551	-0.026392	0.168293	-0.156821	0.875386	0.924178	DERA	protein_coding
ENSG00000023734.11	34.1168	0.343255	0.102224	3.35788	0.000785415	0.00709602	STRAP	protein_coding
ENSG00000023839.12	2.02589	0.789564	0.339941	2.32265	0.0201977	0.0762726	ABCC2	protein_coding
ENSG00000023892.11	44.7307	-0.423554	0.12148	-3.4866	0.000489198	0.00496002	DEF6	protein_coding
ENSG00000023902.14	101.649	-0.160876	0.131364	-1.22466	0.220703	0.377913	PLEKHO1	protein_coding
ENSG00000023909.10	17.3199	0.396784	0.176596	2.24684	0.0246503	0.0872164	GCLM	protein_coding
ENSG00000024048.11	48.0989	-0.0316536	0.0598779	-0.528635	0.597059	0.728678	UBR2	protein_coding
ENSG00000024422.12	9.31372	0.335049	0.200438	1.67158	0.0946064	0.217417	EHD2	protein_coding
ENSG00000024526.17	4.03303	0.473279	0.234429	2.01886	0.0435021	0.12947	DEPDC1	protein_coding
ENSG00000024862.18	12.4809	0.133499	0.104472	1.27784	0.201305	0.356647	CCDC28A	protein_coding
ENSG00000025039.15	17.9992	0.965368	0.133516	7.23033	4.81816e-13	1.52001e-10	RRAGD	protein_coding
ENSG00000025156.13	3.91497	-0.206831	0.170607	-1.21232	0.22539	0.383163	HSF2	protein_coding
ENSG00000025293.17	26.9158	0.0160732	0.0716018	0.22448	0.822383	0.891471	PHF20	protein_coding
ENSG00000025423.11	1.18187	-0.0355418	0.409765	-0.0867371	0.930881	0.958713	HSD17B6	protein_coding
ENSG00000025434.19	3.74597	0.25713	0.198124	1.29783	0.194347	0.348653	NR1H3	protein_coding
ENSG00000025708.14	51.7965	-0.677748	0.193819	-3.49681	0.000470849	0.00482225	TYMP	protein_coding
ENSG00000025770.19	5.44298	-0.579721	0.18151	-3.19388	0.00140376	0.0109724	NCAPH2	protein_coding
ENSG00000025772.8	4.9094	-0.167532	0.143214	-1.1698	0.24208	0.401949	TOMM34	protein_coding
ENSG00000025796.14	21.4366	0.261804	0.127152	2.05898	0.0394964	0.120852	SEC63	protein_coding
ENSG00000025800.14	21.7896	-0.0471082	0.0861711	-0.546682	0.584597	0.718757	KPNA6	protein_coding
ENSG00000026025.16	329.36	0.0652965	0.102458	0.637304	0.523927	0.667138	VIM	protein_coding
ENSG00000026036.22	0.316963	0.816405	0.621652	1.31328	0.189088	NA	RTEL1-TNFRSF6B	protein_coding
ENSG00000026103.22	5.80251	0.502142	0.237209	2.11687	0.0342707	0.109741	FAS	protein_coding
ENSG00000026297.17	17.8648	-0.0155341	0.14849	-0.104614	0.916682	0.950056	RNASET2	protein_coding
ENSG00000026508.20	77.8568	-0.392224	0.149539	-2.62288	0.00871887	0.0423916	CD44	protein_coding
ENSG00000026559.14	0.676029	-0.0363145	0.404216	-0.0898393	0.928415	0.957471	KCNG1	protein_coding
ENSG00000026652.15	2.61308	0.117621	0.235085	0.500336	0.616839	0.744088	AGPAT4	protein_coding
ENSG00000026751.17	17.403	-0.647707	0.20047	-3.23094	0.00123385	0.00996595	SLAMF7	protein_coding
ENSG00000026950.17	14.3297	-0.571704	0.139136	-4.10896	3.97443e-05	0.000692163	BTN3A1	protein_coding
ENSG00000027001.10	2.39332	0.16075	0.220603	0.728687	0.466193	0.618989	MIPEP	protein_coding
ENSG00000027075.16	36.3159	-0.683556	0.166899	-4.09563	4.21026e-05	0.000727309	PRKCH	protein_coding
ENSG00000027644.5	0.666281	0.740613	0.601615	1.23104	0.218307	0.375495	INSRR	protein_coding
ENSG00000027697.15	19.2767	-0.126304	0.179047	-0.705425	0.480546	0.630247	IFNGR1	protein_coding
ENSG00000027847.14	1.94129	-0.374899	0.246201	-1.52274	0.127824	0.264956	B4GALT7	protein_coding
ENSG00000027869.12	7.80821	-0.868045	0.232044	-3.74087	0.000183383	0.0023126	SH2D2A	protein_coding
ENSG00000028116.18	19.4489	-0.23193	0.112184	-2.06741	0.0386953	0.119011	VRK2	protein_coding
ENSG00000028137.19	20.9716	-0.209502	0.182535	-1.14773	0.251079	0.411669	TNFRSF1B	protein_coding
ENSG00000028203.18	12.3575	0.1584	0.110822	1.42932	0.152913	0.297689	VEZT	protein_coding
ENSG00000028277.21	37.5436	-0.49237	0.139304	-3.53449	0.000408567	0.0043439	POU2F2	protein_coding
ENSG00000028310.18	11.0755	-0.326542	0.121077	-2.69698	0.00699718	0.0360229	BRD9	protein_coding
ENSG00000028528.15	46.4762	0.0969113	0.05464	1.77363	0.0761237	0.18934	SNX1	protein_coding
ENSG00000028839.10	16.3672	-0.198497	0.174011	-1.14072	0.253987	0.414636	TBPL1	protein_coding
ENSG00000029153.14	9.13763	-0.0753057	0.161694	-0.46573	0.641409	0.762967	ARNTL2	protein_coding
ENSG00000029363.17	42.1363	0.104324	0.082358	1.26671	0.205259	0.360994	BCLAF1	protein_coding
ENSG00000029364.12	8.10455	-0.0239346	0.129099	-0.185397	0.852918	0.910268	SLC39A9	protein_coding
ENSG00000029534.21	92.9162	0.396509	0.180357	2.19847	0.0279154	0.0953061	ANK1	protein_coding
ENSG00000029559.7	0.350475	-0.0440195	0.68854	-0.0639317	0.949025	NA	IBSP	protein_coding
ENSG00000029639.11	2.42455	0.116668	0.211366	0.55197	0.580969	0.715805	TFB1M	protein_coding
ENSG00000029725.17	70.6636	-0.202983	0.0755439	-2.68695	0.00721077	0.0368172	RABEP1	protein_coding
ENSG00000030066.13	12.5576	-0.147652	0.111759	-1.32117	0.186446	0.338615	NUP160	protein_coding
ENSG00000030110.13	6.17982	-0.547845	0.167333	-3.27398	0.00106044	0.00889717	BAK1	protein_coding
ENSG00000030304.14	0.465403	1.16282	0.603121	1.92801	0.053854	0.149764	MUSK	protein_coding
ENSG00000030419.17	6.99693	-0.781242	0.172676	-4.52431	6.05926e-06	0.000156937	IKZF2	protein_coding
ENSG00000030582.18	19.8103	-0.196219	0.181229	-1.08271	0.278937	0.441654	GRN	protein_coding
ENSG00000031003.10	93.6425	-0.549226	0.13343	-4.11621	3.85156e-05	0.000674427	FAM13B	protein_coding
ENSG00000031081.11	46.0475	0.51864	0.156034	3.32389	0.000887727	0.00780778	ARHGAP31	protein_coding
ENSG00000031691.7	2.03972	0.562915	0.221772	2.53827	0.0111403	0.0505502	CENPQ	protein_coding
ENSG00000031698.13	32.7324	-0.127951	0.0921011	-1.38924	0.164758	0.312191	SARS1	protein_coding
ENSG00000031823.14	20.7529	-0.30157	0.115753	-2.60529	0.00917961	0.04413	RANBP3	protein_coding
ENSG00000032219.19	31.9767	0.266348	0.0764758	3.48277	0.000496254	0.00501835	ARID4A	protein_coding
ENSG00000032389.13	5.12372	-0.393721	0.164257	-2.39698	0.0165309	0.0663996	EIPR1	protein_coding
ENSG00000032444.17	10.2723	-0.154639	0.151018	-1.02398	0.305845	0.469203	PNPLA6	protein_coding
ENSG00000032742.18	7.66529	0.196477	0.159678	1.23046	0.218524	0.375605	IFT88	protein_coding
ENSG00000033011.14	1.51502	0.126065	0.278764	0.452229	0.651104	0.770546	ALG1	protein_coding
ENSG00000033030.15	8.19826	-0.118806	0.117899	-1.0077	0.313599	0.47624	ZCCHC8	protein_coding
ENSG00000033050.9	2.82971	-0.132315	0.194332	-0.680873	0.495952	0.643697	ABCF2	protein_coding
ENSG00000033100.16	2.57753	-0.398418	0.233046	-1.70962	0.087337	0.206603	CHPF2	protein_coding
ENSG00000033122.21	2.33441	1.45971	0.445059	3.27982	0.00103874	0.00876095	LRRC7	protein_coding
ENSG00000033170.17	41.2743	-0.0637949	0.217603	-0.29317	0.769392	0.855997	FUT8	protein_coding
ENSG00000033178.13	14.3701	-0.10924	0.094858	-1.15162	0.249478	0.409762	UBA6	protein_coding
ENSG00000033327.13	49.9735	0.424689	0.120276	3.53097	0.000414044	0.00438517	GAB2	protein_coding
ENSG00000033627.17	10.2479	0.0754177	0.180446	0.417951	0.675983	0.788114	ATP6V0A1	protein_coding
ENSG00000033800.14	38.7805	-0.0237054	0.0747979	-0.316926	0.7513	0.843131	PIAS1	protein_coding
ENSG00000033867.16	8.40396	-0.438464	0.158613	-2.76437	0.00570325	0.0311534	SLC4A7	protein_coding
ENSG00000034053.15	8.75551	-0.617931	0.144503	-4.27625	1.90066e-05	0.000385014	APBA2	protein_coding
ENSG00000034152.19	73.7688	-0.0878426	0.119246	-0.736653	0.461333	0.615083	MAP2K3	protein_coding
ENSG00000034239.11	0.495274	0.920937	0.505969	1.82015	0.0687367	0.176699	EFCAB1	protein_coding
ENSG00000034510.6	381.543	-0.554227	0.146409	-3.78547	0.00015342	0.00200436	TMSB10	protein_coding
ENSG00000034533.12	2.28962	-0.416036	0.233779	-1.77961	0.0751394	0.187546	ASTE1	protein_coding
ENSG00000034677.13	23.9589	0.0735269	0.0887311	0.828648	0.407304	0.566627	RNF19A	protein_coding
ENSG00000034693.15	3.72909	-0.402104	0.191592	-2.09876	0.0358383	0.11321	PEX3	protein_coding
ENSG00000034713.8	76.3408	-0.0569772	0.124399	-0.458019	0.646939	0.767142	GABARAPL2	protein_coding
ENSG00000034971.17	0.18039	0.874536	1.22826	0.712013	0.476457	NA	MYOC	protein_coding
ENSG00000035115.22	3.43531	-0.0185188	0.21203	-0.0873404	0.930401	0.958458	SH3YL1	protein_coding
ENSG00000035141.8	8.91712	-0.164957	0.127389	-1.2949	0.195353	0.349872	FAM136A	protein_coding
ENSG00000035403.18	722.801	0.13467	0.272984	0.493326	0.621782	0.747662	VCL	protein_coding
ENSG00000035499.13	3.58507	0.0382962	0.209919	0.182434	0.855243	0.911463	DEPDC1B	protein_coding
ENSG00000035664.11	5.05398	1.1896	0.208542	5.70436	1.16784e-08	7.59252e-07	DAPK2	protein_coding
ENSG00000035681.9	12.9035	-0.171676	0.0942179	-1.82212	0.068437	0.176212	NSMAF	protein_coding
ENSG00000035687.10	21.396	0.579976	0.125722	4.61315	3.96621e-06	0.000110457	ADSS2	protein_coding
ENSG00000035720.8	6.95307	-0.605623	0.20087	-3.015	0.00256977	0.0172911	STAP1	protein_coding
ENSG00000035862.12	9.00686	0.173795	0.174578	0.995518	0.319485	0.482098	TIMP2	protein_coding
ENSG00000035928.16	29.1714	-0.192442	0.0813426	-2.36582	0.01799	0.0702516	RFC1	protein_coding
ENSG00000036054.13	19.5641	-0.142219	0.0965914	-1.47238	0.140918	0.282041	TBC1D23	protein_coding
ENSG00000036257.13	35.6169	0.0638702	0.0625944	1.02038	0.307547	0.47093	CUL3	protein_coding
ENSG00000036448.10	8.48192	-0.215124	0.31474	-0.683498	0.494292	0.642485	MYOM2	protein_coding
ENSG00000036530.9	1.11947	0.722026	0.519346	1.39026	0.16445	0.311761	CYP46A1	protein_coding
ENSG00000036549.13	19.4367	-0.0510774	0.0850883	-0.600287	0.548315	0.687905	ZZZ3	protein_coding
ENSG00000036565.15	0.882404	1.23259	0.453714	2.71666	0.00659449	0.0347208	SLC18A1	protein_coding
ENSG00000036672.16	0.860086	1.19112	0.464629	2.5636	0.0103593	0.0481185	USP2	protein_coding
ENSG00000036828.17	1.31106	1.23974	0.497225	2.49332	0.0126555	0.0554386	CASR	protein_coding
ENSG00000037042.9	1.91864	0.514434	0.264507	1.94487	0.0517901	0.145645	TUBG2	protein_coding
ENSG00000037241.7	8.52095	-0.0231707	0.158126	-0.146533	0.883501	0.929076	RPL26L1	protein_coding
ENSG00000037280.16	2.38301	1.45058	0.283531	5.11614	3.1185e-07	1.27145e-05	FLT4	protein_coding
ENSG00000037474.15	17.2908	-0.139283	0.099283	-1.40289	0.160649	0.307247	NSUN2	protein_coding
ENSG00000037637.11	7.52733	-0.101347	0.114339	-0.88637	0.375418	0.536942	FBXO42	protein_coding
ENSG00000037749.13	4.4177	0.366803	0.152375	2.40723	0.0160739	0.0651982	MFAP3	protein_coding
ENSG00000037757.14	2.38345	-0.277734	0.200942	-1.38216	0.166923	0.314992	MRI1	protein_coding
ENSG00000037897.17	1.37472	0.34833	0.305534	1.14007	0.254259	0.414763	METTL1	protein_coding
ENSG00000037965.6	0.175082	0.976014	1.05827	0.922271	0.356387	NA	HOXC8	protein_coding
ENSG00000038002.9	1.48661	0.852639	0.287728	2.96335	0.00304312	0.0196582	AGA	protein_coding
ENSG00000038210.14	11.1342	-0.46835	0.130945	-3.5767	0.000347956	0.00385392	PI4K2B	protein_coding
ENSG00000038219.13	97.44	0.304779	0.0875088	3.48284	0.00049613	0.00501835	BOD1L1	protein_coding
ENSG00000038274.17	53.1954	-0.108182	0.069928	-1.54706	0.12185	0.256579	MAT2B	protein_coding
ENSG00000038295.8	1.18462	0.808862	0.368808	2.19318	0.0282945	0.0962567	TLL1	protein_coding
ENSG00000038358.15	10.5983	-0.309839	0.148237	-2.09016	0.0366036	0.114593	EDC4	protein_coding
ENSG00000038382.20	38.6521	0.23465	0.11171	2.10052	0.0356828	0.112829	TRIO	protein_coding
ENSG00000038427.16	72.3907	-0.891824	0.241294	-3.69601	0.000219015	0.00266586	VCAN	protein_coding
ENSG00000038532.16	19.9484	-0.0697577	0.069529	-1.00329	0.315721	0.478314	CLEC16A	protein_coding
ENSG00000038945.15	6.39556	-0.84782	0.269521	-3.14565	0.00165718	0.0125013	MSR1	protein_coding
ENSG00000039068.20	2.17076	0.405794	0.315001	1.28823	0.197665	0.352275	CDH1	protein_coding
ENSG00000039123.16	22.2562	-0.253036	0.0763326	-3.31492	0.000916697	0.00797149	MTREX	protein_coding
ENSG00000039139.11	2.87586	1.09668	0.39725	2.76067	0.00576829	0.031375	DNAH5	protein_coding
ENSG00000039319.17	11.6366	0.562171	0.125714	4.47183	7.75546e-06	0.000189159	ZFYVE16	protein_coding
ENSG00000039523.20	40.0837	0.586188	0.137515	4.26273	2.01943e-05	0.000402713	RIPOR1	protein_coding
ENSG00000039537.14	1.26383	-0.20374	0.448943	-0.453822	0.649957	0.769662	C6	protein_coding
ENSG00000039560.14	20.8651	0.574131	0.151501	3.7896	0.000150887	0.00197395	RAI14	protein_coding
ENSG00000039600.11	0.320768	0.368324	0.661562	0.55675	0.577699	NA	SOX30	protein_coding
ENSG00000039650.12	5.77362	-0.121725	0.16295	-0.747009	0.455058	0.609833	PNKP	protein_coding
ENSG00000039987.7	0.481994	0.255123	0.468997	0.543975	0.586458	0.720029	BEST2	protein_coding
ENSG00000040199.18	5.75979	0.0731162	0.171499	0.426336	0.669863	0.783971	PHLPP2	protein_coding
ENSG00000040275.17	8.59725	0.0817746	0.150991	0.541586	0.588103	0.721455	SPDL1	protein_coding
ENSG00000040341.18	28.7062	-0.184972	0.13626	-1.35749	0.174626	0.324185	STAU2	protein_coding
ENSG00000040487.13	1.14331	0.318948	0.307243	1.0381	0.299225	0.462617	SLC66A1	protein_coding
ENSG00000040531.16	5.65496	0.579852	0.242245	2.39366	0.0166814	0.0668067	CTNS	protein_coding
ENSG00000040608.14	0.627617	0.892269	0.489498	1.82283	0.0683297	0.176173	RTN4R	protein_coding
ENSG00000040633.13	16.1915	-0.204159	0.094974	-2.14963	0.0315847	0.103721	PHF23	protein_coding
ENSG00000040731.10	0.562276	0.872869	0.662214	1.31811	0.187468	0.339734	CDH10	protein_coding
ENSG00000040933.16	28.1599	-0.504082	0.115503	-4.36424	1.27564e-05	0.000279913	INPP4A	protein_coding
ENSG00000041353.10	149.712	-0.429469	0.257612	-1.66711	0.0954917	0.218799	RAB27B	protein_coding
ENSG00000041357.16	35.0603	-0.127245	0.107023	-1.18896	0.234457	0.393556	PSMA4	protein_coding
ENSG00000041515.16	1.57808	1.46158	0.465558	3.13942	0.00169285	0.0126809	MYO16	protein_coding
ENSG00000041802.11	11.9032	-0.139324	0.115988	-1.2012	0.229675	0.388048	LSG1	protein_coding
ENSG00000041880.15	2.5126	-0.21742	0.255516	-0.850905	0.394822	0.555885	PARP3	protein_coding
ENSG00000041982.16	1.74159	0.82454	0.414542	1.98904	0.0466971	0.135767	TNC	protein_coding
ENSG00000041988.15	2.32912	-0.233916	0.206035	-1.13532	0.25624	0.416778	THAP3	protein_coding
ENSG00000042062.13	5.39586	-0.0530495	0.205827	-0.257738	0.796609	0.874797	RIPOR3	protein_coding
ENSG00000042088.14	8.0002	0.031989	0.138862	0.230365	0.817808	0.889174	TDP1	protein_coding
ENSG00000042286.15	1.96832	-0.134253	0.245146	-0.547646	0.583935	0.718126	AIFM2	protein_coding
ENSG00000042304.13	0.282152	0.918925	0.871221	1.05476	0.291537	NA	C2orf83	transcribed_unprocessed_pseudogene
ENSG00000042317.17	2.08326	0.17713	0.269307	0.657725	0.510715	0.656263	SPATA7	protein_coding
ENSG00000042429.12	2.17729	0.257593	0.300673	0.856722	0.391598	0.552527	MED17	protein_coding
ENSG00000042445.14	1.67858	-0.00750613	0.264398	-0.0283895	0.977351	0.986994	RETSAT	protein_coding
ENSG00000042493.16	17.741	0.0136872	0.142904	0.0957793	0.923696	0.954651	CAPG	protein_coding
ENSG00000042753.12	14.6302	0.246019	0.106447	2.31118	0.0208229	0.077915	AP2S1	protein_coding
ENSG00000042781.14	2.10755	1.46948	0.430284	3.41515	0.000637474	0.00603924	USH2A	protein_coding
ENSG00000042813.8	0.346556	0.396522	0.581127	0.682333	0.495028	NA	ZPBP	protein_coding
ENSG00000042832.12	1.77845	0.97928	0.342761	2.85703	0.00427623	0.025297	TG	protein_coding
ENSG00000042980.13	3.20807	-0.126866	0.270003	-0.469868	0.638449	0.760245	ADAM28	protein_coding
ENSG00000043039.7	0.658475	0.868887	0.621649	1.39771	0.162199	0.309064	BARX2	protein_coding
ENSG00000043093.15	33.8046	-0.200359	0.0981356	-2.04165	0.0411861	0.124425	DCUN1D1	protein_coding
ENSG00000043143.22	32.8321	-0.535815	0.12602	-4.25184	2.12018e-05	0.000416759	JADE2	protein_coding
ENSG00000043355.12	0.175917	0.339752	1.05243	0.322826	0.746827	NA	ZIC2	protein_coding
ENSG00000043462.13	143.601	-0.165255	0.087512	-1.88838	0.0589756	0.159176	LCP2	protein_coding
ENSG00000043514.17	3.72424	-0.185705	0.177079	-1.04871	0.294312	0.457912	TRIT1	protein_coding
ENSG00000043591.6	0.580237	0.297885	0.441506	0.674701	0.499866	0.647431	ADRB1	protein_coding
ENSG00000044012.4	0.0509078	0.885461	2.69424	0.328649	0.742421	NA	GUCA2B	protein_coding
ENSG00000044090.12	4.09571	0.146723	0.177248	0.827781	0.407795	0.567187	CUL7	protein_coding
ENSG00000044115.21	45.9934	0.387051	0.0868784	4.45509	8.38576e-06	0.000200966	CTNNA1	protein_coding
ENSG00000044459.15	36.1412	-0.210514	0.165619	-1.27108	0.203701	0.359471	CNTLN	protein_coding
ENSG00000044524.11	0.499293	1.01824	0.667607	1.52521	0.127206	0.264102	EPHA3	protein_coding
ENSG00000044574.9	19.0801	-0.0457031	0.170416	-0.268185	0.788557	0.869341	HSPA5	protein_coding
ENSG00000046604.14	1.05528	1.50195	0.473365	3.17292	0.00150915	0.0116247	DSG2	protein_coding
ENSG00000046889.19	10.8882	0.67327	0.204329	3.29503	0.000984107	0.00841696	PREX2	protein_coding
ENSG00000047056.16	20.3246	0.00276017	0.0929866	0.0296835	0.976319	0.986521	WDR37	protein_coding
ENSG00000047188.16	11.6731	0.064035	0.10403	0.615543	0.538196	0.679596	YTHDC2	protein_coding
ENSG00000047249.18	6.98712	-0.0230491	0.124913	-0.184522	0.853604	0.910725	ATP6V1H	protein_coding
ENSG00000047315.17	24.8223	-0.0342083	0.0813715	-0.420397	0.674196	0.787156	POLR2B	protein_coding
ENSG00000047346.13	17.8965	-0.177908	0.0983109	-1.80965	0.07035	0.179266	FAM214A	protein_coding
ENSG00000047365.12	27.1563	-0.442731	0.124766	-3.54851	0.000387424	0.0041839	ARAP2	protein_coding
ENSG00000047410.14	94.983	0.101318	0.0687745	1.4732	0.140698	0.281817	TPR	protein_coding
ENSG00000047457.14	2.8646	0.573121	0.373454	1.53465	0.12487	0.260737	CP	protein_coding
ENSG00000047578.13	7.08569	-0.0848455	0.162083	-0.523469	0.600648	0.731574	KATNIP	protein_coding
ENSG00000047579.20	11.7436	-0.0815559	0.126615	-0.644124	0.519495	0.663686	DTNBP1	protein_coding
ENSG00000047617.16	11.739	-0.155343	0.16643	-0.933384	0.350622	0.512874	ANO2	protein_coding
ENSG00000047621.12	7.20233	0.161333	0.14719	1.09608	0.273043	0.435763	C12orf4	protein_coding
ENSG00000047662.5	1.56706	1.51075	0.381898	3.9559	7.62471e-05	0.0011476	FAM184B	protein_coding
ENSG00000047849.22	64.5354	-0.10707	0.110222	-0.971401	0.331349	0.494032	MAP4	protein_coding
ENSG00000047932.14	8.17015	-0.202908	0.124775	-1.62619	0.10391	0.231066	GOPC	protein_coding
ENSG00000047936.11	0.793417	0.366519	0.527015	0.695463	0.486765	0.635934	ROS1	protein_coding
ENSG00000048028.11	15.5681	-0.657845	0.148727	-4.42318	9.72607e-06	0.000226079	USP28	protein_coding
ENSG00000048052.23	21.1772	-0.579488	0.162988	-3.5554	0.000377405	0.00410437	HDAC9	protein_coding
ENSG00000048140.18	6.12588	-0.159351	0.201023	-0.792703	0.427951	0.58474	TSPAN17	protein_coding
ENSG00000048162.21	5.1789	-0.208479	0.166964	-1.24864	0.211797	0.36782	NOP16	protein_coding
ENSG00000048342.18	2.39308	0.941809	0.300996	3.12898	0.00175414	0.0130284	CC2D2A	protein_coding
ENSG00000048392.12	13.8882	0.293432	0.102955	2.85012	0.00437033	0.0256724	RRM2B	protein_coding
ENSG00000048405.10	15.716	0.120396	0.101295	1.18857	0.234609	0.393654	ZNF800	protein_coding
ENSG00000048462.11	0.508383	-0.842845	0.427626	-1.97099	0.0487252	0.139764	TNFRSF17	protein_coding
ENSG00000048471.14	22.9989	-0.214201	0.102294	-2.09397	0.0362623	0.11395	SNX29	protein_coding
ENSG00000048540.15	0.697406	1.65835	0.472151	3.51232	0.000444208	0.00462609	LMO3	protein_coding
ENSG00000048544.6	8.65307	-0.0497673	0.116408	-0.427523	0.668998	0.783627	MRPS10	protein_coding
ENSG00000048545.17	0.238572	0.677465	1.28551	0.527003	0.598192	NA	GUCA1A	protein_coding
ENSG00000048649.14	79.6848	-0.222739	0.0810643	-2.74768	0.00600189	0.0323349	RSF1	protein_coding
ENSG00000048707.15	31.0664	-0.19336	0.0846109	-2.28528	0.0222964	0.0816832	VPS13D	protein_coding
ENSG00000048740.18	88.8219	-0.281693	0.0921967	-3.05535	0.00224795	0.0156953	CELF2	protein_coding
ENSG00000048828.17	66.216	-0.060034	0.0500129	-1.20037	0.229996	0.388284	FAM120A	protein_coding
ENSG00000048991.17	49.4791	-0.18729	0.0854074	-2.1929	0.0283149	0.0962706	R3HDM1	protein_coding
ENSG00000049089.15	2.35481	0.364588	0.226496	1.60969	0.107466	0.236246	COL9A2	protein_coding
ENSG00000049130.16	4.21995	0.120861	0.223469	0.540841	0.588617	0.721809	KITLG	protein_coding
ENSG00000049167.16	5.19263	0.222933	0.163876	1.36037	0.173712	0.323237	ERCC8	protein_coding
ENSG00000049192.15	13.1822	-0.455625	0.202844	-2.24618	0.0246924	0.0873266	ADAMTS6	protein_coding
ENSG00000049239.13	5.49444	-0.0339148	0.161771	-0.209646	0.833944	0.899298	H6PD	protein_coding
ENSG00000049245.13	86.0433	-0.128189	0.109512	-1.17055	0.24178	0.401554	VAMP3	protein_coding
ENSG00000049246.15	5.82979	0.0268376	0.162792	0.164859	0.869055	0.919802	PER3	protein_coding
ENSG00000049247.14	1.20121	-0.700333	0.431881	-1.62159	0.104891	0.232603	UTS2	protein_coding
ENSG00000049249.9	1.13569	0.584191	0.411181	1.42076	0.155386	0.300588	TNFRSF9	protein_coding
ENSG00000049283.18	0.325813	1.10184	0.621788	1.77206	0.0763851	NA	EPN3	protein_coding
ENSG00000049323.16	112.82	-0.0825573	0.244633	-0.337473	0.73576	0.832617	LTBP1	protein_coding
ENSG00000049449.10	2.42819	0.971252	0.271545	3.57676	0.000347882	0.00385392	RCN1	protein_coding
ENSG00000049540.18	2.18303	0.478781	0.345748	1.38477	0.166123	0.313942	ELN	protein_coding
ENSG00000049541.11	8.22695	-0.186089	0.122043	-1.52479	0.127312	0.264236	RFC2	protein_coding
ENSG00000049618.24	61.7055	-0.172571	0.0631113	-2.7344	0.00624941	0.033351	ARID1B	protein_coding
ENSG00000049656.14	11.8004	-0.0828845	0.123606	-0.670556	0.502503	0.64979	CLPTM1L	protein_coding
ENSG00000049759.20	7.70584	0.536672	0.17597	3.0498	0.00228993	0.0159261	NEDD4L	protein_coding
ENSG00000049860.14	5.35837	-0.213692	0.184963	-1.15532	0.247958	0.408397	HEXB	protein_coding
ENSG00000049883.15	2.13694	0.270082	0.232774	1.16027	0.245937	0.406181	PTCD2	protein_coding
ENSG00000050130.18	5.87821	-0.50248	0.216082	-2.32541	0.0200498	0.0759525	JKAMP	protein_coding
ENSG00000050165.19	1.66094	0.545824	0.370395	1.47363	0.140582	0.281691	DKK3	protein_coding
ENSG00000050327.15	1.86302	0.627877	0.291921	2.15085	0.0314884	0.103539	ARHGEF5	protein_coding
ENSG00000050344.9	1.02037	0.493073	0.354169	1.3922	0.163863	0.311053	NFE2L3	protein_coding
ENSG00000050393.11	92.2055	-0.423792	0.19632	-2.15868	0.0308749	0.102194	MCUR1	protein_coding
ENSG00000050405.13	17.551	0.328425	0.141734	2.3172	0.0204929	0.0770848	LIMA1	protein_coding
ENSG00000050426.16	5.8881	-0.356002	0.130596	-2.72597	0.00641119	0.0339507	LETMD1	protein_coding
ENSG00000050438.17	2.77058	0.355458	0.27686	1.28389	0.19918	0.354155	SLC4A8	protein_coding
ENSG00000050555.19	0.620178	1.82879	0.551486	3.31611	0.000912808	0.00794845	LAMC3	protein_coding
ENSG00000050628.20	2.6272	0.639369	0.338633	1.88809	0.0590139	0.159213	PTGER3	protein_coding
ENSG00000050730.16	1.26281	-0.421639	0.377397	-1.11723	0.263896	0.425149	TNIP3	protein_coding
ENSG00000050748.18	19.0569	-0.0505097	0.0726351	-0.69539	0.486811	0.635951	MAPK9	protein_coding
ENSG00000050767.18	0.693243	0.713031	0.528708	1.34863	0.177456	0.327889	COL23A1	protein_coding
ENSG00000050820.17	3.63175	1.52568	0.249013	6.12692	8.95977e-10	9.02732e-08	BCAR1	protein_coding
ENSG00000051009.11	3.89082	0.413624	0.195346	2.11739	0.0342268	0.10974	FAM160A2	protein_coding
ENSG00000051108.15	10.4168	-0.0694357	0.139208	-0.498791	0.617927	0.745027	HERPUD1	protein_coding
ENSG00000051128.19	6.80948	0.760171	0.222272	3.42	0.000626222	0.00595995	HOMER3	protein_coding
ENSG00000051180.17	3.61791	0.261681	0.254986	1.02625	0.304772	0.468304	RAD51	protein_coding
ENSG00000051341.15	8.50019	0.339781	0.169428	2.00546	0.044914	0.132342	POLQ	protein_coding
ENSG00000051382.9	56.3313	0.0777706	0.183051	0.424858	0.67094	0.784898	PIK3CB	protein_coding
ENSG00000051523.11	32.0137	0.0434201	0.123739	0.3509	0.725663	0.824506	CYBA	protein_coding
ENSG00000051596.10	1.51546	-0.00454019	0.263801	-0.0172106	0.986269	0.99224	THOC3	protein_coding
ENSG00000051620.11	18.9775	0.390083	0.116155	3.35829	0.000784271	0.00708901	HEBP2	protein_coding
ENSG00000051825.15	22.8342	-0.164235	0.105755	-1.55297	0.120429	0.254616	MPHOSPH9	protein_coding
ENSG00000052126.15	10.3093	-0.155957	0.186391	-0.836722	0.402749	0.563058	PLEKHA5	protein_coding
ENSG00000052344.16	0.223018	0.875524	0.959759	0.912233	0.361646	NA	PRSS8	protein_coding
ENSG00000052723.12	11.9647	-0.0843144	0.123486	-0.682785	0.494742	0.642734	SIKE1	protein_coding
ENSG00000052749.14	14.6381	-0.0410472	0.16144	-0.254257	0.799297	0.876448	RRP12	protein_coding
ENSG00000052795.13	10.2235	0.14448	0.148263	0.974488	0.329814	0.492622	FNIP2	protein_coding
ENSG00000052802.13	1.47495	0.720635	0.289732	2.48724	0.0128738	0.0560885	MSMO1	protein_coding
ENSG00000052841.15	9.54564	0.0300647	0.148322	0.202699	0.83937	0.902082	TTC17	protein_coding
ENSG00000052850.8	0.669415	1.30113	0.550057	2.36545	0.018008	0.0702933	ALX4	protein_coding
ENSG00000053108.17	1.39342	0.58393	0.428624	1.36233	0.173092	0.322466	FSTL4	protein_coding
ENSG00000053254.16	65.8839	-0.227531	0.0815491	-2.79011	0.00526899	0.0293732	FOXN3	protein_coding
ENSG00000053328.9	0.3168	0.156855	0.597371	0.262575	0.792878	NA	METTL24	protein_coding
ENSG00000053371.13	7.83459	0.590739	0.15895	3.71651	0.000201993	0.00250299	AKR7A2	protein_coding
ENSG00000053372.5	6.69885	0.0792358	0.155768	0.508677	0.610979	0.73943	MRTO4	protein_coding
ENSG00000053438.11	0.171488	0.564682	1.20429	0.468891	0.639148	NA	NNAT	protein_coding
ENSG00000053501.13	6.10772	-0.207582	0.177821	-1.16737	0.243062	0.402885	USE1	protein_coding
ENSG00000053524.13	6.19238	-0.443656	0.240337	-1.84598	0.0648957	0.170399	MCF2L2	protein_coding
ENSG00000053702.15	0.362598	0.53435	0.552068	0.967905	0.333092	NA	NRIP2	protein_coding
ENSG00000053747.17	2.21353	1.08104	0.338566	3.19299	0.00140806	0.0110015	LAMA3	protein_coding
ENSG00000053770.12	15.3923	0.00130668	0.120642	0.010831	0.991358	0.995393	AP5M1	protein_coding
ENSG00000053900.11	6.97138	0.124117	0.117207	1.05896	0.289619	0.452646	ANAPC4	protein_coding
ENSG00000053918.18	3.49575	-0.583558	0.213656	-2.73129	0.00630862	0.0334997	KCNQ1	protein_coding
ENSG00000054116.12	7.06727	0.187202	0.124719	1.50099	0.133358	0.272117	TRAPPC3	protein_coding
ENSG00000054118.15	103.214	-0.025902	0.0803558	-0.322341	0.747194	0.840582	THRAP3	protein_coding
ENSG00000054148.18	5.4493	-0.175064	0.148483	-1.17901	0.238392	0.397886	PHPT1	protein_coding
ENSG00000054179.12	0.225456	0.85466	1.00351	0.851672	0.394396	NA	ENTPD2	protein_coding
ENSG00000054219.11	1.68298	0.500291	0.261637	1.91215	0.0558564	0.153448	LY75	protein_coding
ENSG00000054267.22	66.5677	0.0239385	0.0712106	0.336165	0.736747	0.833262	ARID4B	protein_coding
ENSG00000054277.14	2.04149	0.117459	0.238279	0.492944	0.622052	0.7477	OPN3	protein_coding
ENSG00000054282.16	29.1171	-0.0759261	0.0895217	-0.84813	0.396365	0.557251	SDCCAG8	protein_coding
ENSG00000054356.14	2.51088	-0.0769156	0.361302	-0.212885	0.831417	0.897654	PTPRN	protein_coding
ENSG00000054392.13	0.99564	0.264357	0.428478	0.616968	0.537256	0.678765	HHAT	protein_coding
ENSG00000054523.19	40.4631	0.570443	0.099727	5.72004	1.06497e-08	7.14084e-07	KIF1B	protein_coding
ENSG00000054598.9	2.71901	0.657677	0.282294	2.32976	0.0198186	0.0753007	FOXC1	protein_coding
ENSG00000054611.14	16.835	-0.171777	0.0929305	-1.84845	0.0645375	0.169783	TBC1D22A	protein_coding
ENSG00000054654.19	105.312	-0.205813	0.11661	-1.76497	0.0775692	0.191596	SYNE2	protein_coding
ENSG00000054690.14	1.22528	1.21626	0.512825	2.37169	0.0177071	0.0694428	PLEKHH1	protein_coding
ENSG00000054793.14	18.1151	-0.0263283	0.234829	-0.112117	0.910731	0.946743	ATP9A	protein_coding
ENSG00000054796.13	0.163838	0.847458	1.5863	0.534237	0.593178	NA	SPO11	protein_coding
ENSG00000054803.4	0.186705	1.01847	1.19317	0.853587	0.393334	NA	CBLN4	protein_coding
ENSG00000054938.16	0.513663	1.40503	0.644026	2.18163	0.0291365	0.0982483	CHRDL2	protein_coding
ENSG00000054965.11	17.6742	0.0574657	0.0960891	0.598046	0.549809	0.68942	FAM168A	protein_coding
ENSG00000054967.13	7.52734	-0.35077	0.231987	-1.51203	0.130527	0.268563	RELT	protein_coding
ENSG00000054983.17	4.47282	0.633249	0.200008	3.16612	0.00154485	0.0118262	GALC	protein_coding
ENSG00000055044.11	21.43	-0.0296722	0.0977071	-0.303685	0.761368	0.850117	NOP58	protein_coding
ENSG00000055070.17	60.9486	-0.0708584	0.0639083	-1.10875	0.267537	0.429414	SZRD1	protein_coding
ENSG00000055118.17	5.39881	1.18472	0.345759	3.42644	0.000611558	0.00584932	KCNH2	protein_coding
ENSG00000055130.17	25.4506	-0.295328	0.0983081	-3.00411	0.00266362	0.017755	CUL1	protein_coding
ENSG00000055147.19	15.0804	-0.131183	0.0932965	-1.40609	0.159698	0.306111	FAM114A2	protein_coding
ENSG00000055163.20	102.631	-0.287934	0.102307	-2.81441	0.00488667	0.0278387	CYFIP2	protein_coding
ENSG00000055208.19	79.728	0.0582387	0.108927	0.534658	0.592886	0.72538	TAB2	protein_coding
ENSG00000055211.14	5.66976	-0.0385939	0.146446	-0.263537	0.792137	0.871278	GINM1	protein_coding
ENSG00000055332.19	71.146	-0.657385	0.130485	-5.03802	4.70376e-07	1.83071e-05	EIF2AK2	protein_coding
ENSG00000055483.19	15.1852	-0.330807	0.11954	-2.76733	0.00565168	0.0309844	USP36	protein_coding
ENSG00000055609.21	189.454	-0.27818	0.0978657	-2.84246	0.00447664	0.0260993	KMT2C	protein_coding
ENSG00000055732.13	0.79416	1.26894	0.562059	2.25767	0.0239663	0.0857105	MCOLN3	protein_coding
ENSG00000055813.6	1.31088	0.0940026	0.350897	0.267892	0.788782	0.869477	CCDC85A	protein_coding
ENSG00000055917.16	66.0177	0.157422	0.0544826	2.88941	0.00385967	0.0234382	PUM2	protein_coding
ENSG00000055950.16	7.08507	-0.327211	0.160653	-2.03675	0.0416747	0.125311	MRPL43	protein_coding
ENSG00000055955.17	0.193576	0.40108	0.892825	0.449226	0.653269	NA	ITIH4	protein_coding
ENSG00000055957.11	1.13242	0.253289	0.422833	0.599028	0.549154	0.688688	ITIH1	protein_coding
ENSG00000056050.7	3.38422	0.142227	0.176708	0.804866	0.420897	0.57847	HPF1	protein_coding
ENSG00000056097.16	44.4947	0.126539	0.0593836	2.13088	0.0330992	0.10716	ZFR	protein_coding
ENSG00000056291.19	0.18538	0.971677	0.732388	1.32672	0.1846	NA	NPFFR2	protein_coding
ENSG00000056487.16	1.74141	1.90343	0.482654	3.94368	8.02396e-05	0.0011933	PHF21B	protein_coding
ENSG00000056558.11	5.03653	-0.446412	0.218651	-2.04167	0.0411848	0.124425	TRAF1	protein_coding
ENSG00000056586.16	72.499	0.0129859	0.121448	0.106925	0.914848	0.949177	RC3H2	protein_coding
ENSG00000056736.10	0.243343	0.641003	0.68468	0.936209	0.349166	NA	IL17RB	protein_coding
ENSG00000056972.20	4.40094	-0.13181	0.184826	-0.713156	0.475749	0.626437	TRAF3IP2	protein_coding
ENSG00000057019.16	2.65385	-0.149649	0.263573	-0.567771	0.57019	0.706713	DCBLD2	protein_coding
ENSG00000057149.16	0.315875	1.11565	0.854417	1.30575	0.191639	NA	SERPINB3	protein_coding
ENSG00000057252.13	6.62965	-0.199361	0.14258	-1.39824	0.16204	0.308921	SOAT1	protein_coding
ENSG00000057294.16	6.35072	0.606865	0.257087	2.36054	0.0182482	0.0710007	PKP2	protein_coding
ENSG00000057468.7	0.814191	0.458387	0.456248	1.00469	0.315047	0.477571	MSH4	protein_coding
ENSG00000057593.14	0.437624	0.955432	0.626944	1.52395	0.127521	0.264583	F7	protein_coding
ENSG00000057608.17	152.107	-0.0562432	0.0711481	-0.79051	0.42923	0.585989	GDI2	protein_coding
ENSG00000057657.17	20.1056	-0.0327606	0.139451	-0.234925	0.814267	0.886549	PRDM1	protein_coding
ENSG00000057663.16	9.33027	0.0200558	0.112929	0.177596	0.85904	0.913588	ATG5	protein_coding
ENSG00000057704.13	9.95798	0.625593	0.182738	3.42345	0.000618319	0.00590518	TMCC3	protein_coding
ENSG00000057757.10	20.7879	-0.375482	0.1447	-2.5949	0.00946194	0.0449483	PITHD1	protein_coding
ENSG00000057935.14	5.19465	-0.0943265	0.160802	-0.586601	0.557472	0.696308	MTA3	protein_coding
ENSG00000058056.10	3.51019	1.09436	0.262756	4.16492	3.11468e-05	0.000570303	USP13	protein_coding
ENSG00000058063.16	33.6052	0.101987	0.121146	0.841852	0.399871	0.560338	ATP11B	protein_coding
ENSG00000058085.15	0.918563	1.37185	0.4943	2.77533	0.0055146	0.0303816	LAMC2	protein_coding
ENSG00000058091.17	18.9087	0.305485	0.145508	2.09943	0.0357787	0.113077	CDK14	protein_coding
ENSG00000058262.10	9.18564	-0.285093	0.144751	-1.96954	0.0488906	0.139929	SEC61A1	protein_coding
ENSG00000058272.19	100.726	0.198199	0.0725503	2.73188	0.00629744	0.0334675	PPP1R12A	protein_coding
ENSG00000058335.16	1.85826	1.21925	0.397359	3.0684	0.0021521	0.0151704	RASGRF1	protein_coding
ENSG00000058404.20	1.44008	0.730638	0.465372	1.57001	0.116413	0.248972	CAMK2B	protein_coding
ENSG00000058453.17	6.70907	-0.589045	0.20224	-2.91261	0.00358423	0.0221927	CROCC	protein_coding
ENSG00000058600.16	9.65385	-0.26314	0.138256	-1.90329	0.0570033	0.155731	POLR3E	protein_coding
ENSG00000058668.15	19.8924	-0.104574	0.139618	-0.749004	0.453855	0.608767	ATP2B4	protein_coding
ENSG00000058673.17	1.79317	-0.0578935	0.240006	-0.241217	0.809387	0.882975	ZC3H11A	protein_coding
ENSG00000058729.11	11.7893	0.616252	0.171485	3.59361	0.000326125	0.00365945	RIOK2	protein_coding
ENSG00000058799.15	4.20711	0.0579355	0.156767	0.369566	0.711706	0.814661	YIPF1	protein_coding
ENSG00000058804.12	3.81529	-0.0140463	0.187386	-0.0749589	0.940247	0.963919	NDC1	protein_coding
ENSG00000058866.15	18.4704	0.374228	0.207006	1.80781	0.0706355	0.179707	DGKG	protein_coding
ENSG00000059122.17	4.63013	-0.186143	0.171149	-1.08761	0.276769	0.439353	FLYWCH1	protein_coding
ENSG00000059145.19	4.84225	0.148309	0.178374	0.831453	0.405718	0.565432	UNKL	protein_coding
ENSG00000059377.18	20.8414	0.0848199	0.170551	0.497327	0.618958	0.745664	TBXAS1	protein_coding
ENSG00000059378.13	13.6511	-0.753196	0.152276	-4.94625	7.56578e-07	2.74192e-05	PARP12	protein_coding
ENSG00000059573.9	3.90965	-0.198478	0.172307	-1.15189	0.249368	0.409702	ALDH18A1	protein_coding
ENSG00000059588.10	3.55588	-0.262719	0.188098	-1.39672	0.162499	0.309433	TARBP1	protein_coding
ENSG00000059691.12	3.61956	0.0821968	0.19266	0.426641	0.669641	0.783847	GATB	protein_coding
ENSG00000059728.11	106.156	0.984876	0.15966	6.16859	6.89027e-10	7.12883e-08	MXD1	protein_coding
ENSG00000059758.8	31.0602	-0.149706	0.100833	-1.48469	0.137625	0.277703	CDK17	protein_coding
ENSG00000059769.20	1.43665	0.337158	0.324469	1.0391	0.298756	0.462271	DNAJC25	protein_coding
ENSG00000059804.16	55.6667	0.400845	0.22112	1.81279	0.0698637	0.178547	SLC2A3	protein_coding
ENSG00000059915.17	0.576831	0.520614	0.485221	1.07294	0.283298	0.446026	PSD	protein_coding
ENSG00000060069.18	20.5896	0.0652827	0.124441	0.524608	0.599856	0.730933	CTDP1	protein_coding
ENSG00000060138.13	163.193	0.149565	0.10419	1.43551	0.151141	0.295287	YBX3	protein_coding
ENSG00000060140.9	0.640208	0.444711	0.520268	0.854774	0.392676	0.553827	STYK1	protein_coding
ENSG00000060237.19	269.216	0.163734	0.0750785	2.18084	0.0291953	0.0983433	WNK1	protein_coding
ENSG00000060303.5	0.0725529	0.511326	1.26009	0.405785	0.6849	NA	RPS17P5	processed_pseudogene
ENSG00000060339.14	54.2777	-0.120822	0.0861147	-1.40303	0.160607	0.307229	CCAR1	protein_coding
ENSG00000060491.17	35.8213	-0.176274	0.126549	-1.39293	0.163641	0.310869	OGFR	protein_coding
ENSG00000060558.4	14.1517	0.437824	0.164896	2.65515	0.00792722	0.0394088	GNA15	protein_coding
ENSG00000060566.14	1.91205	0.537883	0.407046	1.32143	0.186358	0.338519	CREB3L3	protein_coding
ENSG00000060642.11	1.47857	0.357852	0.268319	1.33368	0.182309	0.333779	PIGV	protein_coding
ENSG00000060656.20	1.56695	1.52648	0.478697	3.18882	0.00142854	0.0111299	PTPRU	protein_coding
ENSG00000060688.13	12.0527	-0.301723	0.121326	-2.48688	0.0128871	0.0561158	SNRNP40	protein_coding
ENSG00000060709.15	1.13228	0.61081	0.522511	1.16899	0.242408	0.402251	RIMBP2	protein_coding
ENSG00000060718.22	1.33977	1.33517	0.499464	2.67321	0.00751284	0.0379268	COL11A1	protein_coding
ENSG00000060749.16	21.0477	0.0936257	0.0877496	1.06696	0.285988	0.44883	QSER1	protein_coding
ENSG00000060762.19	8.62314	0.324904	0.110903	2.92963	0.0033937	0.0213356	MPC1	protein_coding
ENSG00000060971.19	16.1901	0.0529258	0.129774	0.40783	0.683398	0.79373	ACAA1	protein_coding
ENSG00000060982.15	13.4273	0.374306	0.14082	2.65805	0.0078595	0.0391531	BCAT1	protein_coding
ENSG00000061273.18	25.9176	-0.170168	0.1128	-1.50858	0.131405	0.269648	HDAC7	protein_coding
ENSG00000061337.15	0.626302	0.0625419	0.506668	0.123438	0.90176	0.940874	LZTS1	protein_coding
ENSG00000061455.11	0.742076	1.63678	0.462435	3.53948	0.000400922	0.0042863	PRDM6	protein_coding
ENSG00000061492.12	0.113039	1.11112	1.40745	0.789458	0.429845	NA	WNT8A	protein_coding
ENSG00000061656.11	0.233272	0.685174	0.593311	1.15483	0.248159	NA	SPAG4	protein_coding
ENSG00000061676.15	42.0944	0.281183	0.19992	1.40648	0.159582	0.306053	NCKAP1	protein_coding
ENSG00000061794.13	14.0384	-0.225269	0.0993727	-2.26691	0.023396	0.0844842	MRPS35	protein_coding
ENSG00000061918.14	64.9256	-0.0229251	0.252546	-0.0907756	0.927671	0.957063	GUCY1B1	protein_coding
ENSG00000061936.10	19.6881	-0.154844	0.103511	-1.49593	0.134673	0.273929	SFSWAP	protein_coding
ENSG00000061938.21	26.2132	-0.364624	0.116011	-3.143	0.00167225	0.0125853	TNK2	protein_coding
ENSG00000061987.16	11.0478	-0.107743	0.122041	-0.882838	0.377324	0.538793	MON2	protein_coding
ENSG00000062038.15	0.875782	1.26557	0.530053	2.38763	0.0169572	0.067522	CDH3	protein_coding
ENSG00000062194.16	41.1347	-0.21008	0.075126	-2.79637	0.00516803	0.0289945	GPBP1	protein_coding
ENSG00000062282.15	3.05011	0.78447	0.363646	2.15723	0.0309875	0.102408	DGAT2	protein_coding
ENSG00000062370.17	0.871035	0.103635	0.371522	0.278947	0.780286	0.864021	ZNF112	protein_coding
ENSG00000062485.19	23.8543	0.141677	0.0901339	1.57185	0.115984	0.248414	CS	protein_coding
ENSG00000062524.16	0.907227	-0.303964	0.47757	-0.636481	0.524463	0.667688	LTK	protein_coding
ENSG00000062582.14	0.676568	0.0804494	0.323064	0.24902	0.803345	0.879284	MRPS24	protein_coding
ENSG00000062598.18	20.2472	0.226284	0.0962346	2.35137	0.0187042	0.0722634	ELMO2	protein_coding
ENSG00000062650.20	59.626	0.0224669	0.0554292	0.405327	0.685237	0.794811	WAPL	protein_coding
ENSG00000062716.13	28.438	0.199339	0.148382	1.34341	0.179138	0.329725	VMP1	protein_coding
ENSG00000062725.10	9.62286	0.11414	0.10562	1.08067	0.279845	0.442654	APPBP2	protein_coding
ENSG00000062822.15	9.8245	-0.1708	0.137942	-1.2382	0.215641	0.372375	POLD1	protein_coding
ENSG00000063015.20	0.672709	1.31447	0.488149	2.69276	0.00708634	0.0363749	SEZ6	protein_coding
ENSG00000063046.18	193.866	0.156544	0.0878193	1.78257	0.0746559	0.186727	EIF4B	protein_coding
ENSG00000063127.16	2.20219	0.48297	0.294663	1.63906	0.101201	0.227507	SLC6A16	protein_coding
ENSG00000063169.11	7.21085	-0.0655609	0.155276	-0.422221	0.672864	0.786288	BICRA	protein_coding
ENSG00000063176.16	3.27934	-0.206845	0.181276	-1.14105	0.253851	0.414521	SPHK2	protein_coding
ENSG00000063177.13	153.344	-0.28744	0.103071	-2.78875	0.00529124	0.0294557	RPL18	protein_coding
ENSG00000063180.9	4.07234	-0.377301	0.218201	-1.72915	0.0837828	0.201112	CA11	protein_coding
ENSG00000063241.8	5.60046	-0.425815	0.186842	-2.27901	0.0226664	0.0826278	ISOC2	protein_coding
ENSG00000063244.13	41.7541	-0.181753	0.0746902	-2.43343	0.0149565	0.0619746	U2AF2	protein_coding
ENSG00000063245.15	41.0138	0.0687593	0.0798571	0.861028	0.389222	0.550103	EPN1	protein_coding
ENSG00000063322.15	18.5826	0.0494965	0.099386	0.498023	0.618468	0.745372	MED29	protein_coding
ENSG00000063438.20	0.415759	0.791727	0.673343	1.17582	0.239669	0.399358	AHRR	protein_coding
ENSG00000063515.3	0.155633	0.670905	1.20295	0.557715	0.577039	NA	GSC2	protein_coding
ENSG00000063660.9	0.642716	0.852884	0.486027	1.75481	0.0792919	0.194315	GPC1	protein_coding
ENSG00000063761.16	1.90279	0.371191	0.297903	1.24601	0.212759	0.369059	ADCK1	protein_coding
ENSG00000063854.13	15.302	-0.0439809	0.146497	-0.300217	0.764012	0.851984	HAGH	protein_coding
ENSG00000063978.16	27.6543	-0.15396	0.0913603	-1.68519	0.0919519	0.213453	RNF4	protein_coding
ENSG00000064012.22	20.6228	-0.139561	0.111703	-1.24939	0.211522	0.367576	CASP8	protein_coding
ENSG00000064042.18	24.0724	0.842573	0.165293	5.09744	3.44283e-07	1.38606e-05	LIMCH1	protein_coding
ENSG00000064102.15	10.721	-0.364137	0.112443	-3.2384	0.00120203	0.00978092	INTS13	protein_coding
ENSG00000064115.11	10.0508	-0.0443562	0.134584	-0.329581	0.741717	0.836572	TM7SF3	protein_coding
ENSG00000064195.7	0.254687	0.91349	0.915614	0.99768	0.318435	NA	DLX3	protein_coding
ENSG00000064199.7	2.00858	-0.109103	0.255461	-0.427084	0.669318	0.783847	SPA17	protein_coding
ENSG00000064201.16	4.33502	-0.32221	0.226616	-1.42184	0.155074	0.300135	TSPAN32	protein_coding
ENSG00000064205.11	0.596999	1.09483	0.571851	1.91453	0.0555519	0.152808	CCN5	protein_coding
ENSG00000064218.5	0.239153	0.873253	0.998271	0.874766	0.381701	NA	DMRT3	protein_coding
ENSG00000064225.12	5.46002	0.294153	0.200696	1.46566	0.14274	0.284601	ST3GAL6	protein_coding
ENSG00000064270.13	1.35776	1.15299	0.361467	3.18977	0.00142388	0.0110981	ATP2C2	protein_coding
ENSG00000064300.9	0.437971	0.91189	0.573259	1.59071	0.111674	0.242175	NGFR	protein_coding
ENSG00000064309.16	1.91333	1.15287	0.364584	3.16215	0.00156608	0.0119593	CDON	protein_coding
ENSG00000064313.12	15.9212	-0.121935	0.0987139	-1.23524	0.216741	0.373809	TAF2	protein_coding
ENSG00000064393.16	224.525	0.260359	0.0961961	2.70654	0.00679886	0.0353962	HIPK2	protein_coding
ENSG00000064419.14	26.8929	0.0515571	0.0777266	0.663314	0.50713	0.653708	TNPO3	protein_coding
ENSG00000064489.23	0.0379432	0.813001	2.48514	0.327145	0.743558	NA	BORCS8-MEF2B	protein_coding
ENSG00000064490.14	7.45573	0.0121686	0.158334	0.0768539	0.93874	0.963112	RFXANK	protein_coding
ENSG00000064545.15	0.70929	-0.398285	0.430083	-0.926065	0.354412	0.51626	TMEM161A	protein_coding
ENSG00000064547.14	2.40978	-0.217663	0.267129	-0.814823	0.415173	0.573595	LPAR2	protein_coding
ENSG00000064601.21	252.408	0.297705	0.253525	1.17426	0.240289	0.40008	CTSA	protein_coding
ENSG00000064607.17	11.0363	-0.0633716	0.129629	-0.488871	0.624933	0.749998	SUGP2	protein_coding
ENSG00000064651.14	5.19077	-0.157876	0.161575	-0.977102	0.328519	0.491221	SLC12A2	protein_coding
ENSG00000064652.11	4.84393	-0.110121	0.20351	-0.54111	0.588431	0.721765	SNX24	protein_coding
ENSG00000064655.19	0.599706	0.0615231	0.439201	0.14008	0.888597	0.932499	EYA2	protein_coding
ENSG00000064666.15	156.312	0.120139	0.0864854	1.38913	0.164793	0.312196	CNN2	protein_coding
ENSG00000064687.13	7.87368	-0.312322	0.221136	-1.41235	0.157846	0.30389	ABCA7	protein_coding
ENSG00000064692.20	1.5404	0.594967	0.276759	2.14977	0.0315737	0.103721	SNCAIP	protein_coding
ENSG00000064703.13	8.04249	-0.0478471	0.142769	-0.335136	0.737522	0.833894	DDX20	protein_coding
ENSG00000064726.10	19.9237	0.0971348	0.0821681	1.18215	0.237148	0.396496	BTBD1	protein_coding
ENSG00000064763.11	16.1531	1.11727	0.172985	6.45877	1.05556e-10	1.44065e-08	FAR2	protein_coding
ENSG00000064787.13	1.20038	0.296716	0.399891	0.741992	0.458092	0.612329	BCAS1	protein_coding
ENSG00000064835.12	0.123596	0.622249	1.30675	0.47618	0.633946	NA	POU1F1	protein_coding
ENSG00000064886.14	5.34364	-1.44956	0.245313	-5.90904	3.44113e-09	2.80598e-07	CHI3L2	protein_coding
ENSG00000064932.16	46.1998	0.375915	0.154979	2.4256	0.0152833	0.062831	SBNO2	protein_coding
ENSG00000064933.18	8.19433	-0.213678	0.150038	-1.42415	0.154402	0.299557	PMS1	protein_coding
ENSG00000064961.19	32.7994	0.292686	0.145939	2.00554	0.0449058	0.132338	HMG20B	protein_coding
ENSG00000064989.13	4.30725	0.807933	0.226667	3.5644	0.00036469	0.00399209	CALCRL	protein_coding
ENSG00000064995.18	7.61031	0.154434	0.139225	1.10924	0.267328	0.429206	TAF11	protein_coding
ENSG00000064999.15	19.8822	0.889982	0.132825	6.70042	2.07826e-11	3.84559e-09	ANKS1A	protein_coding
ENSG00000065000.19	69.8355	-0.200757	0.0830622	-2.41694	0.0156514	0.0639754	AP3D1	protein_coding
ENSG00000065029.15	5.87554	-0.115763	0.16577	-0.698334	0.484968	0.634486	ZNF76	protein_coding
ENSG00000065054.14	183.927	0.20916	0.151065	1.38457	0.166184	0.314026	SLC9A3R2	protein_coding
ENSG00000065057.9	2.17383	-0.623309	0.271762	-2.29359	0.0218143	0.0805129	NTHL1	protein_coding
ENSG00000065060.17	22.1033	0.366834	0.125648	2.91953	0.00350561	0.0218323	UHRF1BP1	protein_coding
ENSG00000065135.12	50.9009	0.253184	0.0743898	3.40348	0.000665329	0.00623477	GNAI3	protein_coding
ENSG00000065150.21	37.8275	0.0238232	0.103803	0.229504	0.818477	0.889522	IPO5	protein_coding
ENSG00000065154.12	11.502	0.709803	0.129718	5.47188	4.45297e-08	2.38699e-06	OAT	protein_coding
ENSG00000065183.16	10.4185	-0.00870888	0.124073	-0.0701914	0.944041	0.966234	WDR3	protein_coding
ENSG00000065243.20	23.8129	-0.124013	0.119147	-1.04084	0.297949	0.46143	PKN2	protein_coding
ENSG00000065268.11	3.67187	-0.132681	0.187761	-0.706648	0.479785	0.629679	WDR18	protein_coding
ENSG00000065308.5	4.29303	0.109789	0.199942	0.549104	0.582934	0.717446	TRAM2	protein_coding
ENSG00000065320.9	0.38333	-0.0503106	0.606959	-0.0828895	0.933939	NA	NTN1	protein_coding
ENSG00000065325.13	0.646247	1.02259	0.52321	1.95446	0.0506473	0.143416	GLP2R	protein_coding
ENSG00000065328.17	7.30521	0.317076	0.176519	1.79627	0.0724518	0.182758	MCM10	protein_coding
ENSG00000065357.20	16.2091	-0.377147	0.107565	-3.50621	0.000454529	0.00469509	DGKA	protein_coding
ENSG00000065361.17	1.96127	1.38554	0.38386	3.60949	0.000306795	0.00347906	ERBB3	protein_coding
ENSG00000065371.17	0.274812	1.14709	0.913312	1.25596	0.209129	NA	ROPN1	protein_coding
ENSG00000065413.20	35.7732	-0.224708	0.106398	-2.11196	0.0346902	0.110765	ANKRD44	protein_coding
ENSG00000065427.15	41.7823	-0.0860929	0.0902568	-0.953867	0.340151	0.502408	KARS1	protein_coding
ENSG00000065457.11	9.78594	0.231752	0.129209	1.79363	0.0728728	0.183556	ADAT1	protein_coding
ENSG00000065485.20	6.43411	-0.536722	0.264152	-2.03187	0.0421671	0.126397	PDIA5	protein_coding
ENSG00000065491.8	8.56859	0.155593	0.160962	0.966645	0.333722	0.496148	TBC1D22B	protein_coding
ENSG00000065518.8	11.3569	0.0851463	0.107818	0.789722	0.42969	0.586426	NDUFB4	protein_coding
ENSG00000065526.12	87.2794	-0.170222	0.0735978	-2.31287	0.0207299	0.0777026	SPEN	protein_coding
ENSG00000065534.19	118.162	0.0486331	0.216262	0.22488	0.822072	0.891376	MYLK	protein_coding
ENSG00000065548.18	38.7733	0.0608681	0.0863989	0.704501	0.481121	0.630615	ZC3H15	protein_coding
ENSG00000065559.15	16.6658	0.150804	0.1015	1.48575	0.137344	0.27734	MAP2K4	protein_coding
ENSG00000065600.13	1.69311	-0.0653301	0.258812	-0.252423	0.800714	0.877453	PACC1	protein_coding
ENSG00000065609.14	0.666704	0.762461	0.579263	1.31626	0.188087	0.34047	SNAP91	protein_coding
ENSG00000065613.15	71.2137	0.415442	0.0705872	5.88551	3.96829e-09	3.09173e-07	SLK	protein_coding
ENSG00000065615.14	22.8771	0.505511	0.0937386	5.39278	6.93767e-08	3.49499e-06	CYB5R4	protein_coding
ENSG00000065618.21	12.8327	1.54266	0.24296	6.34944	2.16098e-10	2.68296e-08	COL17A1	protein_coding
ENSG00000065621.15	0.835869	1.15483	0.361254	3.19672	0.00139	0.0108914	GSTO2	protein_coding
ENSG00000065665.21	0.681598	-0.167871	0.369389	-0.454457	0.6495	0.769263	SEC61A2	protein_coding
ENSG00000065675.15	19.6573	-0.905298	0.141254	-6.409	1.46479e-10	1.87923e-08	PRKCQ	protein_coding
ENSG00000065717.15	2.4949	0.322675	0.255916	1.26086	0.207358	0.36316	TLE2	protein_coding
ENSG00000065802.12	4.87288	-0.0113524	0.179545	-0.0632289	0.949584	0.970513	ASB1	protein_coding
ENSG00000065809.14	90.6359	0.388031	0.0946905	4.09789	4.16933e-05	0.000722183	FAM107B	protein_coding
ENSG00000065833.9	3.30945	-0.177303	0.267766	-0.662158	0.50787	0.654074	ME1	protein_coding
ENSG00000065882.16	63.7385	-0.100731	0.0571388	-1.76292	0.0779142	0.19213	TBC1D1	protein_coding
ENSG00000065883.16	33.9207	-0.0197385	0.0731357	-0.269888	0.787246	0.868679	CDK13	protein_coding
ENSG00000065911.13	31.7757	-0.00278671	0.107566	-0.0259071	0.979331	0.988215	MTHFD2	protein_coding
ENSG00000065970.9	23.2513	0.151472	0.0855104	1.77138	0.0764972	0.189876	FOXJ2	protein_coding
ENSG00000065978.19	535.783	0.331979	0.0813358	4.08158	4.47299e-05	0.000757922	YBX1	protein_coding
ENSG00000065989.16	5.86879	-0.262058	0.18739	-1.39846	0.161975	0.308841	PDE4A	protein_coding
ENSG00000066027.12	34.6915	0.494193	0.0784609	6.29859	3.00358e-10	3.50308e-08	PPP2R5A	protein_coding
ENSG00000066032.19	1.03184	1.2896	0.501262	2.57269	0.010091	0.0471225	CTNNA2	protein_coding
ENSG00000066044.15	20.3431	-0.0525462	0.0808288	-0.650092	0.515633	0.660334	ELAVL1	protein_coding
ENSG00000066056.14	1.63055	0.487249	0.293707	1.65896	0.0971231	0.221214	TIE1	protein_coding
ENSG00000066084.13	27.1964	0.100926	0.103644	0.973776	0.330168	0.493001	DIP2B	protein_coding
ENSG00000066117.15	13.1277	-0.270651	0.119687	-2.26132	0.0237397	0.0852167	SMARCD1	protein_coding
ENSG00000066135.13	7.72476	0.00934713	0.139366	0.0670689	0.946527	0.968263	KDM4A	protein_coding
ENSG00000066136.20	27.7492	0.116485	0.0691804	1.68378	0.0922234	0.213774	NFYC	protein_coding
ENSG00000066185.13	1.01618	-0.382559	0.371318	-1.03027	0.302882	0.466069	ZMYND12	protein_coding
ENSG00000066230.12	0.546523	0.21797	0.478918	0.45513	0.649016	0.768749	SLC9A3	protein_coding
ENSG00000066248.15	0.760251	0.247887	0.490528	0.505348	0.613314	0.741324	NGEF	protein_coding
ENSG00000066279.19	15.49	0.342423	0.187917	1.8222	0.0684243	0.176212	ASPM	protein_coding
ENSG00000066294.15	34.7402	-0.20327	0.217508	-0.934539	0.350026	0.512314	CD84	protein_coding
ENSG00000066322.15	4.03328	0.269359	0.175284	1.5367	0.124367	0.26006	ELOVL1	protein_coding
ENSG00000066336.12	138.377	0.445967	0.14297	3.11931	0.00181278	0.0133506	SPI1	protein_coding
ENSG00000066379.15	4.8443	-0.258999	0.182085	-1.42241	0.154908	0.300094	POLR1H	protein_coding
ENSG00000066382.17	1.33193	0.55954	0.35253	1.58721	0.112464	0.243313	MPPED2	protein_coding
ENSG00000066405.13	0.250742	1.19671	0.697015	1.71691	0.0859958	NA	CLDN18	protein_coding
ENSG00000066422.5	21.7752	-0.0340756	0.0789903	-0.431389	0.666185	0.78195	ZBTB11	protein_coding
ENSG00000066427.24	21.1966	-0.295819	0.0776186	-3.81119	0.000138299	0.00184565	ATXN3	protein_coding
ENSG00000066455.13	17.5169	0.0168579	0.0901429	0.187013	0.85165	0.9097	GOLGA5	protein_coding
ENSG00000066468.24	1.54063	0.862236	0.440795	1.95609	0.0504541	0.143249	FGFR2	protein_coding
ENSG00000066557.6	5.04941	-0.151326	0.158124	-0.957012	0.338561	0.500905	LRRC40	protein_coding
ENSG00000066583.12	5.27621	-0.200112	0.164409	-1.21716	0.223544	0.381001	ISOC1	protein_coding
ENSG00000066629.18	5.34805	1.49364	0.265998	5.61523	1.963e-08	1.19654e-06	EML1	protein_coding
ENSG00000066651.20	3.19444	-0.0923374	0.223332	-0.413453	0.679274	0.790515	TRMT11	protein_coding
ENSG00000066654.14	24.2778	-0.251417	0.0863188	-2.91266	0.00358365	0.0221927	THUMPD1	protein_coding
ENSG00000066697.15	28.7921	-0.333696	0.207525	-1.60797	0.107841	0.23677	MSANTD3	protein_coding
ENSG00000066735.15	6.63765	0.121879	0.192497	0.633149	0.526636	0.669878	KIF26A	protein_coding
ENSG00000066739.12	16.0436	0.238568	0.0964237	2.47416	0.0133549	0.0574307	ATG2B	protein_coding
ENSG00000066777.9	48.4863	0.154999	0.0755616	2.05129	0.0402382	0.122523	ARFGEF1	protein_coding
ENSG00000066813.14	2.19935	1.41629	0.378706	3.73981	0.000184157	0.00232083	ACSM2B	protein_coding
ENSG00000066827.16	8.02807	-0.477511	0.139579	-3.42109	0.000623709	0.00594485	ZFAT	protein_coding
ENSG00000066855.16	3.94051	0.145309	0.170781	0.850853	0.394851	0.555885	MTFR1	protein_coding
ENSG00000066923.18	2.12133	0.844723	0.263449	3.2064	0.00134407	0.0106136	STAG3	protein_coding
ENSG00000066926.13	50.9542	-0.0722165	0.218087	-0.331136	0.740542	0.835736	FECH	protein_coding
ENSG00000066933.16	17.9098	0.161174	0.0955937	1.68603	0.0917895	0.213256	MYO9A	protein_coding
ENSG00000067057.18	14.4425	-0.542465	0.140563	-3.85924	0.000113739	0.00158379	PFKP	protein_coding
ENSG00000067064.12	23.0104	0.775264	0.112873	6.86847	6.48935e-12	1.30084e-09	IDI1	protein_coding
ENSG00000067066.17	128.373	-0.193391	0.0970743	-1.99219	0.04635	0.134982	SP100	protein_coding
ENSG00000067082.15	64.7117	0.353304	0.130314	2.71118	0.00670441	0.0350597	KLF6	protein_coding
ENSG00000067113.17	1.4934	0.653466	0.221415	2.95132	0.00316416	0.0202903	PLPP1	protein_coding
ENSG00000067141.17	1.30129	1.06426	0.398782	2.66877	0.007613	0.0382718	NEO1	protein_coding
ENSG00000067167.8	56.0125	-0.328477	0.166081	-1.97781	0.0479501	0.138219	TRAM1	protein_coding
ENSG00000067182.8	10.5651	0.245207	0.161172	1.5214	0.128161	0.265363	TNFRSF1A	protein_coding
ENSG00000067191.16	2.3293	-0.182815	0.240623	-0.759757	0.4474	0.602967	CACNB1	protein_coding
ENSG00000067208.15	19.4017	-0.0172921	0.125858	-0.137394	0.890719	0.9336	EVI5	protein_coding
ENSG00000067221.14	1.25572	0.714085	0.333642	2.14027	0.0323326	0.105441	STOML1	protein_coding
ENSG00000067225.19	582.459	-0.0512611	0.172828	-0.296602	0.766771	0.853969	PKM	protein_coding
ENSG00000067248.10	17.4481	-0.106793	0.104746	-1.01954	0.307946	0.471449	DHX29	protein_coding
ENSG00000067334.14	32.2034	-0.0481516	0.0753188	-0.639304	0.522625	0.666141	DNTTIP2	protein_coding
ENSG00000067365.15	8.77815	-0.0277792	0.189939	-0.146253	0.883721	0.929206	METTL22	protein_coding
ENSG00000067369.14	15.0134	-0.266674	0.101321	-2.63198	0.00848884	0.0415473	TP53BP1	protein_coding
ENSG00000067533.6	7.24481	0.100766	0.139089	0.724473	0.468775	0.620647	RRP15	protein_coding
ENSG00000067560.14	259.728	0.312672	0.0754641	4.14332	3.42307e-05	0.000617372	RHOA	protein_coding
ENSG00000067596.12	27.7893	-0.102495	0.0959646	-1.06805	0.285498	0.44828	DHX8	protein_coding
ENSG00000067601.8	0.90292	0.575256	0.363594	1.58214	0.113618	0.24503	PMS2P4	transcribed_unprocessed_pseudogene
ENSG00000067606.17	3.40819	0.147386	0.194887	0.756261	0.449492	0.60472	PRKCZ	protein_coding
ENSG00000067704.10	7.70773	0.216803	0.129392	1.67555	0.0938259	0.216053	IARS2	protein_coding
ENSG00000067715.14	0.678766	0.384845	0.412624	0.932678	0.350986	0.513269	SYT1	protein_coding
ENSG00000067798.16	3.14133	0.732865	0.288393	2.5412	0.0110473	0.050318	NAV3	protein_coding
ENSG00000067836.13	9.47533	0.557151	0.144569	3.85388	0.00011626	0.00161305	ROGDI	protein_coding
ENSG00000067900.8	128.712	0.163944	0.0490508	3.34234	0.000830758	0.00742631	ROCK1	protein_coding
ENSG00000067955.15	19.6169	-0.143985	0.0995055	-1.44701	0.147895	0.291379	CBFB	protein_coding
ENSG00000068001.14	2.08298	1.42291	0.305524	4.65727	3.20426e-06	9.25867e-05	HYAL2	protein_coding
ENSG00000068024.17	26.2625	0.441834	0.115613	3.82168	0.000132547	0.00178	HDAC4	protein_coding
ENSG00000068028.18	8.10142	-0.390759	0.153906	-2.53895	0.0111187	0.0505236	RASSF1	protein_coding
ENSG00000068078.20	2.35051	1.73231	0.408442	4.24127	2.22256e-05	0.000431594	FGFR3	protein_coding
ENSG00000068079.8	20.5286	-0.689286	0.235184	-2.93084	0.00338049	0.0212734	IFI35	protein_coding
ENSG00000068097.15	5.32483	0.0750699	0.147052	0.510499	0.609702	0.73879	HEATR6	protein_coding
ENSG00000068120.15	8.48076	0.0796287	0.12756	0.624247	0.532465	0.674928	COASY	protein_coding
ENSG00000068137.15	1.04453	0.873862	0.421222	2.07459	0.0380249	0.117494	PLEKHH3	protein_coding
ENSG00000068305.17	40.0052	0.306695	0.100192	3.06107	0.0022055	0.0154731	MEF2A	protein_coding
ENSG00000068383.19	8.68322	0.0364729	0.159262	0.229012	0.81886	0.889684	INPP5A	protein_coding
ENSG00000068489.13	14.7979	0.428274	0.154919	2.7645	0.00570099	0.0311534	PRR11	protein_coding
ENSG00000068615.19	3.2147	0.832823	0.386126	2.15687	0.0310159	0.102469	REEP1	protein_coding
ENSG00000068650.19	16.4698	0.0829068	0.148789	0.55721	0.577384	0.71294	ATP11A	protein_coding
ENSG00000068654.17	14.825	-0.197193	0.124079	-1.58925	0.112003	0.242597	POLR1A	protein_coding
ENSG00000068697.7	3.58378	-0.0949889	0.238091	-0.398961	0.689922	0.798032	LAPTM4A	protein_coding
ENSG00000068724.17	16.9858	-0.597399	0.129234	-4.62263	3.78898e-06	0.000106757	TTC7A	protein_coding
ENSG00000068745.15	10.9077	-0.123738	0.119829	-1.03262	0.30178	0.46512	IP6K2	protein_coding
ENSG00000068781.21	0.173619	0.904112	1.07736	0.839194	0.401361	NA	STON1-GTF2A1L	protein_coding
ENSG00000068784.13	16.0334	0.0443316	0.0894687	0.495499	0.620248	0.746534	SRBD1	protein_coding
ENSG00000068796.19	434.344	-0.351168	0.216067	-1.62527	0.104104	0.231391	KIF2A	protein_coding
ENSG00000068831.19	46.6602	-0.0841088	0.105114	-0.800166	0.423615	0.581251	RASGRP2	protein_coding
ENSG00000068878.15	33.8314	0.0720636	0.0840025	0.857874	0.390962	0.551831	PSME4	protein_coding
ENSG00000068885.15	3.61091	-0.107738	0.185682	-0.58023	0.56176	0.6998	IFT80	protein_coding
ENSG00000068903.20	12.1658	-0.00660528	0.109866	-0.0601211	0.952059	0.972011	SIRT2	protein_coding
ENSG00000068912.14	6.99885	-0.0108235	0.13356	-0.0810386	0.935411	0.96128	ERLEC1	protein_coding
ENSG00000068971.14	5.36608	0.12698	0.179019	0.70931	0.478132	0.628538	PPP2R5B	protein_coding
ENSG00000068976.14	0.882401	-0.592005	0.358241	-1.65253	0.0984259	0.223204	PYGM	protein_coding
ENSG00000069011.16	0.358707	1.00214	0.573747	1.74666	0.0806971	NA	PITX1	protein_coding
ENSG00000069018.19	0.470704	0.937954	0.522653	1.7946	0.0727173	0.18338	TRPC7	protein_coding
ENSG00000069020.18	27.944	-0.153803	0.158532	-0.970173	0.33196	0.494637	MAST4	protein_coding
ENSG00000069122.19	9.05697	0.834169	0.196608	4.24281	2.20739e-05	0.000429634	ADGRF5	protein_coding
ENSG00000069188.17	2.04769	0.0168401	0.316786	0.0531593	0.957605	0.975441	SDK2	protein_coding
ENSG00000069206.15	0.625118	0.505614	0.642516	0.786929	0.431324	0.58793	ADAM7	protein_coding
ENSG00000069248.12	11.0728	-0.232825	0.110453	-2.10791	0.0350385	0.11147	NUP133	protein_coding
ENSG00000069275.13	113.476	-0.163446	0.0680407	-2.40217	0.016298	0.0657935	NUCKS1	protein_coding
ENSG00000069329.18	35.1265	0.0781513	0.0799495	0.977508	0.328318	0.491069	VPS35	protein_coding
ENSG00000069345.12	40.5425	-0.0943919	0.0599604	-1.57424	0.115433	0.247592	DNAJA2	protein_coding
ENSG00000069399.15	23.1743	0.920969	0.198952	4.62911	3.67242e-06	0.000104236	BCL3	protein_coding
ENSG00000069424.15	45.5718	-0.187093	0.116971	-1.59948	0.109713	0.239468	KCNAB2	protein_coding
ENSG00000069431.13	1.64161	1.34155	0.357241	3.75532	0.000173122	0.00221593	ABCC9	protein_coding
ENSG00000069482.7	0.177866	0.379437	0.971245	0.390671	0.696041	NA	GAL	protein_coding
ENSG00000069493.15	14.2066	-1.07349	0.153822	-6.97881	2.97686e-12	6.43671e-10	CLEC2D	protein_coding
ENSG00000069667.16	15.8922	-0.521918	0.166707	-3.13076	0.00174356	0.0129648	RORA	protein_coding
ENSG00000069696.7	0.0722975	0.501764	1.19787	0.418881	0.675303	NA	DRD4	protein_coding
ENSG00000069702.11	8.23262	-0.156071	0.207577	-0.751868	0.452131	0.607093	TGFBR3	protein_coding
ENSG00000069764.10	0.0348147	0.767916	2.24521	0.342024	0.732333	NA	PLA2G10	protein_coding
ENSG00000069812.11	0.296497	0.626805	0.665024	0.94253	0.345922	NA	HES2	protein_coding
ENSG00000069849.11	7.07031	-0.0142201	0.136875	-0.103891	0.917256	0.950433	ATP1B3	protein_coding
ENSG00000069869.17	14.5771	0.678255	0.123479	5.49287	3.95446e-08	2.18051e-06	NEDD4	protein_coding
ENSG00000069943.10	3.13343	0.208582	0.191816	1.08741	0.276857	0.43941	PIGB	protein_coding
ENSG00000069956.13	17.8648	0.0537184	0.112974	0.475492	0.634436	0.757553	MAPK6	protein_coding
ENSG00000069966.19	36.2666	0.253932	0.237324	1.06998	0.284628	0.447462	GNB5	protein_coding
ENSG00000069974.16	41.1651	0.754147	0.123629	6.10009	1.06012e-09	1.03558e-07	RAB27A	protein_coding
ENSG00000069998.12	3.33633	-0.0493876	0.19419	-0.254326	0.799244	0.876446	HDHD5	protein_coding
ENSG00000070010.19	27.5326	-0.0554025	0.0877666	-0.631248	0.527878	0.671015	UFD1	protein_coding
ENSG00000070018.9	6.22879	0.482477	0.212577	2.26966	0.0232285	0.0841102	LRP6	protein_coding
ENSG00000070019.5	0.896274	1.97732	0.555917	3.55686	0.000375321	0.00408753	GUCY2C	protein_coding
ENSG00000070031.4	0.164357	0.107108	0.852662	0.125616	0.900036	NA	SCT	protein_coding
ENSG00000070047.13	30.9886	-0.419737	0.113926	-3.6843	0.000229336	0.00277326	PHRF1	protein_coding
ENSG00000070061.16	11.6149	-0.125979	0.120613	-1.0445	0.296256	0.459585	ELP1	protein_coding
ENSG00000070081.17	35.1523	0.340476	0.108568	3.13605	0.00171241	0.0127776	NUCB2	protein_coding
ENSG00000070087.14	0.970544	0.206183	0.316088	0.652296	0.51421	0.658995	PFN2	protein_coding
ENSG00000070159.14	1.38936	0.771326	0.395219	1.95164	0.0509806	0.144127	PTPN3	protein_coding
ENSG00000070182.21	74.8292	0.346248	0.18835	1.83833	0.0660145	0.172185	SPTB	protein_coding
ENSG00000070190.13	123.289	-0.570143	0.196205	-2.90585	0.00366254	0.0225398	DAPP1	protein_coding
ENSG00000070193.5	1.02881	1.74663	0.493086	3.54225	0.000396731	0.00425569	FGF10	protein_coding
ENSG00000070214.16	24.322	0.402586	0.235234	1.71143	0.0870019	0.20614	SLC44A1	protein_coding
ENSG00000070269.14	2.89424	0.307991	0.202246	1.52285	0.127797	0.264927	TMEM260	protein_coding
ENSG00000070366.14	14.2486	-0.0584765	0.111882	-0.522661	0.60121	0.73212	SMG6	protein_coding
ENSG00000070367.16	38.7067	0.161966	0.0761331	2.12741	0.0333864	0.107872	EXOC5	protein_coding
ENSG00000070371.16	3.58937	1.15679	0.223371	5.17879	2.23332e-07	9.50841e-06	CLTCL1	protein_coding
ENSG00000070388.11	1.30796	2.62398	0.634093	4.13817	3.50091e-05	0.000629053	FGF22	protein_coding
ENSG00000070404.10	0.776594	0.624299	0.332316	1.87863	0.0602955	0.161921	FSTL3	protein_coding
ENSG00000070413.20	6.17214	-0.176281	0.181822	-0.969521	0.332285	0.49495	DGCR2	protein_coding
ENSG00000070423.18	8.36671	-0.265835	0.157626	-1.68649	0.0917007	0.213127	RNF126	protein_coding
ENSG00000070444.15	16.9782	-0.0103523	0.101999	-0.101494	0.919159	0.951751	MNT	protein_coding
ENSG00000070476.15	6.99634	0.186438	0.14447	1.29049	0.196879	0.351525	ZXDC	protein_coding
ENSG00000070495.15	11.7799	0.228908	0.162342	1.41003	0.158529	0.304708	JMJD6	protein_coding
ENSG00000070501.12	7.89198	-0.0202411	0.133949	-0.15111	0.879889	0.927051	POLB	protein_coding
ENSG00000070526.15	0.688825	0.631469	0.442808	1.42606	0.153851	0.298913	ST6GALNAC1	protein_coding
ENSG00000070540.13	22.4256	0.364417	0.127342	2.86172	0.00421346	0.0250336	WIPI1	protein_coding
ENSG00000070601.10	0.993529	1.14083	0.50341	2.2662	0.0234393	0.0845334	FRMPD1	protein_coding
ENSG00000070610.14	9.00214	-0.12693	0.109901	-1.15495	0.248112	0.408467	GBA2	protein_coding
ENSG00000070614.15	30.6676	0.510011	0.182417	2.79585	0.00517635	0.0290243	NDST1	protein_coding
ENSG00000070669.17	0.246739	0.403706	0.577787	0.698712	0.484732	NA	ASNS	protein_coding
ENSG00000070718.12	5.28687	0.249782	0.152664	1.63615	0.101807	0.22831	AP3M2	protein_coding
ENSG00000070729.14	1.1264	0.820278	0.438543	1.87046	0.0614193	0.164082	CNGB1	protein_coding
ENSG00000070731.11	0.714962	0.582874	0.404557	1.44077	0.149649	0.293592	ST6GALNAC2	protein_coding
ENSG00000070748.19	0.999593	0.815723	0.484545	1.68348	0.0922816	0.213831	CHAT	protein_coding
ENSG00000070756.17	686.992	0.067761	0.0530775	1.27664	0.201729	0.357019	PABPC1	protein_coding
ENSG00000070759.17	2.21059	0.442711	0.200221	2.21111	0.0270282	0.0933213	TESK2	protein_coding
ENSG00000070761.8	4.29142	0.212971	0.159106	1.33855	0.180719	0.331688	CFAP20	protein_coding
ENSG00000070770.10	25.4007	0.177863	0.0918887	1.93564	0.0529118	0.147827	CSNK2A2	protein_coding
ENSG00000070778.13	3.88245	0.650519	0.226325	2.87427	0.00404966	0.0242929	PTPN21	protein_coding
ENSG00000070785.17	4.22748	-0.28625	0.154976	-1.84706	0.0647391	0.170127	EIF2B3	protein_coding
ENSG00000070808.17	1.19075	0.243418	0.497893	0.488897	0.624915	0.749998	CAMK2A	protein_coding
ENSG00000070814.22	27.5524	-0.586895	0.117401	-4.99905	5.76124e-07	2.17391e-05	TCOF1	protein_coding
ENSG00000070831.17	100.459	0.213788	0.0837185	2.55365	0.0106601	0.0491833	CDC42	protein_coding
ENSG00000070882.13	6.69473	-0.192425	0.15606	-1.23302	0.217569	0.374743	OSBPL3	protein_coding
ENSG00000070886.12	0.593022	0.848701	0.581979	1.4583	0.144758	0.287276	EPHA8	protein_coding
ENSG00000070915.10	0.906373	1.06092	0.490067	2.16484	0.0303999	0.101144	SLC12A3	protein_coding
ENSG00000070950.10	7.59049	0.00973737	0.136713	0.0712247	0.943219	0.965752	RAD18	protein_coding
ENSG00000070961.16	13.1942	-0.23166	0.174646	-1.32645	0.184689	0.336472	ATP2B1	protein_coding
ENSG00000070985.13	0.293672	0.88335	0.852974	1.03561	0.300383	NA	TRPM5	protein_coding
ENSG00000071051.14	83.0705	0.0185222	0.187496	0.0987875	0.921307	0.9532	NCK2	protein_coding
ENSG00000071054.16	173.036	0.218633	0.087144	2.50887	0.0121119	0.0537054	MAP4K4	protein_coding
ENSG00000071073.13	9.88067	-0.142587	0.12866	-1.10825	0.267755	0.429694	MGAT4A	protein_coding
ENSG00000071082.11	258.296	-0.248995	0.10648	-2.33841	0.0193662	0.0741068	RPL31	protein_coding
ENSG00000071127.17	321.845	0.245173	0.139721	1.75473	0.0793052	0.194315	WDR1	protein_coding
ENSG00000071189.21	14.1968	0.182443	0.107556	1.69626	0.0898371	0.210396	SNX13	protein_coding
ENSG00000071203.9	0.206031	0.982426	1.56882	0.626218	0.531172	NA	MS4A12	protein_coding
ENSG00000071205.12	66.6951	-0.873978	0.205932	-4.24402	2.19556e-05	0.000428512	ARHGAP10	protein_coding
ENSG00000071242.12	16.9752	0.59904	0.149099	4.01772	5.87627e-05	0.000937548	RPS6KA2	protein_coding
ENSG00000071243.16	11.9786	0.0600944	0.116702	0.514941	0.606595	0.736574	ING3	protein_coding
ENSG00000071246.11	41.3871	0.013814	0.128851	0.107209	0.914623	0.949177	VASH1	protein_coding
ENSG00000071282.12	3.69152	0.265798	0.223829	1.1875	0.235029	0.394118	LMCD1	protein_coding
ENSG00000071462.12	6.88736	-0.611457	0.141479	-4.32189	1.54701e-05	0.000329321	BUD23	protein_coding
ENSG00000071537.14	16.5118	0.0889942	0.15502	0.574083	0.565912	0.703015	SEL1L	protein_coding
ENSG00000071539.14	2.75388	0.0427508	0.229953	0.185911	0.852515	0.91011	TRIP13	protein_coding
ENSG00000071564.17	32.7233	-0.461724	0.124794	-3.6999	0.000215683	0.00263865	TCF3	protein_coding
ENSG00000071575.12	17.8906	-0.088341	0.178301	-0.495459	0.620276	0.746534	TRIB2	protein_coding
ENSG00000071626.17	25.0351	-0.325094	0.115023	-2.82633	0.00470842	0.0270555	DAZAP1	protein_coding
ENSG00000071655.18	6.60017	-0.319581	0.141041	-2.26588	0.0234589	0.0845559	MBD3	protein_coding
ENSG00000071677.1	0.0187331	0.867273	2.90699	0.298341	0.765443	NA	PRLH	protein_coding
ENSG00000071794.16	10.5248	-0.0269634	0.15539	-0.173521	0.862242	0.915371	HLTF	protein_coding
ENSG00000071894.17	13.3877	-0.402512	0.129485	-3.10856	0.00188005	0.0136871	CPSF1	protein_coding
ENSG00000071909.19	2.57875	0.616261	0.374064	1.64747	0.0994606	0.224877	MYO3B	protein_coding
ENSG00000071967.12	4.70197	0.251477	0.217988	1.15363	0.248652	0.409015	CYBRD1	protein_coding
ENSG00000071991.9	0.405296	0.842445	0.736543	1.14378	0.252714	NA	CDH19	protein_coding
ENSG00000071994.11	15.2153	0.088502	0.112204	0.788759	0.430253	0.586886	PDCD2	protein_coding
ENSG00000072041.18	1.32939	0.695863	0.542915	1.28172	0.199943	0.355052	SLC6A15	protein_coding
ENSG00000072042.13	39.8804	-0.193231	0.252128	-0.766401	0.443438	0.599138	RDH11	protein_coding
ENSG00000072062.15	38.6118	0.0191636	0.0824624	0.232392	0.816233	0.888137	PRKACA	protein_coding
ENSG00000072071.16	2.84368	-0.0306878	0.237822	-0.129037	0.897328	0.938023	ADGRL1	protein_coding
ENSG00000072080.11	0.875607	1.36914	0.6281	2.17981	0.0292718	0.0984803	SPP2	protein_coding
ENSG00000072110.16	312.848	0.255074	0.180602	1.41235	0.157847	0.30389	ACTN1	protein_coding
ENSG00000072121.17	15.0581	-0.23814	0.129501	-1.83891	0.0659288	0.172059	ZFYVE26	protein_coding
ENSG00000072134.15	3.76082	0.481985	0.228909	2.10557	0.0352413	0.111903	EPN2	protein_coding
ENSG00000072135.13	272.842	-0.208424	0.146505	-1.42264	0.154841	0.300077	PTPN18	protein_coding
ENSG00000072163.20	7.23128	0.744278	0.198886	3.74223	0.000182394	0.00230785	LIMS2	protein_coding
ENSG00000072182.13	0.410454	0.686012	0.567378	1.20909	0.226627	0.384588	ASIC4	protein_coding
ENSG00000072195.15	1.92134	1.00348	0.367311	2.73195	0.00629602	0.0334675	SPEG	protein_coding
ENSG00000072201.14	1.8941	0.851589	0.345289	2.46631	0.0136514	0.0583148	LNX1	protein_coding
ENSG00000072210.19	8.18627	0.409372	0.129615	3.15837	0.00158655	0.0120762	ALDH3A2	protein_coding
ENSG00000072274.13	27.3888	0.237005	0.193585	1.2243	0.22084	0.377999	TFRC	protein_coding
ENSG00000072310.18	4.25824	-0.367226	0.201547	-1.82203	0.06845	0.176212	SREBF1	protein_coding
ENSG00000072364.13	47.0876	0.0900068	0.0618682	1.45482	0.14572	0.288354	AFF4	protein_coding
ENSG00000072401.15	22.1096	0.878694	0.131979	6.65784	2.77872e-11	4.95128e-09	UBE2D1	protein_coding
ENSG00000072415.10	12.0018	0.0589526	0.134182	0.439346	0.660411	0.777361	MPP5	protein_coding
ENSG00000072422.17	40.5762	0.0395954	0.225402	0.175666	0.860556	0.914341	RHOBTB1	protein_coding
ENSG00000072518.22	33.304	0.0974025	0.100307	0.971047	0.331525	0.494219	MARK2	protein_coding
ENSG00000072571.20	7.17932	0.301041	0.211644	1.4224	0.154911	0.300094	HMMR	protein_coding
ENSG00000072609.18	20.4871	-0.112015	0.106531	-1.05148	0.293039	0.456681	CHFR	protein_coding
ENSG00000072657.10	1.21535	0.485812	0.482742	1.00636	0.314243	0.476878	TRHDE	protein_coding
ENSG00000072682.20	7.58548	1.44839	0.290453	4.98666	6.14314e-07	2.29997e-05	P4HA2	protein_coding
ENSG00000072694.21	1.96649	1.63065	0.31847	5.12027	3.05099e-07	1.24846e-05	FCGR2B	protein_coding
ENSG00000072736.19	53.9887	-0.274593	0.0678083	-4.04955	5.13153e-05	0.000843166	NFATC3	protein_coding
ENSG00000072756.17	12.6652	-0.131281	0.123522	-1.06281	0.287868	0.450752	TRNT1	protein_coding
ENSG00000072778.20	23.4368	0.13297	0.087984	1.51129	0.130713	0.268747	ACADVL	protein_coding
ENSG00000072786.13	144.846	-0.2863	0.109952	-2.60387	0.00921772	0.0442216	STK10	protein_coding
ENSG00000072803.18	20.531	0.15099	0.104786	1.44093	0.149604	0.293564	FBXW11	protein_coding
ENSG00000072818.12	25.2944	-0.203799	0.11617	-1.75431	0.0793777	0.194467	ACAP1	protein_coding
ENSG00000072832.15	0.83373	0.278113	0.548246	0.507277	0.611961	0.740372	CRMP1	protein_coding
ENSG00000072840.13	1.73219	0.302695	0.314129	0.963602	0.335246	0.497683	EVC	protein_coding
ENSG00000072849.11	6.21697	0.545543	0.175449	3.10941	0.00187459	0.0136764	DERL2	protein_coding
ENSG00000072858.11	4.23643	-0.249543	0.201025	-1.24136	0.214474	0.370996	SIDT1	protein_coding
ENSG00000072864.16	22.0673	0.108265	0.0931	1.16289	0.244875	0.405157	NDE1	protein_coding
ENSG00000072952.20	13.9004	0.630168	0.186931	3.37113	0.000748604	0.00681786	IRAG1	protein_coding
ENSG00000072954.7	0.525734	0.766258	0.403613	1.8985	0.0576306	0.156822	TMEM38A	protein_coding
ENSG00000072958.9	30.3546	-0.0918735	0.0916791	-1.00212	0.316286	0.478904	AP1M1	protein_coding
ENSG00000073008.15	1.80802	1.30592	0.256916	5.08305	3.71428e-07	1.48353e-05	PVR	protein_coding
ENSG00000073050.12	13.9235	-0.0640722	0.102526	-0.624936	0.532013	0.674489	XRCC1	protein_coding
ENSG00000073060.17	2.30985	-0.0358273	0.253734	-0.1412	0.887712	0.93191	SCARB1	protein_coding
ENSG00000073067.14	0.279332	1.08496	0.812164	1.33589	0.181586	NA	CYP2W1	protein_coding
ENSG00000073111.14	17.4481	0.105317	0.153496	0.686122	0.492636	0.641167	MCM2	protein_coding
ENSG00000073146.16	1.0255	0.882523	0.380128	2.32165	0.0202519	0.076392	MOV10L1	protein_coding
ENSG00000073150.14	2.05237	0.522654	0.351613	1.48645	0.137161	0.277057	PANX2	protein_coding
ENSG00000073169.14	2.03042	-0.646056	0.236448	-2.73233	0.00628875	0.0334404	SELENOO	protein_coding
ENSG00000073282.14	1.20723	0.766377	0.398706	1.92216	0.0545855	0.151058	TP63	protein_coding
ENSG00000073331.18	13.6407	0.632304	0.137499	4.59859	4.25359e-06	0.000116937	ALPK1	protein_coding
ENSG00000073350.14	3.99028	-0.273342	0.22585	-1.21028	0.22617	0.384082	LLGL2	protein_coding
ENSG00000073417.15	8.83866	0.376491	0.130357	2.88815	0.0038752	0.0235102	PDE8A	protein_coding
ENSG00000073536.18	2.34114	-0.288265	0.235828	-1.22235	0.221574	0.378799	NLE1	protein_coding
ENSG00000073578.17	4.5936	-0.132946	0.172728	-0.769684	0.441487	0.597215	SDHA	protein_coding
ENSG00000073584.20	4.38892	-0.121581	0.149456	-0.81349	0.415937	0.574031	SMARCE1	protein_coding
ENSG00000073598.6	0.221989	0.346772	0.937986	0.369698	0.711607	NA	FNDC8	protein_coding
ENSG00000073605.19	2.4454	-0.277403	0.271014	-1.02357	0.306037	0.469348	GSDMB	protein_coding
ENSG00000073614.13	51.5225	-0.0450063	0.0743312	-0.605483	0.544858	0.685131	KDM5A	protein_coding
ENSG00000073670.14	0.696762	0.165451	0.582813	0.283883	0.7765	0.860975	ADAM11	protein_coding
ENSG00000073711.11	1.5021	0.780256	0.320039	2.438	0.0147687	0.0614904	PPP2R3A	protein_coding
ENSG00000073712.15	8.40236	1.53205	0.248231	6.17188	6.74829e-10	7.05783e-08	FERMT2	protein_coding
ENSG00000073734.10	1.91801	1.00762	0.449193	2.24318	0.024885	0.0878047	ABCB11	protein_coding
ENSG00000073737.17	2.94675	1.25772	0.246269	5.1071	3.27144e-07	1.3266e-05	DHRS9	protein_coding
ENSG00000073754.6	2.4158	0.812937	0.267131	3.04321	0.00234066	0.0161795	CD5L	protein_coding
ENSG00000073756.13	4.81721	-0.0179812	0.317642	-0.0566085	0.954857	0.973627	PTGS2	protein_coding
ENSG00000073792.16	53.6949	0.129246	0.158789	0.813947	0.415675	0.573908	IGF2BP2	protein_coding
ENSG00000073803.14	7.46591	0.752121	0.167243	4.49718	6.88617e-06	0.000173452	MAP3K13	protein_coding
ENSG00000073849.16	38.7539	0.365937	0.135812	2.69443	0.0070509	0.0362413	ST6GAL1	protein_coding
ENSG00000073861.3	21.1625	-0.918013	0.227167	-4.04113	5.31943e-05	0.000868253	TBX21	protein_coding
ENSG00000073910.23	12.9248	0.161787	0.128168	1.2623	0.20684	0.362748	FRY	protein_coding
ENSG00000073921.18	101.088	0.208886	0.0822397	2.53997	0.0110863	0.0504359	PICALM	protein_coding
ENSG00000073969.18	8.16943	0.209257	0.119307	1.75394	0.0794406	0.194472	NSF	protein_coding
ENSG00000074047.22	0.7051	0.69209	0.474813	1.45761	0.144949	0.287507	GLI2	protein_coding
ENSG00000074054.20	27.1535	0.188436	0.0851995	2.21171	0.0269871	0.0932218	CLASP1	protein_coding
ENSG00000074071.15	14.988	-0.139078	0.120863	-1.15071	0.249851	0.410271	MRPS34	protein_coding
ENSG00000074181.9	1.1377	0.709642	0.443856	1.59881	0.109862	0.239595	NOTCH3	protein_coding
ENSG00000074201.9	71.8973	-0.454262	0.0755828	-6.01013	1.85379e-09	1.65927e-07	CLNS1A	protein_coding
ENSG00000074211.14	1.02679	0.983826	0.426368	2.30746	0.0210293	0.078519	PPP2R2C	protein_coding
ENSG00000074219.14	2.94704	0.414538	0.282617	1.46679	0.142434	0.284159	TEAD2	protein_coding
ENSG00000074266.22	10.9326	-0.258013	0.116403	-2.21654	0.0266546	0.0923887	EED	protein_coding
ENSG00000074276.10	0.904554	0.954991	0.477545	1.99979	0.0455228	0.133461	CDHR2	protein_coding
ENSG00000074317.11	0.146297	0.604904	0.696546	0.868434	0.385157	NA	SNCB	protein_coding
ENSG00000074319.13	12.7996	0.112714	0.0963983	1.16925	0.242301	0.402228	TSG101	protein_coding
ENSG00000074356.17	31.3116	0.258384	0.0812327	3.18079	0.00146876	0.0113787	NCBP3	protein_coding
ENSG00000074370.18	124.135	0.446456	0.241491	1.84874	0.0644947	0.169767	ATP2A3	protein_coding
ENSG00000074410.14	0.869235	1.37893	0.589534	2.33902	0.0193345	0.0740148	CA12	protein_coding
ENSG00000074416.15	50.1268	0.142979	0.196512	0.727582	0.46687	0.619238	MGLL	protein_coding
ENSG00000074527.13	2.95351	2.14419	0.326727	6.56262	5.28696e-11	8.33953e-09	NTN4	protein_coding
ENSG00000074582.15	1.68958	0.106503	0.28514	0.373511	0.708768	0.812506	BCS1L	protein_coding
ENSG00000074590.14	9.18014	1.00939	0.197505	5.11071	3.20945e-07	1.30577e-05	NUAK1	protein_coding
ENSG00000074603.19	25.712	0.334325	0.0792257	4.2199	2.44408e-05	0.000464762	DPP8	protein_coding
ENSG00000074621.14	10.6762	0.380533	0.161423	2.35736	0.0184054	0.0714245	SLC24A1	protein_coding
ENSG00000074657.14	7.52109	0.224054	0.159754	1.4025	0.160766	0.307405	ZNF532	protein_coding
ENSG00000074660.16	5.30263	0.31769	0.194293	1.63511	0.102026	0.22854	SCARF1	protein_coding
ENSG00000074695.6	17.277	-0.0797751	0.147262	-0.541722	0.58801	0.721386	LMAN1	protein_coding
ENSG00000074696.13	2.93016	0.325299	0.22574	1.44103	0.149576	0.293539	HACD3	protein_coding
ENSG00000074706.13	11.3347	-0.196676	0.116138	-1.69347	0.0903668	0.211225	IPCEF1	protein_coding
ENSG00000074755.15	43.5344	-0.0791765	0.0781443	-1.01321	0.31096	0.473989	ZZEF1	protein_coding
ENSG00000074771.4	0.374268	1.10093	0.820898	1.34113	0.17988	NA	NOX3	protein_coding
ENSG00000074800.16	196.625	0.214672	0.0708834	3.02853	0.00245751	0.0167256	ENO1	protein_coding
ENSG00000074803.20	1.1527	1.59204	0.427997	3.71974	0.000199431	0.00247923	SLC12A1	protein_coding
ENSG00000074842.8	3.61484	-0.231917	0.207518	-1.11757	0.263749	0.424998	MYDGF	protein_coding
ENSG00000074855.11	1.16014	0.0145306	0.315708	0.0460255	0.96329	0.978958	ANO8	protein_coding
ENSG00000074935.14	2.65522	-0.168142	0.217987	-0.771338	0.440507	0.596392	TUBE1	protein_coding
ENSG00000074964.17	4.14239	-0.628808	0.223865	-2.80887	0.00497154	0.0281555	ARHGEF10L	protein_coding
ENSG00000074966.11	13.7568	-0.343395	0.131547	-2.61043	0.00904274	0.0436027	TXK	protein_coding
ENSG00000075035.10	1.20907	1.49137	0.462055	3.22768	0.00124797	0.0100443	WSCD2	protein_coding
ENSG00000075043.20	1.06292	1.36599	0.469277	2.91083	0.00360468	0.0222906	KCNQ2	protein_coding
ENSG00000075073.15	0.233677	0.702508	0.771741	0.910289	0.36267	NA	TACR2	protein_coding
ENSG00000075089.10	5.86572	-0.184617	0.137909	-1.33868	0.180675	0.33167	ACTR6	protein_coding
ENSG00000075131.10	5.04015	-0.0945309	0.160618	-0.588546	0.556166	0.695126	TIPIN	protein_coding
ENSG00000075142.14	13.2082	-0.0216909	0.124393	-0.174374	0.861572	0.914915	SRI	protein_coding
ENSG00000075151.23	142.413	-0.167639	0.155606	-1.07733	0.281334	0.443951	EIF4G3	protein_coding
ENSG00000075188.9	2.63989	0.0297264	0.200867	0.147991	0.88235	0.928451	NUP37	protein_coding
ENSG00000075213.11	1.50308	1.40684	0.363828	3.86678	0.000110284	0.00154125	SEMA3A	protein_coding
ENSG00000075218.19	4.07699	0.091105	0.227502	0.400459	0.688819	0.797428	GTSE1	protein_coding
ENSG00000075223.14	1.51775	0.651641	0.351145	1.85576	0.0634874	0.167869	SEMA3C	protein_coding
ENSG00000075234.17	7.35598	-0.0701488	0.196308	-0.35734	0.720837	0.820864	TTC38	protein_coding
ENSG00000075239.14	12.1717	0.456324	0.139632	3.26806	0.00108287	0.00904071	ACAT1	protein_coding
ENSG00000075240.17	4.79935	-0.352171	0.183599	-1.91815	0.0550924	0.151913	GRAMD4	protein_coding
ENSG00000075275.18	2.79321	-0.0217878	0.26904	-0.0809835	0.935455	0.96128	CELSR1	protein_coding
ENSG00000075290.8	0.234131	0.52132	0.762605	0.683604	0.494225	NA	WNT8B	protein_coding
ENSG00000075292.19	48.9325	-0.128715	0.0568076	-2.2658	0.0234636	0.084557	ZNF638	protein_coding
ENSG00000075303.13	6.28643	0.659952	0.153323	4.30433	1.67495e-05	0.000347711	SLC25A40	protein_coding
ENSG00000075336.12	5.0452	0.498333	0.190536	2.61543	0.00891142	0.0430991	TIMM21	protein_coding
ENSG00000075340.23	10.3868	0.519113	0.217525	2.38645	0.0170118	0.0676536	ADD2	protein_coding
ENSG00000075388.4	0.171248	0.734626	1.1342	0.647703	0.517177	NA	FGF4	protein_coding
ENSG00000075391.17	7.04293	1.31609	0.200287	6.57103	4.99688e-11	8.00168e-09	RASAL2	protein_coding
ENSG00000075399.14	5.24563	0.0795341	0.208986	0.380572	0.703521	0.80861	VPS9D1	protein_coding
ENSG00000075407.18	14.1763	-0.0157166	0.103864	-0.151319	0.879724	0.927051	ZNF37A	protein_coding
ENSG00000075413.19	59.3561	-0.266924	0.0732962	-3.64172	0.000270825	0.00316247	MARK3	protein_coding
ENSG00000075415.15	32.319	-0.00209533	0.0818226	-0.0256082	0.97957	0.988224	SLC25A3	protein_coding
ENSG00000075420.13	67.0111	0.427701	0.0996994	4.28991	1.78746e-05	0.000367107	FNDC3B	protein_coding
ENSG00000075426.12	42.4922	0.487382	0.151585	3.21525	0.00130333	0.0103556	FOSL2	protein_coding
ENSG00000075429.9	0.99503	1.53719	0.587665	2.61576	0.00890294	0.0430798	CACNG5	protein_coding
ENSG00000075461.6	0.236859	1.05794	0.828019	1.27768	0.201363	NA	CACNG4	protein_coding
ENSG00000075539.15	36.2112	-0.263512	0.0703497	-3.74575	0.000179857	0.0022831	FRYL	protein_coding
ENSG00000075568.17	15.533	-0.128	0.117938	-1.08532	0.277782	0.440506	TMEM131	protein_coding
ENSG00000075618.18	11.0365	1.37436	0.263173	5.22225	1.76759e-07	7.90667e-06	FSCN1	protein_coding
ENSG00000075624.17	6753.89	0.0259923	0.108507	0.239544	0.810684	0.883948	ACTB	protein_coding
ENSG00000075643.6	0.649899	0.0792104	0.443308	0.17868	0.858189	0.913136	MOCOS	protein_coding
ENSG00000075651.16	9.05711	1.13825	0.157659	7.21967	5.2115e-13	1.59191e-10	PLD1	protein_coding
ENSG00000075673.12	0.723665	0.973519	0.594445	1.63769	0.101486	0.227858	ATP12A	protein_coding
ENSG00000075702.19	3.78092	-0.018974	0.194023	-0.0977925	0.922097	0.953705	WDR62	protein_coding
ENSG00000075711.21	38.6846	-0.164913	0.0995477	-1.65662	0.0975962	0.221988	DLG1	protein_coding
ENSG00000075785.14	148.725	0.37286	0.057156	6.52355	6.86618e-11	9.96485e-09	RAB7A	protein_coding
ENSG00000075790.12	0.566261	0.135794	0.374202	0.362891	0.716686	0.818129	BCAP29	protein_coding
ENSG00000075826.17	1.77916	-0.091972	0.32135	-0.286206	0.774721	0.859738	SEC31B	protein_coding
ENSG00000075856.12	26.7031	-0.23248	0.0867133	-2.68102	0.00733975	0.0372681	SART3	protein_coding
ENSG00000075884.14	26.4216	0.167528	0.0942458	1.77756	0.0754755	0.188141	ARHGAP15	protein_coding
ENSG00000075886.11	0.0713983	0.463588	1.70826	0.27138	0.786099	NA	TUBA3D	protein_coding
ENSG00000075891.23	0.868203	0.429428	0.574576	0.747381	0.454833	0.609782	PAX2	protein_coding
ENSG00000075914.13	3.52924	0.0962453	0.180211	0.534069	0.593294	0.725539	EXOSC7	protein_coding
ENSG00000075945.13	29.2518	0.163547	0.211939	0.771668	0.440311	0.596211	KIFAP3	protein_coding
ENSG00000075975.17	8.24795	-0.0687982	0.120379	-0.571515	0.567651	0.704402	MKRN2	protein_coding
ENSG00000076003.5	25.554	0.12161	0.120958	1.00539	0.314711	0.477211	MCM6	protein_coding
ENSG00000076043.11	8.91053	0.451263	0.128205	3.51986	0.000431772	0.00453054	REXO2	protein_coding
ENSG00000076053.12	8.85309	0.391993	0.118502	3.30789	0.000940003	0.00813007	RBM7	protein_coding
ENSG00000076067.13	18.1445	0.339926	0.147763	2.30048	0.021421	0.0795034	RBMS2	protein_coding
ENSG00000076108.12	86.9667	0.0341305	0.062975	0.541969	0.58784	0.721315	BAZ2A	protein_coding
ENSG00000076201.16	11.4377	-0.341507	0.124517	-2.74266	0.00609435	0.0326684	PTPN23	protein_coding
ENSG00000076242.16	11.618	0.116026	0.100365	1.15604	0.247666	0.408055	MLH1	protein_coding
ENSG00000076248.11	3.68552	0.119728	0.197824	0.605224	0.54503	0.685168	UNG	protein_coding
ENSG00000076258.10	1.05409	0.0428095	0.314264	0.136221	0.891646	0.934203	FMO4	protein_coding
ENSG00000076321.11	4.9479	-0.223217	0.15507	-1.43946	0.150021	0.29391	KLHL20	protein_coding
ENSG00000076344.16	0.380815	0.715953	0.600587	1.19209	0.233226	NA	RGS11	protein_coding
ENSG00000076351.13	1.31145	0.729494	0.31898	2.28696	0.0221982	0.0814582	SLC46A1	protein_coding
ENSG00000076356.7	3.59957	0.398907	0.226134	1.76403	0.0777268	0.191815	PLXNA2	protein_coding
ENSG00000076382.17	8.20822	0.0617967	0.194426	0.317842	0.750605	0.842548	SPAG5	protein_coding
ENSG00000076513.17	48.4645	0.373556	0.0745568	5.01036	5.43278e-07	2.0785e-05	ANKRD13A	protein_coding
ENSG00000076554.16	11.766	-0.284789	0.149898	-1.89988	0.057449	0.156638	TPD52	protein_coding
ENSG00000076555.15	9.15341	0.57362	0.163409	3.51033	0.000447545	0.00464289	ACACB	protein_coding
ENSG00000076604.15	2.92938	-0.860922	0.250047	-3.44304	0.000575206	0.00559189	TRAF4	protein_coding
ENSG00000076641.4	16.9963	0.121251	0.142126	0.85312	0.393593	0.55465	PAG1	protein_coding
ENSG00000076650.7	12.7006	-0.283165	0.111401	-2.54186	0.0110266	0.0502833	GPATCH1	protein_coding
ENSG00000076662.10	24.7979	0.199429	0.135058	1.47661	0.13978	0.280464	ICAM3	protein_coding
ENSG00000076685.19	45.1312	0.276952	0.0727432	3.80726	0.000140516	0.00187005	NT5C2	protein_coding
ENSG00000076706.17	2.50705	1.20039	0.312446	3.8419	0.000122085	0.0016698	MCAM	protein_coding
ENSG00000076826.10	0.602113	1.04317	0.572558	1.82194	0.0684638	0.176212	CAMSAP3	protein_coding
ENSG00000076864.20	3.9917	1.09212	0.408769	2.67173	0.00754619	0.0380353	RAP1GAP	protein_coding
ENSG00000076924.12	13.0081	-0.618755	0.140362	-4.40827	1.042e-05	0.000237585	XAB2	protein_coding
ENSG00000076928.18	72.8337	-0.505274	0.126876	-3.98241	6.82195e-05	0.00105278	ARHGEF1	protein_coding
ENSG00000076944.16	53.1113	0.357203	0.12528	2.85124	0.00435484	0.0256127	STXBP2	protein_coding
ENSG00000076984.18	17.3142	-0.171692	0.0961532	-1.78561	0.0741623	0.185855	MAP2K7	protein_coding
ENSG00000077009.13	0.163782	0.880636	1.46118	0.602687	0.546717	NA	NMRK2	protein_coding
ENSG00000077044.11	62.9326	-0.169424	0.123532	-1.37151	0.170217	0.318747	DGKD	protein_coding
ENSG00000077063.11	2.27736	1.56011	0.345895	4.51036	6.47168e-06	0.000164737	CTTNBP2	protein_coding
ENSG00000077080.10	0.136221	0.781165	1.19797	0.652071	0.514355	NA	ACTL6B	protein_coding
ENSG00000077092.19	1.4422	1.19798	0.395726	3.02729	0.00246759	0.0167737	RARB	protein_coding
ENSG00000077097.16	79.0284	-0.0200913	0.0700696	-0.286734	0.774316	0.859339	TOP2B	protein_coding
ENSG00000077147.16	21.3379	-0.0448829	0.112121	-0.400309	0.688929	0.797428	TM9SF3	protein_coding
ENSG00000077150.20	23.722	-0.0460257	0.147635	-0.311754	0.755228	0.845905	NFKB2	protein_coding
ENSG00000077152.11	2.5338	0.0955862	0.245727	0.388994	0.697281	0.803549	UBE2T	protein_coding
ENSG00000077157.22	10.5394	0.300161	0.119823	2.50504	0.0122436	0.054115	PPP1R12B	protein_coding
ENSG00000077232.19	11.9453	0.0560502	0.129343	0.433344	0.664765	0.780894	DNAJC10	protein_coding
ENSG00000077235.18	15.0266	-0.34739	0.112463	-3.08893	0.00200881	0.0144087	GTF3C1	protein_coding
ENSG00000077238.14	16.465	0.292278	0.156777	1.8643	0.0622799	0.165665	IL4R	protein_coding
ENSG00000077254.14	41.7602	-0.0514534	0.122697	-0.419352	0.674959	0.787767	USP33	protein_coding
ENSG00000077312.9	11.6865	-0.277712	0.144914	-1.91639	0.0553156	0.152326	SNRPA	protein_coding
ENSG00000077327.16	0.414513	0.179878	0.679146	0.264859	0.791118	0.870804	SPAG6	protein_coding
ENSG00000077348.9	1.70012	-0.252899	0.233505	-1.08305	0.278785	0.441522	EXOSC5	protein_coding
ENSG00000077380.16	35.2752	0.138926	0.0901878	1.54041	0.12346	0.258876	DYNC1I2	protein_coding
ENSG00000077420.16	86.0102	0.310186	0.115575	2.68386	0.00727775	0.0370315	APBB1IP	protein_coding
ENSG00000077454.16	6.54679	-0.0831866	0.156269	-0.53233	0.594498	0.726613	LRCH4	protein_coding
ENSG00000077458.13	10.6383	-0.12105	0.100644	-1.20275	0.229072	0.387301	FAM76B	protein_coding
ENSG00000077463.15	2.726	-0.172821	0.209027	-0.826785	0.408359	0.567807	SIRT6	protein_coding
ENSG00000077498.9	0.087177	0.820301	1.67057	0.491032	0.623404	NA	TYR	protein_coding
ENSG00000077514.9	8.15027	0.231719	0.125646	1.84422	0.0651511	0.170743	POLD3	protein_coding
ENSG00000077522.15	1.86462	1.26236	0.451034	2.79881	0.00512919	0.0288362	ACTN2	protein_coding
ENSG00000077549.19	160.543	0.198432	0.0753768	2.63254	0.00847497	0.0415099	CAPZB	protein_coding
ENSG00000077585.14	9.04695	-0.331895	0.170686	-1.94447	0.0518383	0.145759	GPR137B	protein_coding
ENSG00000077616.11	0.478691	1.25855	0.526193	2.39181	0.0167657	0.067057	NAALAD2	protein_coding
ENSG00000077684.16	25.5856	0.119737	0.12155	0.98509	0.32458	0.487297	JADE1	protein_coding
ENSG00000077782.22	2.91227	0.479438	0.223389	2.1462	0.0318567	0.104367	FGFR1	protein_coding
ENSG00000077800.13	0.369883	0.661314	0.77662	0.851528	0.394476	NA	FKBP6	protein_coding
ENSG00000077935.17	0.681081	0.126816	0.398006	0.318628	0.750009	0.842156	SMC1B	protein_coding
ENSG00000077942.19	0.749905	0.273012	0.556547	0.490546	0.623747	0.74909	FBLN1	protein_coding
ENSG00000077943.8	1.96452	0.768755	0.329116	2.33582	0.0195008	0.0745182	ITGA8	protein_coding
ENSG00000077984.6	40.4763	0.530184	0.162467	3.26333	0.00110111	0.00915724	CST7	protein_coding
ENSG00000078018.21	8.74383	0.61007	0.298142	2.04624	0.0407325	0.123568	MAP2	protein_coding
ENSG00000078043.16	8.44438	0.3217	0.118566	2.71325	0.00666274	0.0349177	PIAS2	protein_coding
ENSG00000078053.17	1.08998	1.04628	0.412444	2.53679	0.0111874	0.0506922	AMPH	protein_coding
ENSG00000078070.13	7.71764	-0.206626	0.13155	-1.5707	0.116252	0.248767	MCCC1	protein_coding
ENSG00000078081.8	1.20272	-0.266272	0.372351	-0.715111	0.474541	0.625483	LAMP3	protein_coding
ENSG00000078098.14	1.07205	0.857813	0.450276	1.90508	0.0567694	0.155335	FAP	protein_coding
ENSG00000078114.19	4.24824	0.481005	0.22005	2.18589	0.0288234	0.0975343	NEBL	protein_coding
ENSG00000078124.13	15.2608	0.19373	0.197082	0.98299	0.325612	0.488279	ACER3	protein_coding
ENSG00000078140.14	57.4479	-0.330862	0.111035	-2.9798	0.00288439	0.0189395	UBE2K	protein_coding
ENSG00000078142.13	47.315	-0.615133	0.155059	-3.96708	7.27584e-05	0.00110597	PIK3C3	protein_coding
ENSG00000078177.14	12.4394	-0.0948635	0.107255	-0.884467	0.376444	0.537809	N4BP2	protein_coding
ENSG00000078237.7	3.39697	-0.0808307	0.189445	-0.42667	0.66962	0.783847	TIGAR	protein_coding
ENSG00000078246.17	3.58215	0.685766	0.208494	3.28914	0.00100495	0.00854852	TULP3	protein_coding
ENSG00000078269.15	11.7633	0.217224	0.118797	1.82853	0.06747	0.17463	SYNJ2	protein_coding
ENSG00000078295.17	1.62276	1.40588	0.437808	3.21117	0.00132195	0.0104733	ADCY2	protein_coding
ENSG00000078304.19	66.7956	-0.144063	0.0782041	-1.84214	0.065454	0.171304	PPP2R5C	protein_coding
ENSG00000078319.10	6.81926	-0.151453	0.136118	-1.11266	0.265854	0.427375	PMS2P1	transcribed_unprocessed_pseudogene
ENSG00000078328.23	1.71156	1.52084	0.398832	3.81324	0.000137157	0.00183168	RBFOX1	protein_coding
ENSG00000078369.18	213.924	0.0243312	0.0619791	0.392571	0.694636	0.80175	GNB1	protein_coding
ENSG00000078399.19	0.344385	0.668991	0.464295	1.44088	0.14962	NA	HOXA9	protein_coding
ENSG00000078401.7	1.1976	0.27692	0.309812	0.893832	0.371412	0.533293	EDN1	protein_coding
ENSG00000078403.17	16.2684	0.110366	0.103999	1.06122	0.288588	0.451364	MLLT10	protein_coding
ENSG00000078487.18	3.87183	-0.120484	0.181758	-0.662882	0.507406	0.653802	ZCWPW1	protein_coding
ENSG00000078549.15	0.51594	1.27943	0.591746	2.16212	0.0306088	0.101643	ADCYAP1R1	protein_coding
ENSG00000078579.9	0.232131	0.714243	1.00983	0.707292	0.479385	NA	FGF20	protein_coding
ENSG00000078618.22	106.662	0.025919	0.12547	0.206576	0.836341	0.900545	NRDC	protein_coding
ENSG00000078668.14	46.8148	-0.262466	0.137357	-1.91082	0.0560274	0.153807	VDAC3	protein_coding
ENSG00000078674.18	90.3809	-0.112426	0.0504168	-2.22993	0.0257523	0.090056	PCM1	protein_coding
ENSG00000078687.17	34.9328	-0.262242	0.112408	-2.33295	0.0196507	0.074972	TNRC6C	protein_coding
ENSG00000078699.22	12.7748	-0.190135	0.0975359	-1.94939	0.0512491	0.144695	CBFA2T2	protein_coding
ENSG00000078725.13	0.490488	1.3479	0.485968	2.77363	0.00554345	0.0305056	BRINP1	protein_coding
ENSG00000078747.16	44.6811	-0.140125	0.0615455	-2.27678	0.0227993	0.082971	ITCH	protein_coding
ENSG00000078795.17	0.51174	0.672634	0.529532	1.27024	0.203998	0.35973	PKD2L2	protein_coding
ENSG00000078804.13	16.052	0.478122	0.119843	3.98959	6.61888e-05	0.00102804	TP53INP2	protein_coding
ENSG00000078808.19	15.4566	-0.0626823	0.115116	-0.544517	0.586086	0.719806	SDF4	protein_coding
ENSG00000078814.17	0.885547	0.105711	0.437049	0.241874	0.808878	0.882829	MYH7B	protein_coding
ENSG00000078898.7	0.307603	1.04464	0.777194	1.34412	0.178911	NA	BPIFB2	protein_coding
ENSG00000078900.15	1.46695	0.120193	0.319861	0.375765	0.707091	0.811163	TP73	protein_coding
ENSG00000078902.16	17.391	0.256311	0.116712	2.19609	0.0280858	0.0957285	TOLLIP	protein_coding
ENSG00000078967.13	5.16361	0.109221	0.15369	0.710653	0.477299	0.627831	UBE2D4	protein_coding
ENSG00000079101.16	0.895509	1.02754	0.560827	1.83219	0.0669236	0.173615	CLUL1	protein_coding
ENSG00000079102.16	6.23982	0.56497	0.200799	2.8136	0.00489898	0.0279005	RUNX1T1	protein_coding
ENSG00000079112.10	0.503814	1.36077	0.585848	2.32273	0.0201938	0.0762725	CDH17	protein_coding
ENSG00000079134.12	7.45596	0.0532581	0.142322	0.374209	0.708249	0.812104	THOC1	protein_coding
ENSG00000079150.18	0.418303	0.281163	0.408758	0.687849	0.491548	0.64027	FKBP7	protein_coding
ENSG00000079156.17	1.76763	0.801584	0.355915	2.25218	0.0243111	0.0864837	OSBPL6	protein_coding
ENSG00000079215.15	3.0314	1.42074	0.284466	4.99443	5.90083e-07	2.21356e-05	SLC1A3	protein_coding
ENSG00000079246.16	86.7855	0.334823	0.0710518	4.71238	2.44843e-06	7.48908e-05	XRCC5	protein_coding
ENSG00000079257.8	8.16357	-0.164853	0.204619	-0.805661	0.420438	0.578005	LXN	protein_coding
ENSG00000079263.19	30.2077	-0.763707	0.133065	-5.73934	9.50445e-09	6.47556e-07	SP140	protein_coding
ENSG00000079277.22	17.7209	0.326221	0.114287	2.85439	0.00431191	0.0254457	MKNK1	protein_coding
ENSG00000079308.20	107.813	0.293526	0.130189	2.25462	0.024157	0.0861363	TNS1	protein_coding
ENSG00000079313.15	13.4971	-0.396408	0.120931	-3.27796	0.00104559	0.00880195	REXO1	protein_coding
ENSG00000079332.15	28.7378	0.0318749	0.0643289	0.495498	0.620248	0.746534	SAR1A	protein_coding
ENSG00000079335.20	9.51195	-0.165131	0.124881	-1.32231	0.186065	0.338211	CDC14A	protein_coding
ENSG00000079337.16	3.99278	0.716825	0.230536	3.10938	0.00187478	0.0136764	RAPGEF3	protein_coding
ENSG00000079385.23	5.46344	1.21544	0.205938	5.90198	3.59158e-09	2.8679e-07	CEACAM1	protein_coding
ENSG00000079387.14	16.5238	-0.10044	0.0936257	-1.07278	0.283371	0.446069	SENP1	protein_coding
ENSG00000079393.21	0.246772	1.29609	0.856776	1.51275	0.130343	NA	DUSP13	protein_coding
ENSG00000079432.9	48.0677	-0.147121	0.0817183	-1.80035	0.0718057	0.1817	CIC	protein_coding
ENSG00000079435.10	2.57191	0.729778	0.212807	3.42931	0.000605128	0.00581092	LIPE	protein_coding
ENSG00000079459.13	30.5232	-0.0502217	0.0934685	-0.537312	0.591052	0.724047	FDFT1	protein_coding
ENSG00000079462.8	2.2114	-0.167224	0.243448	-0.686898	0.492147	0.64079	PAFAH1B3	protein_coding
ENSG00000079557.5	0.524708	0.0539623	0.602841	0.0895132	0.928674	0.957636	AFM	protein_coding
ENSG00000079616.13	11.0669	-0.275234	0.159617	-1.72434	0.0846465	0.202378	KIF22	protein_coding
ENSG00000079689.14	0.193286	0.894951	1.19354	0.74983	0.453357	NA	SCGN	protein_coding
ENSG00000079691.18	10.0331	0.101231	0.193767	0.522436	0.601367	0.732166	CARMIL1	protein_coding
ENSG00000079739.17	11.4659	0.492309	0.1339	3.6767	0.000236274	0.00284534	PGM1	protein_coding
ENSG00000079785.16	20.0659	0.202709	0.109068	1.85855	0.0630911	0.167204	DDX1	protein_coding
ENSG00000079805.19	75.1793	-0.0901221	0.0903011	-0.998018	0.318271	0.480942	DNM2	protein_coding
ENSG00000079819.19	32.5783	0.190579	0.119181	1.59907	0.109805	0.239552	EPB41L2	protein_coding
ENSG00000079841.18	1.73153	0.420568	0.36195	1.16195	0.245255	0.405472	RIMS1	protein_coding
ENSG00000079931.15	0.605284	0.618683	0.465396	1.32937	0.183726	0.335449	MOXD1	protein_coding
ENSG00000079950.14	57.3812	-0.0255576	0.110861	-0.230536	0.817675	0.889174	STX7	protein_coding
ENSG00000079974.18	3.08138	-0.43733	0.18615	-2.34934	0.0188068	0.0725286	RABL2B	protein_coding
ENSG00000079999.14	12.2778	-0.313266	0.147176	-2.12852	0.0332943	0.107683	KEAP1	protein_coding
ENSG00000080007.8	1.877	0.486602	0.323941	1.50213	0.133063	0.27166	DDX43	protein_coding
ENSG00000080031.10	1.42129	1.19012	0.405746	2.93317	0.00335521	0.0211628	PTPRH	protein_coding
ENSG00000080166.16	0.564035	1.35234	0.549891	2.45929	0.0139213	0.0590434	DCT	protein_coding
ENSG00000080189.15	5.99826	0.334775	0.142309	2.35244	0.0186505	0.0721571	SLC35C2	protein_coding
ENSG00000080200.10	12.6435	0.339285	0.159192	2.1313	0.0330641	0.107083	CRYBG3	protein_coding
ENSG00000080224.17	0.840044	1.83546	0.559847	3.27851	0.00104358	0.00878891	EPHA6	protein_coding
ENSG00000080293.10	0.575648	0.100969	0.609675	0.165611	0.868463	0.919295	SCTR	protein_coding
ENSG00000080298.16	9.05077	-0.0409791	0.130074	-0.315043	0.752729	0.844297	RFX3	protein_coding
ENSG00000080345.18	30.2072	0.185868	0.0815353	2.2796	0.0226317	0.082548	RIF1	protein_coding
ENSG00000080371.6	51.2095	0.390523	0.0779885	5.00744	5.51579e-07	2.1019e-05	RAB21	protein_coding
ENSG00000080493.18	1.59277	0.148192	0.344239	0.43049	0.666839	0.782383	SLC4A4	protein_coding
ENSG00000080503.24	123.97	-0.0614963	0.0586731	-1.04812	0.294584	0.458136	SMARCA2	protein_coding
ENSG00000080511.5	0.166072	1.18921	0.956256	1.24362	0.213641	NA	RDH8	protein_coding
ENSG00000080546.13	6.6052	0.265848	0.142265	1.86868	0.0616676	0.164572	SESN1	protein_coding
ENSG00000080573.7	2.12619	0.738784	0.335474	2.20221	0.0276507	0.094749	COL5A3	protein_coding
ENSG00000080603.17	6.38695	-0.357021	0.142999	-2.49667	0.0125367	0.0550436	SRCAP	protein_coding
ENSG00000080608.10	13.8524	-0.0231256	0.109242	-0.21169	0.832349	0.898008	PUM3	protein_coding
ENSG00000080618.17	1.85224	0.0555236	0.472033	0.117627	0.906364	0.94409	CPB2	protein_coding
ENSG00000080644.16	0.488193	0.873306	0.56235	1.55296	0.120433	0.254616	CHRNA3	protein_coding
ENSG00000080709.16	1.10432	2.15329	0.412843	5.21576	1.83063e-07	8.09855e-06	KCNN2	protein_coding
ENSG00000080802.19	17.5476	-0.0941927	0.0835292	-1.12766	0.259463	0.420154	CNOT4	protein_coding
ENSG00000080815.19	27.4738	-0.247353	0.0964081	-2.56569	0.010297	0.0478868	PSEN1	protein_coding
ENSG00000080819.9	9.23014	0.294674	0.211797	1.3913	0.164134	0.311406	CPOX	protein_coding
ENSG00000080822.17	5.04556	-0.293961	0.147122	-1.99807	0.0457087	0.133843	CLDND1	protein_coding
ENSG00000080823.23	2.24685	0.993557	0.353174	2.81322	0.00490474	0.0279154	MOK	protein_coding
ENSG00000080824.19	371.433	-0.0751243	0.115651	-0.649576	0.515966	0.660673	HSP90AA1	protein_coding
ENSG00000080839.12	17.362	-0.216641	0.114731	-1.88825	0.0589922	0.159176	RBL1	protein_coding
ENSG00000080845.19	21.5549	0.112403	0.108272	1.03815	0.299198	0.462617	DLGAP4	protein_coding
ENSG00000080854.16	2.82692	0.442492	0.302975	1.46049	0.144155	0.286376	IGSF9B	protein_coding
ENSG00000080910.13	0.243075	0.578611	0.780735	0.74111	0.458627	NA	CFHR2	protein_coding
ENSG00000080947.15	1.13707	0.0223471	0.316264	0.0706595	0.943669	0.966007	CROCCP3	transcribed_unprocessed_pseudogene
ENSG00000080986.13	6.6618	0.20896	0.210123	0.994466	0.319996	0.482754	NDC80	protein_coding
ENSG00000081014.11	9.88658	-0.224439	0.0999346	-2.24586	0.0247131	0.0873668	AP4E1	protein_coding
ENSG00000081019.13	15.3322	0.149029	0.100681	1.48021	0.138816	0.279024	RSBN1	protein_coding
ENSG00000081026.19	4.42814	0.448494	0.195783	2.29077	0.0219766	0.0809258	MAGI3	protein_coding
ENSG00000081041.9	1.55559	0.139395	0.304625	0.457594	0.647244	0.767346	CXCL2	protein_coding
ENSG00000081051.8	0.441711	0.949435	0.788763	1.2037	0.228705	0.386817	AFP	protein_coding
ENSG00000081052.14	1.71388	0.721366	0.414663	1.73965	0.0819214	0.198226	COL4A4	protein_coding
ENSG00000081059.20	45.7705	-1.16262	0.179696	-6.46995	9.8033e-11	1.34753e-08	TCF7	protein_coding
ENSG00000081087.15	6.26943	0.39455	0.191245	2.06306	0.0391068	0.11997	OSTM1	protein_coding
ENSG00000081138.14	1.16758	1.76322	0.51428	3.42853	0.000606865	0.00582179	CDH7	protein_coding
ENSG00000081148.12	1.33471	0.399082	0.309341	1.2901	0.197015	0.35164	IMPG2	protein_coding
ENSG00000081154.12	81.7249	-0.265917	0.122834	-2.16485	0.0303989	0.101144	PCNP	protein_coding
ENSG00000081177.18	1.44184	0.454172	0.3429	1.3245	0.185336	0.337364	EXD2	protein_coding
ENSG00000081181.8	4.25129	-0.244099	0.301434	-0.809793	0.418059	0.575969	ARG2	protein_coding
ENSG00000081189.16	60.9561	-0.429697	0.131915	-3.25738	0.00112445	0.00931507	MEF2C	protein_coding
ENSG00000081237.20	93.7084	-0.198337	0.147163	-1.34774	0.177743	0.328199	PTPRC	protein_coding
ENSG00000081248.12	1.13272	0.619912	0.459059	1.3504	0.176889	0.327187	CACNA1S	protein_coding
ENSG00000081277.13	1.0427	0.260894	0.421562	0.618874	0.535999	0.677934	PKP1	protein_coding
ENSG00000081307.15	8.40722	0.384359	0.132345	2.90421	0.00368179	0.0226004	UBA5	protein_coding
ENSG00000081320.11	124.407	-0.0320726	0.109757	-0.292215	0.770122	0.856413	STK17B	protein_coding
ENSG00000081377.17	59.1866	-0.216825	0.254598	-0.851636	0.394416	0.555363	CDC14B	protein_coding
ENSG00000081386.13	8.0888	-0.122497	0.132193	-0.926651	0.354108	0.516168	ZNF510	protein_coding
ENSG00000081479.15	2.54209	1.4049	0.423037	3.32098	0.000897023	0.00785787	LRP2	protein_coding
ENSG00000081665.14	9.45598	0.0255108	0.110505	0.230856	0.817427	0.889033	ZNF506	protein_coding
ENSG00000081692.13	1.7024	-0.358866	0.23332	-1.53808	0.124028	0.259632	JMJD4	protein_coding
ENSG00000081721.12	3.11857	0.0729078	0.209357	0.348246	0.727655	0.825989	DUSP12	protein_coding
ENSG00000081760.17	4.94727	0.168256	0.157359	1.06925	0.284957	0.447679	AACS	protein_coding
ENSG00000081791.9	7.21484	0.0732465	0.13251	0.552763	0.580425	0.715319	DELE1	protein_coding
ENSG00000081800.9	0.453952	1.20535	0.743088	1.62209	0.104785	0.232448	SLC13A1	protein_coding
ENSG00000081803.16	4.10949	1.02283	0.235157	4.34955	1.36416e-05	0.000296442	CADPS2	protein_coding
ENSG00000081818.4	0.322679	0.478623	0.668467	0.716001	0.473991	NA	PCDHB4	protein_coding
ENSG00000081842.18	0.145173	0.847056	1.31151	0.645863	0.518368	NA	PCDHA6	protein_coding
ENSG00000081853.15	0.402364	1.23116	0.60185	2.04563	0.0407925	NA	PCDHGA2	protein_coding
ENSG00000081870.12	8.19821	0.191616	0.139671	1.37191	0.170092	0.318619	HSPB11	protein_coding
ENSG00000081913.14	5.49374	0.1712	0.170186	1.00596	0.314436	0.47702	PHLPP1	protein_coding
ENSG00000081923.15	4.02366	0.988181	0.21978	4.49622	6.91712e-06	0.000173777	ATP8B1	protein_coding
ENSG00000081985.13	2.421	-0.33622	0.266897	-1.25974	0.207764	0.363516	IL12RB2	protein_coding
ENSG00000082014.17	10.5189	0.788189	0.175742	4.48493	7.29382e-06	0.000180879	SMARCD3	protein_coding
ENSG00000082068.9	8.80699	0.0141602	0.119406	0.118589	0.905601	0.943538	WDR70	protein_coding
ENSG00000082074.19	444.676	0.184605	0.0831651	2.21974	0.0264361	0.0918131	FYB1	protein_coding
ENSG00000082126.18	0.677124	1.77246	0.528056	3.35658	0.000789121	0.00712615	MPP4	protein_coding
ENSG00000082146.13	27.5575	0.127177	0.184858	0.68797	0.491472	0.640214	STRADB	protein_coding
ENSG00000082153.18	42.4762	0.20154	0.0745852	2.70215	0.00688924	0.0356868	BZW1	protein_coding
ENSG00000082175.15	1.37611	0.726595	0.381859	1.90278	0.057069	0.155816	PGR	protein_coding
ENSG00000082196.21	0.425244	0.546737	0.383352	1.4262	0.15381	0.298891	C1QTNF3	protein_coding
ENSG00000082212.13	35.7764	0.0894069	0.0698593	1.27981	0.20061	0.355712	ME2	protein_coding
ENSG00000082213.18	7.07561	0.0977708	0.112092	0.872239	0.383078	0.544056	C5orf22	protein_coding
ENSG00000082258.13	9.0421	0.0603043	0.120811	0.499163	0.617665	0.744805	CCNT2	protein_coding
ENSG00000082269.17	4.63969	0.249378	0.159153	1.5669	0.117138	0.250023	FAM135A	protein_coding
ENSG00000082293.13	2.06263	0.678388	0.300307	2.25898	0.0238844	0.0855764	COL19A1	protein_coding
ENSG00000082397.18	30.408	-0.373257	0.148676	-2.51055	0.0120545	0.0535856	EPB41L3	protein_coding
ENSG00000082438.18	12.8623	-0.254007	0.143555	-1.76941	0.0768257	0.190397	COBLL1	protein_coding
ENSG00000082482.14	0.481459	1.50062	0.615491	2.43809	0.014765	0.0614904	KCNK2	protein_coding
ENSG00000082497.12	0.384736	0.643663	0.463037	1.39009	0.164502	NA	SERTAD4	protein_coding
ENSG00000082512.15	8.74307	-0.518167	0.16092	-3.22003	0.00128177	0.010235	TRAF5	protein_coding
ENSG00000082515.18	6.81027	-0.0869875	0.131215	-0.662938	0.507371	0.653799	MRPL22	protein_coding
ENSG00000082516.9	6.15325	-0.239476	0.13737	-1.7433	0.0812817	0.197025	GEMIN5	protein_coding
ENSG00000082556.14	0.584968	1.7816	0.506109	3.5202	0.000431226	0.00452728	OPRK1	protein_coding
ENSG00000082641.16	39.1855	0.12921	0.12362	1.04522	0.295922	0.459325	NFE2L1	protein_coding
ENSG00000082684.16	0.990742	1.32049	0.543395	2.43008	0.0150956	0.0623123	SEMA5B	protein_coding
ENSG00000082701.17	40.6663	0.110063	0.0757562	1.45286	0.146262	0.289211	GSK3B	protein_coding
ENSG00000082781.12	46.2169	0.00625097	0.26454	0.0236296	0.981148	0.98927	ITGB5	protein_coding
ENSG00000082805.20	47.6944	-0.0872361	0.0824755	-1.05772	0.290183	0.453233	ERC1	protein_coding
ENSG00000082898.19	93.4798	-0.244145	0.0960972	-2.54061	0.011066	0.0503916	XPO1	protein_coding
ENSG00000082929.8	0.198978	1.17345	0.859905	1.36462	0.172372	NA	LINC01587	lncRNA
ENSG00000082996.20	27.0751	-0.0611347	0.106079	-0.576314	0.564403	0.701956	RNF13	protein_coding
ENSG00000083067.24	2.60474	1.26212	0.427221	2.95426	0.00313417	0.0201643	TRPM3	protein_coding
ENSG00000083093.10	5.07171	0.0990364	0.140977	0.7025	0.482368	0.63169	PALB2	protein_coding
ENSG00000083097.15	10.8066	-0.258157	0.115395	-2.23716	0.0252759	0.0887816	DOP1A	protein_coding
ENSG00000083099.11	8.2338	0.265245	0.126749	2.09269	0.0363767	0.114205	LYRM2	protein_coding
ENSG00000083123.15	2.91109	-0.136768	0.167414	-0.816941	0.413962	0.572661	BCKDHB	protein_coding
ENSG00000083168.11	129.686	-0.145117	0.0647166	-2.24234	0.0249393	0.0878782	KAT6A	protein_coding
ENSG00000083223.18	79.5353	-0.160389	0.077788	-2.06187	0.0392202	0.120241	TUT7	protein_coding
ENSG00000083290.20	14.7515	0.818474	0.212741	3.84727	0.000119442	0.00164777	ULK2	protein_coding
ENSG00000083307.12	0.622863	0.781848	0.524991	1.48926	0.136419	0.276042	GRHL2	protein_coding
ENSG00000083312.19	44.5778	0.259035	0.125033	2.07174	0.0382899	0.118087	TNPO1	protein_coding
ENSG00000083444.17	5.18772	0.290583	0.183594	1.58275	0.113479	0.244847	PLOD1	protein_coding
ENSG00000083454.22	1.9489	-0.192309	0.295508	-0.650773	0.515193	0.659947	P2RX5	protein_coding
ENSG00000083457.12	4.58429	0.0044192	0.151825	0.0291073	0.976779	0.986623	ITGAE	protein_coding
ENSG00000083520.15	19.7176	-0.0639885	0.0972297	-0.658117	0.510463	0.656071	DIS3	protein_coding
ENSG00000083535.16	8.22623	-0.092854	0.141975	-0.654019	0.5131	0.658141	PIBF1	protein_coding
ENSG00000083544.16	15.985	-0.330366	0.124253	-2.65882	0.00784152	0.0390938	TDRD3	protein_coding
ENSG00000083622.8	0.0985936	0.846965	2.7689	0.305885	0.759692	NA	AC000111.6	lncRNA
ENSG00000083635.8	2.52716	-0.022921	0.226108	-0.101372	0.919255	0.9518	NUFIP1	protein_coding
ENSG00000083642.19	33.8827	-0.0647008	0.076082	-0.850408	0.395098	0.55612	PDS5B	protein_coding
ENSG00000083720.13	9.5512	-0.253745	0.13797	-1.83914	0.0658951	0.172059	OXCT1	protein_coding
ENSG00000083782.8	0.0820717	0.993618	1.84852	0.53752	0.590909	NA	EPYC	protein_coding
ENSG00000083799.18	52.9413	-0.139037	0.089614	-1.55151	0.120779	0.255128	CYLD	protein_coding
ENSG00000083807.10	1.40579	0.231868	0.267597	0.866482	0.386226	0.546992	SLC27A5	protein_coding
ENSG00000083812.12	1.90977	-0.379447	0.230562	-1.64575	0.0998152	0.225398	ZNF324	protein_coding
ENSG00000083814.13	3.25381	-0.353845	0.189344	-1.8688	0.0616506	0.16455	ZNF671	protein_coding
ENSG00000083817.9	1.50288	-0.00956436	0.257031	-0.037211	0.970317	0.983431	ZNF416	protein_coding
ENSG00000083828.16	7.58638	-0.0815337	0.117636	-0.693101	0.488246	0.63735	ZNF586	protein_coding
ENSG00000083838.16	1.34831	-0.159069	0.28285	-0.56238	0.573857	0.709678	ZNF446	protein_coding
ENSG00000083844.10	10.1665	-0.103694	0.124861	-0.830477	0.406269	0.565924	ZNF264	protein_coding
ENSG00000083845.9	108.256	-0.327298	0.120581	-2.71434	0.0066408	0.0348407	RPS5	protein_coding
ENSG00000083857.14	2.45013	1.22132	0.302602	4.03607	5.43538e-05	0.000882326	FAT1	protein_coding
ENSG00000083896.13	70.5114	-0.0836073	0.0771925	-1.0831	0.278763	0.441522	YTHDC1	protein_coding
ENSG00000083937.10	18.9887	0.404564	0.107801	3.75286	0.000174826	0.00223248	CHMP2B	protein_coding
ENSG00000084070.12	130.36	0.881831	0.122495	7.19889	6.07056e-13	1.71797e-10	SMAP2	protein_coding
ENSG00000084072.17	10.3164	-0.181111	0.107112	-1.69085	0.0908657	0.211938	PPIE	protein_coding
ENSG00000084073.10	7.42253	-0.194384	0.193834	-1.00284	0.315938	0.478582	ZMPSTE24	protein_coding
ENSG00000084090.14	37.4862	-0.1208	0.0770097	-1.56864	0.116733	0.249462	STARD7	protein_coding
ENSG00000084092.7	7.36932	-0.188026	0.134951	-1.39329	0.163532	0.310786	NOA1	protein_coding
ENSG00000084093.19	44.0748	0.0324966	0.0723542	0.449132	0.653336	0.772475	REST	protein_coding
ENSG00000084110.11	6.80854	0.688176	0.173146	3.97454	7.05161e-05	0.00108335	HAL	protein_coding
ENSG00000084112.15	47.2965	0.271313	0.0918609	2.95352	0.00314173	0.0201936	SSH1	protein_coding
ENSG00000084207.18	30.0408	0.266296	0.118764	2.24222	0.0249469	0.0878782	GSTP1	protein_coding
ENSG00000084234.18	40.6475	0.0379584	0.156083	0.243194	0.807855	0.882158	APLP2	protein_coding
ENSG00000084444.14	1.12727	0.356686	0.375517	0.949852	0.342188	0.504641	FAM234B	protein_coding
ENSG00000084453.17	2.52374	-0.44135	0.311418	-1.41723	0.156416	0.302064	SLCO1A2	protein_coding
ENSG00000084463.8	36.4382	0.0801153	0.0709646	1.12895	0.25892	0.419662	WBP11	protein_coding
ENSG00000084623.12	29.5037	-0.146329	0.103618	-1.41219	0.157893	0.303909	EIF3I	protein_coding
ENSG00000084628.10	0.293009	1.17291	0.62062	1.88991	0.0587704	NA	NKAIN1	protein_coding
ENSG00000084636.18	1.29017	0.385169	0.454949	0.846621	0.397207	0.557969	COL16A1	protein_coding
ENSG00000084652.16	22.3958	-0.100361	0.11215	-0.894887	0.370848	0.532979	TXLNA	protein_coding
ENSG00000084674.15	8.20786	-0.239508	0.354986	-0.674696	0.499869	0.647431	APOB	protein_coding
ENSG00000084676.16	89.0294	0.0692439	0.0779639	0.888154	0.374458	0.536086	NCOA1	protein_coding
ENSG00000084693.16	15.9755	0.0864375	0.168162	0.514012	0.607244	0.737018	AGBL5	protein_coding
ENSG00000084710.14	2.4463	0.706245	0.277615	2.54398	0.0109598	0.0500619	EFR3B	protein_coding
ENSG00000084731.15	19.1619	0.384223	0.221968	1.73099	0.0834539	0.200548	KIF3C	protein_coding
ENSG00000084733.11	80.6429	-0.0396054	0.0887527	-0.446245	0.65542	0.773703	RAB10	protein_coding
ENSG00000084734.9	0.902586	1.35577	0.426059	3.18211	0.00146204	0.0113313	GCKR	protein_coding
ENSG00000084754.12	53.1258	0.117233	0.0850121	1.37901	0.167892	0.316291	HADHA	protein_coding
ENSG00000084764.12	1.53748	1.00825	0.325366	3.09883	0.00194287	0.0140506	MAPRE3	protein_coding
ENSG00000084774.14	7.55841	0.0615055	0.147707	0.416402	0.677116	0.789052	CAD	protein_coding
ENSG00000085063.17	9.69737	0.907625	0.139989	6.48353	8.96014e-11	1.25861e-08	CD59	protein_coding
ENSG00000085117.12	21.2654	0.304625	0.226136	1.34709	0.177952	0.328504	CD82	protein_coding
ENSG00000085231.14	9.08911	0.0393055	0.100616	0.390648	0.696057	0.80286	AK6	protein_coding
ENSG00000085265.11	129.761	-0.386746	0.232186	-1.66567	0.0957783	0.219241	FCN1	protein_coding
ENSG00000085274.16	4.94227	0.170177	0.147702	1.15217	0.249253	0.409634	MYNN	protein_coding
ENSG00000085276.19	9.92153	0.243898	0.174153	1.40048	0.161369	0.308228	MECOM	protein_coding
ENSG00000085365.18	5.49171	-0.234096	0.197107	-1.18766	0.234969	0.394118	SCAMP1	protein_coding
ENSG00000085377.15	9.42839	-0.111656	0.126152	-0.88509	0.376108	0.537611	PREP	protein_coding
ENSG00000085382.12	11.2134	-0.0340441	0.123463	-0.275744	0.782745	0.865698	HACE1	protein_coding
ENSG00000085415.16	10.2781	0.139488	0.132365	1.05382	0.291966	0.455242	SEH1L	protein_coding
ENSG00000085433.16	7.10298	0.318574	0.125901	2.53035	0.011395	0.0513427	WDR47	protein_coding
ENSG00000085449.15	20.8472	-0.0590798	0.102831	-0.574532	0.565608	0.702774	WDFY1	protein_coding
ENSG00000085465.13	0.602888	1.06712	0.522495	2.04236	0.0411161	0.12433	OVGP1	protein_coding
ENSG00000085491.17	14.3877	0.394954	0.112421	3.51317	0.000442793	0.00461599	SLC25A24	protein_coding
ENSG00000085511.20	11.5231	-0.249384	0.104905	-2.37724	0.0174428	0.068799	MAP3K4	protein_coding
ENSG00000085514.16	9.77772	0.136847	0.223934	0.611106	0.54113	0.681735	PILRA	protein_coding
ENSG00000085552.17	0.776139	1.45386	0.506916	2.86805	0.00413011	0.0246297	IGSF9	protein_coding
ENSG00000085563.15	3.41526	-0.0487972	0.214685	-0.227297	0.820193	0.89044	ABCB1	protein_coding
ENSG00000085644.14	4.77378	0.210192	0.170472	1.233	0.217575	0.374743	ZNF213	protein_coding
ENSG00000085662.14	7.69623	-0.0579421	0.164803	-0.351584	0.725151	0.824221	AKR1B1	protein_coding
ENSG00000085719.13	35.6818	1.14594	0.166497	6.88266	5.87457e-12	1.20792e-09	CPNE3	protein_coding
ENSG00000085721.13	7.35158	-0.00806345	0.131283	-0.0614206	0.951024	0.971366	RRN3	protein_coding
ENSG00000085733.16	196.087	-0.136708	0.222351	-0.61483	0.538667	0.680013	CTTN	protein_coding
ENSG00000085741.13	0.976874	0.00281935	0.371172	0.00759581	0.993939	0.996892	WNT11	protein_coding
ENSG00000085760.15	10.8658	0.0970454	0.0971018	0.999419	0.317592	0.480165	MTIF2	protein_coding
ENSG00000085788.14	12.75	0.0635327	0.103041	0.616577	0.537514	0.678913	DDHD2	protein_coding
ENSG00000085831.16	5.25948	1.88542	0.386954	4.87247	1.1021e-06	3.82142e-05	TTC39A	protein_coding
ENSG00000085832.17	93.0434	0.0755945	0.075566	1.00038	0.317128	0.479765	EPS15	protein_coding
ENSG00000085840.13	4.01313	0.524238	0.221938	2.3621	0.018172	0.0707754	ORC1	protein_coding
ENSG00000085871.9	2.49938	0.140764	0.226514	0.621439	0.534311	0.676466	MGST2	protein_coding
ENSG00000085872.15	21.8402	-0.224235	0.096076	-2.33393	0.0195994	0.0748206	CHERP	protein_coding
ENSG00000085978.22	9.76172	-0.158041	0.124721	-1.26716	0.205099	0.360948	ATG16L1	protein_coding
ENSG00000085982.14	5.75598	0.135738	0.153278	0.885565	0.375852	0.537445	USP40	protein_coding
ENSG00000085998.14	2.47868	0.287533	0.231293	1.24316	0.21381	0.370248	POMGNT1	protein_coding
ENSG00000085999.13	1.39863	0.0833093	0.292996	0.284336	0.776153	0.860715	RAD54L	protein_coding
ENSG00000086015.22	7.53844	0.397783	0.130869	3.03955	0.00236931	0.0163131	MAST2	protein_coding
ENSG00000086061.16	94.2769	0.12478	0.11718	1.06486	0.28694	0.449847	DNAJA1	protein_coding
ENSG00000086062.13	21.3778	0.609754	0.177344	3.43825	0.000585482	0.00566614	B4GALT1	protein_coding
ENSG00000086065.14	36.4187	-0.11748	0.0981015	-1.19753	0.231099	0.389393	CHMP5	protein_coding
ENSG00000086102.19	28.5585	-0.184147	0.07125	-2.58452	0.00975157	0.0459724	NFX1	protein_coding
ENSG00000086159.13	0.543744	1.59206	0.564213	2.82174	0.00477633	0.027364	AQP6	protein_coding
ENSG00000086189.11	6.23874	-0.0093736	0.125248	-0.0748403	0.940342	0.963934	DIMT1	protein_coding
ENSG00000086200.17	17.8196	0.539646	0.176477	3.05789	0.00222899	0.0155981	IPO11	protein_coding
ENSG00000086205.18	0.475945	0.576494	0.61965	0.930353	0.352188	0.514376	FOLH1	protein_coding
ENSG00000086232.13	276.026	0.238939	0.18726	1.27598	0.201964	0.357323	EIF2AK1	protein_coding
ENSG00000086288.12	0.842494	0.971869	0.348669	2.78737	0.00531376	0.0295458	NME8	protein_coding
ENSG00000086289.12	2.30882	0.308011	0.354467	0.868941	0.384879	0.545768	EPDR1	protein_coding
ENSG00000086300.16	32.0678	0.576296	0.128262	4.49311	7.01912e-06	0.000175833	SNX10	protein_coding
ENSG00000086475.15	11.9434	0.086026	0.119989	0.716949	0.473406	0.624544	SEPHS1	protein_coding
ENSG00000086504.18	10.9493	-0.187085	0.124825	-1.49877	0.133932	0.272908	MRPL28	protein_coding
ENSG00000086506.3	2.89317	0.209649	0.255565	0.820336	0.412024	0.570842	HBQ1	protein_coding
ENSG00000086544.3	5.15484	0.546204	0.161041	3.3917	0.000694596	0.00643873	ITPKC	protein_coding
ENSG00000086548.9	8.72129	1.34211	0.244377	5.49197	3.97477e-08	2.18544e-06	CEACAM6	protein_coding
ENSG00000086570.13	2.1677	1.43327	0.374307	3.82914	0.00012859	0.00173899	FAT2	protein_coding
ENSG00000086589.12	16.8699	0.0187394	0.0985512	0.190149	0.849193	0.908252	RBM22	protein_coding
ENSG00000086598.11	36.6369	-0.115438	0.120846	-0.955245	0.339454	0.501686	TMED2	protein_coding
ENSG00000086619.14	2.87075	-0.311692	0.22184	-1.40503	0.160012	0.306425	ERO1B	protein_coding
ENSG00000086666.19	59.5467	-0.271099	0.118368	-2.2903	0.0220041	0.0810001	ZFAND6	protein_coding
ENSG00000086696.11	1.48869	0.790676	0.494382	1.59932	0.109749	0.239468	HSD17B2	protein_coding
ENSG00000086730.17	13.5228	0.168714	0.155749	1.08324	0.278701	0.441498	LAT2	protein_coding
ENSG00000086827.9	5.59209	0.069719	0.140527	0.496126	0.619805	0.746404	ZW10	protein_coding
ENSG00000086848.15	1.06866	-0.0441274	0.32863	-0.134277	0.893184	0.935123	ALG9	protein_coding
ENSG00000086967.10	1.10068	0.103327	0.422669	0.244463	0.806872	0.88164	MYBPC2	protein_coding
ENSG00000086991.13	0.684217	1.05865	0.405209	2.61259	0.00898578	0.0433824	NOX4	protein_coding
ENSG00000087008.16	2.6488	0.0921012	0.181536	0.507344	0.611914	0.740372	ACOX3	protein_coding
ENSG00000087053.20	21.7719	0.130051	0.130405	0.997289	0.318624	0.48123	MTMR2	protein_coding
ENSG00000087074.8	81.6309	0.183402	0.158516	1.157	0.247273	0.407752	PPP1R15A	protein_coding
ENSG00000087076.9	0.729107	1.38823	0.489152	2.83804	0.0045392	0.0263736	HSD17B14	protein_coding
ENSG00000087077.14	1.53102	-0.531006	0.242478	-2.18992	0.0285303	0.0968662	TRIP6	protein_coding
ENSG00000087085.16	1.21091	-0.0733374	0.399308	-0.183661	0.854279	0.911031	ACHE	protein_coding
ENSG00000087086.15	795.585	0.298838	0.0690933	4.32513	1.5244e-05	0.000325589	FTL	protein_coding
ENSG00000087087.20	30.7362	-0.275731	0.113062	-2.43877	0.0147375	0.0614818	SRRT	protein_coding
ENSG00000087088.20	15.4257	-0.182013	0.104695	-1.73851	0.0821213	0.198633	BAX	protein_coding
ENSG00000087095.13	44.6349	-0.346927	0.174282	-1.9906	0.0465247	0.135408	NLK	protein_coding
ENSG00000087111.21	3.55048	-0.183544	0.16201	-1.13292	0.257248	0.417797	PIGS	protein_coding
ENSG00000087116.16	1.73526	1.32018	0.38494	3.42957	0.000604546	0.00580823	ADAMTS2	protein_coding
ENSG00000087128.10	0.235371	0.506445	0.884655	0.572478	0.566998	NA	TMPRSS11E	protein_coding
ENSG00000087152.16	24.896	0.101936	0.08494	1.20009	0.230105	0.388404	ATXN7L3	protein_coding
ENSG00000087157.19	10.6733	0.528481	0.134636	3.92525	8.66405e-05	0.0012747	PGS1	protein_coding
ENSG00000087191.13	29.5895	-0.136206	0.0832498	-1.63611	0.101817	0.22831	PSMC5	protein_coding
ENSG00000087206.17	91.6023	-0.457575	0.155479	-2.94299	0.00325057	0.0206995	UIMC1	protein_coding
ENSG00000087237.12	6.50447	0.638555	0.272502	2.3433	0.0191139	0.0734737	CETP	protein_coding
ENSG00000087245.13	0.809869	0.0179326	0.402002	0.0446082	0.96442	0.979641	MMP2	protein_coding
ENSG00000087250.9	0.137795	0.658654	0.952845	0.69125	0.489408	NA	MT3	protein_coding
ENSG00000087253.13	4.73058	0.78123	0.219203	3.56396	0.000365298	0.00399647	LPCAT2	protein_coding
ENSG00000087258.16	10.3931	-0.00857361	0.270958	-0.0316418	0.974758	0.985719	GNAO1	protein_coding
ENSG00000087263.17	11.1955	-0.160685	0.108056	-1.48706	0.136999	0.276846	OGFOD1	protein_coding
ENSG00000087266.17	36.4393	-0.0258683	0.125096	-0.206787	0.836176	0.900519	SH3BP2	protein_coding
ENSG00000087269.16	28.3409	-0.312262	0.0924273	-3.37846	0.000728928	0.00667976	NOP14	protein_coding
ENSG00000087274.18	107.869	0.0418954	0.0572371	0.731962	0.464192	0.617531	ADD1	protein_coding
ENSG00000087299.12	1.92363	0.0379215	0.243335	0.155841	0.876159	0.924616	L2HGDH	protein_coding
ENSG00000087301.9	7.70155	-0.218221	0.168589	-1.2944	0.195527	0.350045	TXNDC16	protein_coding
ENSG00000087302.9	37.4557	-0.129509	0.0882727	-1.46714	0.142337	0.284025	RTRAF	protein_coding
ENSG00000087303.18	2.81104	0.123074	0.287574	0.427973	0.668671	0.783482	NID2	protein_coding
ENSG00000087338.5	13.4725	0.0873862	0.101701	0.859251	0.390202	0.551164	GMCL1	protein_coding
ENSG00000087365.16	113.209	-0.103144	0.0731584	-1.40987	0.158578	0.304741	SF3B2	protein_coding
ENSG00000087448.11	5.18759	-0.0394902	0.149227	-0.264632	0.791293	0.870866	KLHL42	protein_coding
ENSG00000087460.29	682.871	-0.0695162	0.147617	-0.470923	0.637696	0.760006	GNAS	protein_coding
ENSG00000087470.19	31.3924	-0.174457	0.141343	-1.23428	0.217098	0.374211	DNM1L	protein_coding
ENSG00000087494.16	0.499557	1.07786	0.54041	1.99452	0.0460952	0.134439	PTHLH	protein_coding
ENSG00000087495.17	2.41226	-0.137234	0.291404	-0.470942	0.637682	0.760006	PHACTR3	protein_coding
ENSG00000087502.18	11.1725	-0.0313917	0.117893	-0.266273	0.790029	0.870003	ERGIC2	protein_coding
ENSG00000087510.7	0.26891	0.797055	0.869499	0.916683	0.359309	NA	TFAP2C	protein_coding
ENSG00000087586.18	7.75002	0.26043	0.168503	1.54555	0.122213	0.257119	AURKA	protein_coding
ENSG00000087589.17	7.13999	-0.089315	0.146546	-0.609466	0.542216	0.682522	CASS4	protein_coding
ENSG00000087884.14	2.17914	0.571713	0.21248	2.69067	0.00713088	0.0365548	AAMDC	protein_coding
ENSG00000087903.13	6.20922	0.359102	0.173042	2.07523	0.0379651	0.117347	RFX2	protein_coding
ENSG00000087995.16	2.69709	0.0736249	0.202216	0.36409	0.715791	0.817488	METTL2A	protein_coding
ENSG00000088002.12	0.492578	0.269345	0.823156	0.32721	0.743509	0.837956	SULT2B1	protein_coding
ENSG00000088035.18	0.841424	0.363109	0.367796	0.987257	0.323517	0.486198	ALG6	protein_coding
ENSG00000088038.19	27.5731	-0.0648047	0.079276	-0.817457	0.413667	0.572417	CNOT3	protein_coding
ENSG00000088053.11	20.1989	0.486612	0.306847	1.58584	0.112775	0.243819	GP6	protein_coding
ENSG00000088179.9	25.6343	-0.413322	0.103413	-3.99681	6.42014e-05	0.0010061	PTPN4	protein_coding
ENSG00000088205.13	23.3053	-0.143514	0.108231	-1.326	0.184838	0.336617	DDX18	protein_coding
ENSG00000088247.18	58.1572	-0.0590438	0.0816596	-0.723047	0.469651	0.621465	KHSRP	protein_coding
ENSG00000088256.9	5.67093	0.94841	0.218999	4.33066	1.48663e-05	0.000318582	GNA11	protein_coding
ENSG00000088280.19	2.57987	0.635075	0.27036	2.349	0.018824	0.0725658	ASAP3	protein_coding
ENSG00000088298.13	4.45227	0.0932324	0.158659	0.587629	0.556782	0.69567	EDEM2	protein_coding
ENSG00000088305.18	1.77795	0.489859	0.264616	1.8512	0.0641403	0.169177	DNMT3B	protein_coding
ENSG00000088320.4	0.160315	0.669863	0.73517	0.911167	0.362207	NA	REM1	protein_coding
ENSG00000088325.16	22.2709	0.236813	0.177477	1.33433	0.182095	0.333578	TPX2	protein_coding
ENSG00000088340.17	1.35153	0.344971	0.440237	0.783601	0.433274	0.589722	FER1L4	transcribed_unitary_pseudogene
ENSG00000088356.6	3.59027	-0.154077	0.183133	-0.841335	0.40016	0.560579	PDRG1	protein_coding
ENSG00000088367.23	2.68376	0.969253	0.277912	3.48762	0.000487331	0.00494631	EPB41L1	protein_coding
ENSG00000088386.17	0.604466	1.73378	0.640672	2.7062	0.00680582	0.0353962	SLC15A1	protein_coding
ENSG00000088387.20	17.1532	0.267515	0.131731	2.03077	0.0422784	0.126671	DOCK9	protein_coding
ENSG00000088448.14	10.1113	-0.213687	0.147452	-1.44919	0.147284	0.29067	ANKRD10	protein_coding
ENSG00000088451.11	2.62368	0.16078	0.210833	0.762597	0.445704	0.601271	TGDS	protein_coding
ENSG00000088538.13	1.49092	1.1104	0.386008	2.87663	0.00401945	0.0241342	DOCK3	protein_coding
ENSG00000088543.15	0.885847	0.0549582	0.3218	0.170784	0.864394	0.916889	C3orf18	protein_coding
ENSG00000088682.14	7.57127	-0.168134	0.1532	-1.09748	0.272432	0.435078	COQ9	protein_coding
ENSG00000088726.16	45.9279	0.050509	0.238101	0.212133	0.832003	0.897957	TMEM40	protein_coding
ENSG00000088727.14	1.57347	0.348543	0.273631	1.27377	0.202745	0.358375	KIF9	protein_coding
ENSG00000088756.13	3.27882	1.17301	0.288269	4.06915	4.71854e-05	0.000793044	ARHGAP28	protein_coding
ENSG00000088766.12	1.60547	-0.131412	0.233727	-0.562247	0.573948	0.709745	CRLS1	protein_coding
ENSG00000088782.5	0.0954153	0.771856	1.97412	0.390988	0.695806	NA	DEFB127	protein_coding
ENSG00000088808.18	8.64243	0.478965	0.171258	2.79675	0.005162	0.0289783	PPP1R13B	protein_coding
ENSG00000088812.18	3.68849	0.0229446	0.183627	0.124952	0.900561	0.939928	ATRN	protein_coding
ENSG00000088826.18	61.6774	0.0399902	0.252129	0.15861	0.873976	0.923247	SMOX	protein_coding
ENSG00000088827.13	6.47937	-2.04218	0.334346	-6.10799	1.00896e-09	9.90634e-08	SIGLEC1	protein_coding
ENSG00000088832.18	64.2637	0.3637	0.121722	2.98794	0.00280862	0.0185417	FKBP1A	protein_coding
ENSG00000088833.18	19.8529	0.146282	0.0864504	1.69209	0.0906287	0.211683	NSFL1C	protein_coding
ENSG00000088836.14	0.672139	1.21635	0.462106	2.63218	0.00848391	0.0415431	SLC4A11	protein_coding
ENSG00000088854.13	6.44195	0.134879	0.170622	0.790512	0.429229	0.585989	C20orf194	protein_coding
ENSG00000088876.13	2.68146	0.0185496	0.213965	0.0866945	0.930914	0.958713	ZNF343	protein_coding
ENSG00000088881.21	0.671776	0.0163272	0.602913	0.0270806	0.978395	0.98753	EBF4	protein_coding
ENSG00000088882.8	0.418178	0.84029	0.645497	1.30177	0.192994	0.346865	CPXM1	protein_coding
ENSG00000088888.18	39.1677	0.368136	0.0837751	4.39434	1.11112e-05	0.000249502	MAVS	protein_coding
ENSG00000088899.16	0.850236	0.637432	0.383546	1.66194	0.096524	0.220309	LZTS3	protein_coding
ENSG00000088926.14	0.986253	0.640688	0.505741	1.26683	0.205216	0.360994	F11	protein_coding
ENSG00000088930.8	52.2375	0.159757	0.0621684	2.56975	0.0101772	0.0474215	XRN2	protein_coding
ENSG00000088970.16	8.931	-0.194819	0.112659	-1.72927	0.0837604	0.201098	KIZ	protein_coding
ENSG00000088986.11	83.0637	-0.182102	0.0992622	-1.83455	0.066572	0.172959	DYNLL1	protein_coding
ENSG00000088992.18	11.276	0.375052	0.170158	2.20414	0.0275145	0.0943946	TESC	protein_coding
ENSG00000089006.17	43.3275	0.116152	0.0862946	1.346	0.178303	0.328886	SNX5	protein_coding
ENSG00000089009.16	188.827	0.00601272	0.0980303	0.0613353	0.951092	0.971376	RPL6	protein_coding
ENSG00000089012.14	1.47595	-0.900569	0.363894	-2.47481	0.0133307	0.0573519	SIRPG	protein_coding
ENSG00000089022.14	15.6218	-0.196173	0.102046	-1.9224	0.0545552	0.151016	MAPKAPK5	protein_coding
ENSG00000089041.17	4.12086	-0.424879	0.244837	-1.73535	0.082678	0.199479	P2RX7	protein_coding
ENSG00000089048.15	20.4794	-0.117531	0.118292	-0.993565	0.320435	0.483187	ESF1	protein_coding
ENSG00000089050.16	3.40035	0.171869	0.184499	0.931546	0.351571	0.513911	RBBP9	protein_coding
ENSG00000089053.13	29.8657	-0.29152	0.110287	-2.64328	0.00821066	0.0404004	ANAPC5	protein_coding
ENSG00000089057.15	4.58651	0.101503	0.183191	0.554083	0.579522	0.714561	SLC23A2	protein_coding
ENSG00000089060.12	3.77246	0.435856	0.1854	2.35089	0.0187286	0.0723429	SLC8B1	protein_coding
ENSG00000089063.15	21.1313	0.11857	0.077542	1.52911	0.126238	0.262774	TMEM230	protein_coding
ENSG00000089091.16	1.4647	1.29133	0.35485	3.6391	0.000273596	0.00318709	DZANK1	protein_coding
ENSG00000089094.19	14.773	-0.51346	0.127762	-4.01888	5.84742e-05	0.000933841	KDM2B	protein_coding
ENSG00000089101.19	0.923614	0.96906	0.546537	1.77309	0.0762134	0.189514	CFAP61	protein_coding
ENSG00000089116.4	0.561734	1.24863	0.618658	2.01828	0.043562	0.129588	LHX5	protein_coding
ENSG00000089123.16	5.37055	-0.375419	0.171637	-2.18729	0.0287212	0.0973255	TASP1	protein_coding
ENSG00000089127.15	34.9247	-1.03534	0.213914	-4.83999	1.29846e-06	4.43042e-05	OAS1	protein_coding
ENSG00000089154.11	21.9018	-0.519041	0.113458	-4.57473	4.76829e-06	0.000128878	GCN1	protein_coding
ENSG00000089157.16	341.51	-0.132213	0.104326	-1.26731	0.205043	0.360947	RPLP0	protein_coding
ENSG00000089159.17	61.1482	0.358307	0.112103	3.19622	0.00139239	0.0109012	PXN	protein_coding
ENSG00000089163.4	0.269085	0.526585	0.729164	0.722176	0.470186	NA	SIRT4	protein_coding
ENSG00000089169.15	4.0446	1.3138	0.300271	4.37537	1.21228e-05	0.000269079	RPH3A	protein_coding
ENSG00000089177.19	11.5106	0.242341	0.128463	1.88646	0.0592327	0.159736	KIF16B	protein_coding
ENSG00000089195.15	9.50627	-0.477289	0.135063	-3.53382	0.000409605	0.00435013	TRMT6	protein_coding
ENSG00000089199.10	0.992107	0.543515	0.562142	0.966863	0.333612	0.496062	CHGB	protein_coding
ENSG00000089220.5	13.7521	-0.139909	0.124688	-1.12208	0.261828	0.422825	PEBP1	protein_coding
ENSG00000089225.20	0.744197	0.486107	0.499325	0.973529	0.330291	0.493142	TBX5	protein_coding
ENSG00000089234.16	22.1753	-0.0624548	0.076708	-0.81419	0.415536	0.573811	BRAP	protein_coding
ENSG00000089248.7	57.9164	-0.401987	0.0988803	-4.06539	4.79516e-05	0.000802419	ERP29	protein_coding
ENSG00000089250.19	4.81663	-0.277372	0.251399	-1.10331	0.269892	0.432132	NOS1	protein_coding
ENSG00000089280.19	58.2993	-0.28275	0.104442	-2.70725	0.00678435	0.0353433	FUS	protein_coding
ENSG00000089327.15	114.074	-0.654132	0.156114	-4.19009	2.78838e-05	0.00051795	FXYD5	protein_coding
ENSG00000089335.21	23.7943	0.233843	0.199397	1.17275	0.240897	0.400654	ZNF302	protein_coding
ENSG00000089351.15	20.9581	0.322762	0.110109	2.93129	0.00337553	0.0212492	GRAMD1A	protein_coding
ENSG00000089356.19	0.304768	1.15161	1.02168	1.12718	0.259668	NA	FXYD3	protein_coding
ENSG00000089486.17	17.2967	-0.233073	0.198816	-1.17231	0.241074	0.400841	CDIP1	protein_coding
ENSG00000089505.18	1.23105	0.1828	0.297564	0.61432	0.539004	0.680218	CMTM1	protein_coding
ENSG00000089558.9	0.513386	0.634738	0.631107	1.00575	0.314534	0.477057	KCNH4	protein_coding
ENSG00000089597.18	9.84023	-0.11181	0.124701	-0.896629	0.369917	0.532039	GANAB	protein_coding
ENSG00000089639.11	49.9957	-0.0312055	0.0936378	-0.333257	0.73894	0.834902	GMIP	protein_coding
ENSG00000089685.15	10.9358	0.168224	0.21442	0.784555	0.432714	0.589283	BIRC5	protein_coding
ENSG00000089692.9	1.56354	-1.60445	0.418675	-3.83221	0.000126997	0.00172107	LAG3	protein_coding
ENSG00000089693.11	15.3346	0.231213	0.100994	2.28937	0.0220578	0.0810504	MLF2	protein_coding
ENSG00000089723.10	0.469248	0.967915	0.491155	1.97069	0.0487591	0.139777	OTUB2	protein_coding
ENSG00000089737.17	48.6463	-0.105668	0.0741011	-1.426	0.153868	0.298913	DDX24	protein_coding
ENSG00000089775.12	5.17677	-0.0379309	0.139818	-0.271288	0.78617	0.86779	ZBTB25	protein_coding
ENSG00000089818.18	4.68678	0.501155	0.175531	2.85508	0.00430254	0.0254138	NECAP1	protein_coding
ENSG00000089847.12	1.22313	0.489497	0.390796	1.25256	0.210364	0.366424	ANKRD24	protein_coding
ENSG00000089876.12	4.94265	0.39003	0.175218	2.22597	0.0260162	0.0907863	DHX32	protein_coding
ENSG00000089902.10	27.0618	0.726228	0.105648	6.87406	6.24005e-12	1.26404e-09	RCOR1	protein_coding
ENSG00000089916.18	23.4769	0.0153267	0.0898807	0.170523	0.864599	0.916966	GPATCH2L	protein_coding
ENSG00000090006.18	5.29912	0.0429066	0.168413	0.25477	0.798901	0.876214	LTBP4	protein_coding
ENSG00000090013.11	13.3235	0.231529	0.171852	1.34726	0.177896	0.32845	BLVRB	protein_coding
ENSG00000090020.11	12.6385	0.156073	0.206062	0.757411	0.448804	0.604182	SLC9A1	protein_coding
ENSG00000090054.15	4.58867	0.139947	0.161135	0.868506	0.385117	0.546025	SPTLC1	protein_coding
ENSG00000090060.19	102.195	0.0392129	0.0489019	0.801869	0.422629	0.580187	PAPOLA	protein_coding
ENSG00000090061.17	40.3298	-0.22693	0.0771621	-2.94095	0.00327207	0.0207814	CCNK	protein_coding
ENSG00000090097.22	2.23426	-0.0436798	0.246234	-0.177392	0.859201	0.913658	PCBP4	protein_coding
ENSG00000090104.12	1.71974	-0.694111	0.364283	-1.90542	0.0567261	0.155239	RGS1	protein_coding
ENSG00000090238.12	57.0708	0.24778	0.0959674	2.58192	0.00982536	0.046239	YPEL3	protein_coding
ENSG00000090263.16	8.06173	-0.0326108	0.162849	-0.200252	0.841283	0.903239	MRPS33	protein_coding
ENSG00000090266.13	16.7826	-0.243687	0.122089	-1.99598	0.0459362	0.134142	NDUFB2	protein_coding
ENSG00000090273.14	63.0004	-0.114205	0.0766435	-1.49007	0.136205	0.27585	NUDC	protein_coding
ENSG00000090316.16	13.7689	-0.0873293	0.13357	-0.653811	0.513234	0.658215	MAEA	protein_coding
ENSG00000090339.9	11.4051	0.370222	0.259948	1.42421	0.154384	0.299557	ICAM1	protein_coding
ENSG00000090372.15	51.3226	0.0989921	0.123824	0.799457	0.424025	0.58169	STRN4	protein_coding
ENSG00000090376.11	78.9138	0.76045	0.121404	6.26379	3.75734e-10	4.27847e-08	IRAK3	protein_coding
ENSG00000090382.7	206.916	-0.130383	0.169704	-0.768293	0.442313	0.598038	LYZ	protein_coding
ENSG00000090402.8	0.64629	1.38721	0.643249	2.15657	0.0310394	0.10251	SI	protein_coding
ENSG00000090432.7	2.21545	-0.169302	0.231193	-0.732299	0.463986	0.617493	MUL1	protein_coding
ENSG00000090447.12	5.20321	-0.644856	0.159673	-4.03859	5.3773e-05	0.000874875	TFAP4	protein_coding
ENSG00000090470.15	7.22291	-0.213859	0.136496	-1.56677	0.117168	0.250031	PDCD7	protein_coding
ENSG00000090487.11	12.9852	0.277395	0.107732	2.57485	0.0100282	0.0469431	SPG21	protein_coding
ENSG00000090512.12	0.353374	0.648368	0.864748	0.749776	0.453389	NA	FETUB	protein_coding
ENSG00000090520.12	5.55609	-0.21043	0.165489	-1.27157	0.203526	0.359295	DNAJB11	protein_coding
ENSG00000090530.10	1.59384	1.16748	0.313537	3.72359	0.000196413	0.00244963	P3H2	protein_coding
ENSG00000090534.20	0.207166	0.748778	0.732187	1.02266	0.306469	NA	THPO	protein_coding
ENSG00000090539.15	0.581566	0.908994	0.504034	1.80344	0.0713195	0.180755	CHRD	protein_coding
ENSG00000090554.13	1.16789	-0.226567	0.342878	-0.660781	0.508753	0.654744	FLT3LG	protein_coding
ENSG00000090565.17	17.0758	-0.0278626	0.139734	-0.199398	0.841951	0.903654	RAB11FIP3	protein_coding
ENSG00000090581.11	3.56374	-0.320874	0.157358	-2.03914	0.0414365	0.124887	GNPTG	protein_coding
ENSG00000090612.22	7.91634	0.0593083	0.128528	0.461444	0.64448	0.765342	ZNF268	protein_coding
ENSG00000090615.15	46.0111	-0.289029	0.103785	-2.78488	0.00535475	0.0297136	GOLGA3	protein_coding
ENSG00000090621.15	39.4134	0.236965	0.081475	2.90844	0.00363234	0.0224276	PABPC4	protein_coding
ENSG00000090659.18	0.281624	0.545228	0.699065	0.779939	0.435427	NA	CD209	protein_coding
ENSG00000090661.12	1.87152	-0.0884651	0.251951	-0.35112	0.725498	0.824416	CERS4	protein_coding
ENSG00000090674.16	2.39057	-0.352463	0.22339	-1.57779	0.114613	0.246355	MCOLN1	protein_coding
ENSG00000090686.16	41.0619	-0.0642764	0.0998212	-0.643916	0.51963	0.663686	USP48	protein_coding
ENSG00000090857.14	6.05691	0.119377	0.168529	0.708345	0.478731	0.628939	PDPR	protein_coding
ENSG00000090861.17	25.0694	0.0582079	0.0931072	0.62517	0.531859	0.674427	AARS1	protein_coding
ENSG00000090863.12	21.0804	-0.455595	0.112527	-4.04877	5.14873e-05	0.000844292	GLG1	protein_coding
ENSG00000090905.19	32.2956	-0.136522	0.0756479	-1.8047	0.0711213	0.180466	TNRC6A	protein_coding
ENSG00000090924.15	10.6121	-0.71692	0.17065	-4.2011	2.65617e-05	0.00049965	PLEKHG2	protein_coding
ENSG00000090932.11	0.398468	0.669334	0.65442	1.02279	0.306407	NA	DLL3	protein_coding
ENSG00000090971.5	0.291816	0.140778	0.484101	0.290803	0.771202	NA	NAT14	protein_coding
ENSG00000090975.14	46.129	0.109903	0.240508	0.456961	0.647699	0.767744	PITPNM2	protein_coding
ENSG00000090989.18	12.427	0.189871	0.0986621	1.92445	0.054298	0.150542	EXOC1	protein_coding
ENSG00000091009.8	6.86231	0.253243	0.132655	1.90903	0.0562585	0.154244	RBM27	protein_coding
ENSG00000091010.6	0.17584	0.76946	1.20182	0.640244	0.522014	NA	POU4F3	protein_coding
ENSG00000091039.17	83.5566	0.467436	0.0815573	5.73137	9.96201e-09	6.72663e-07	OSBPL8	protein_coding
ENSG00000091073.20	4.63421	0.0182776	0.175715	0.104019	0.917155	0.950433	DTX2	protein_coding
ENSG00000091106.19	16.0116	0.845246	0.159557	5.29745	1.17432e-07	5.62925e-06	NLRC4	protein_coding
ENSG00000091127.14	8.88982	0.0808171	0.150065	0.538547	0.5902	0.723414	PUS7	protein_coding
ENSG00000091128.13	0.822537	0.981202	0.541652	1.8115	0.0700639	0.178868	LAMB4	protein_coding
ENSG00000091129.21	1.12319	0.626598	0.375499	1.66871	0.0951751	0.218327	NRCAM	protein_coding
ENSG00000091136.15	2.69987	0.323212	0.235418	1.37293	0.169775	0.318498	LAMB1	protein_coding
ENSG00000091137.14	0.444566	0.302452	0.480378	0.629613	0.528948	0.671886	SLC26A4	protein_coding
ENSG00000091138.13	0.273779	0.646445	0.820681	0.787693	0.430876	NA	SLC26A3	protein_coding
ENSG00000091140.14	15.55	0.219036	0.0992957	2.2059	0.027391	0.094161	DLD	protein_coding
ENSG00000091157.14	19.0125	-0.221061	0.0813968	-2.71585	0.00661062	0.0347617	WDR7	protein_coding
ENSG00000091164.13	23.1393	-0.036307	0.0782319	-0.464095	0.642579	0.763934	TXNL1	protein_coding
ENSG00000091181.20	1.38314	1.44656	0.40807	3.54488	0.000392795	0.00422952	IL5RA	protein_coding
ENSG00000091262.17	1.05943	1.23477	0.414891	2.97613	0.00291911	0.0190813	ABCC6	protein_coding
ENSG00000091317.8	40.6317	-0.176341	0.17757	-0.99308	0.320671	0.483317	CMTM6	protein_coding
ENSG00000091409.16	14.4391	-0.0543243	0.174718	-0.310925	0.755858	0.846348	ITGA6	protein_coding
ENSG00000091428.18	3.51914	0.358168	0.225123	1.59099	0.111613	0.242095	RAPGEF4	protein_coding
ENSG00000091436.17	13.1251	0.535782	0.140749	3.80665	0.000140864	0.00187209	MAP3K20	protein_coding
ENSG00000091483.8	7.25294	-0.140494	0.149086	-0.942366	0.346005	0.508439	FH	protein_coding
ENSG00000091490.11	14.825	-0.0777279	0.170781	-0.455131	0.649015	0.768749	SEL1L3	protein_coding
ENSG00000091513.16	3.80899	0.347518	0.325247	1.06848	0.285306	0.448125	TF	protein_coding
ENSG00000091527.16	102.804	0.0392959	0.064291	0.611219	0.541055	0.681685	CDV3	protein_coding
ENSG00000091536.19	1.61602	1.07819	0.426534	2.5278	0.0114781	0.0516567	MYO15A	protein_coding
ENSG00000091542.9	29.6287	0.0294645	0.0689158	0.427543	0.668984	0.783627	ALKBH5	protein_coding
ENSG00000091583.11	3.54386	-1.40799	0.396288	-3.55295	0.00038094	0.00413003	APOH	protein_coding
ENSG00000091592.16	20.6696	-0.650555	0.150207	-4.33105	1.484e-05	0.000318547	NLRP1	protein_coding
ENSG00000091622.16	18.7924	0.726278	0.171582	4.23284	2.30756e-05	0.000443559	PITPNM3	protein_coding
ENSG00000091640.8	18.6931	-0.309421	0.137454	-2.25109	0.0243798	0.0866417	SPAG7	protein_coding
ENSG00000091651.9	2.89873	0.187401	0.219815	0.852539	0.393915	0.554942	ORC6	protein_coding
ENSG00000091656.19	1.92214	0.919927	0.408343	2.25283	0.0242699	0.0863948	ZFHX4	protein_coding
ENSG00000091664.9	0.233074	0.645741	1.03142	0.626069	0.53127	NA	SLC17A6	protein_coding
ENSG00000091704.10	0.439517	0.799414	0.585577	1.36517	0.172199	0.321633	CPA1	protein_coding
ENSG00000091732.17	3.80166	-0.0129211	0.164529	-0.0785338	0.937403	0.962306	ZC3HC1	protein_coding
ENSG00000091831.24	1.44023	0.219587	0.325094	0.675456	0.499386	0.647237	ESR1	protein_coding
ENSG00000091844.8	0.393484	0.745991	0.595889	1.2519	0.210608	NA	RGS17	protein_coding
ENSG00000091879.14	1.13947	0.66623	0.347657	1.91634	0.0553215	0.152326	ANGPT2	protein_coding
ENSG00000091947.10	2.50653	0.211933	0.206883	1.02441	0.305641	0.46898	TMEM101	protein_coding
ENSG00000091972.18	1.45955	-0.02131	0.269255	-0.0791444	0.936918	0.962064	CD200	protein_coding
ENSG00000091986.16	3.13686	0.577036	0.252683	2.28364	0.0223929	0.0818904	CCDC80	protein_coding
ENSG00000092009.10	0.175318	0.323507	0.879449	0.367851	0.712984	NA	CMA1	protein_coding
ENSG00000092010.15	117.531	-0.241537	0.0984358	-2.45375	0.0141376	0.0596084	PSME1	protein_coding
ENSG00000092020.11	21.462	0.125928	0.099664	1.26353	0.2064	0.362207	PPP2R3C	protein_coding
ENSG00000092036.19	6.23674	0.382096	0.158111	2.41663	0.0156649	0.064017	HAUS4	protein_coding
ENSG00000092051.17	0.893662	0.96453	0.367634	2.62361	0.00870025	0.0423332	JPH4	protein_coding
ENSG00000092054.13	1.20198	1.05155	0.486508	2.16142	0.0306628	0.101737	MYH7	protein_coding
ENSG00000092067.6	10.4169	1.333	0.237398	5.61507	1.96481e-08	1.19654e-06	CEBPE	protein_coding
ENSG00000092068.20	2.94289	1.16118	0.288382	4.02655	5.66018e-05	0.000908461	SLC7A8	protein_coding
ENSG00000092094.11	5.93683	0.26425	0.140952	1.87476	0.0608264	0.162892	OSGEP	protein_coding
ENSG00000092096.18	0.970456	0.47827	0.382315	1.25098	0.21094	0.367028	SLC22A17	protein_coding
ENSG00000092098.17	0.374945	-0.549299	0.358064	-1.53408	0.12501	NA	RNF31	protein_coding
ENSG00000092108.22	32.0556	-0.273865	0.0946623	-2.89308	0.00381487	0.0232248	SCFD1	protein_coding
ENSG00000092140.16	8.14548	-0.0598261	0.128777	-0.464572	0.642238	0.763575	G2E3	protein_coding
ENSG00000092148.13	54.5716	0.0215724	0.062163	0.347029	0.728569	0.826686	HECTD1	protein_coding
ENSG00000092199.18	129.308	0.0280504	0.0548848	0.511077	0.609297	0.738649	HNRNPC	protein_coding
ENSG00000092200.13	1.67409	0.480605	0.361295	1.33023	0.183442	0.335153	RPGRIP1	protein_coding
ENSG00000092201.10	49.9845	0.00494528	0.0892726	0.0553953	0.955824	0.974355	SUPT16H	protein_coding
ENSG00000092203.15	24.1162	0.00802383	0.0824926	0.0972674	0.922514	0.953852	TOX4	protein_coding
ENSG00000092208.19	2.02659	0.126793	0.26481	0.478808	0.632075	0.755554	GEMIN2	protein_coding
ENSG00000092295.12	0.656103	0.587188	0.474313	1.23798	0.215725	0.372407	TGM1	protein_coding
ENSG00000092330.18	18.4072	-0.229301	0.107309	-2.13682	0.0326124	0.106102	TINF2	protein_coding
ENSG00000092345.14	0.357171	0.766895	0.76891	0.99738	0.31858	NA	DAZL	protein_coding
ENSG00000092421.17	5.33299	1.59952	0.269653	5.93176	2.99697e-09	2.4967e-07	SEMA6A	protein_coding
ENSG00000092439.16	34.5979	-0.165058	0.104833	-1.57448	0.115376	0.247498	TRPM7	protein_coding
ENSG00000092445.12	1.27502	1.84317	0.355245	5.18844	2.12058e-07	9.06841e-06	TYRO3	protein_coding
ENSG00000092470.12	8.28053	-0.00950659	0.154278	-0.0616199	0.950866	0.971301	WDR76	protein_coding
ENSG00000092529.25	1.69655	0.789574	0.331348	2.38291	0.0171762	0.0680543	CAPN3	protein_coding
ENSG00000092531.10	190.175	0.0990921	0.193118	0.513117	0.60787	0.737476	SNAP23	protein_coding
ENSG00000092607.15	0.801091	0.311068	0.512523	0.606935	0.543894	0.684322	TBX15	protein_coding
ENSG00000092621.13	7.52756	0.58484	0.226013	2.58764	0.00966364	0.0456922	PHGDH	protein_coding
ENSG00000092758.18	3.06013	1.19456	0.251523	4.7493	2.04125e-06	6.49287e-05	COL9A3	protein_coding
ENSG00000092820.18	95.1435	-0.211786	0.0976174	-2.16955	0.030041	0.10021	EZR	protein_coding
ENSG00000092841.19	336.973	0.393125	0.0981063	4.00714	6.14586e-05	0.000969461	MYL6	protein_coding
ENSG00000092847.13	44.0687	0.0900627	0.0832009	1.08247	0.279042	0.441712	AGO1	protein_coding
ENSG00000092850.12	0.360669	0.355514	0.815266	0.436071	0.662785	NA	TEKT2	protein_coding
ENSG00000092853.14	22.5277	0.157822	0.144859	1.08949	0.275938	0.43853	CLSPN	protein_coding
ENSG00000092871.17	15.6519	0.273822	0.104469	2.62109	0.00876494	0.0425507	RFFL	protein_coding
ENSG00000092929.12	49.5915	0.138396	0.105712	1.30918	0.190473	0.343917	UNC13D	protein_coding
ENSG00000092931.11	6.16313	-0.390734	0.179056	-2.18218	0.0290959	0.0981629	MFSD11	protein_coding
ENSG00000092964.18	55.5659	0.185639	0.110224	1.6842	0.092144	0.213744	DPYSL2	protein_coding
ENSG00000092969.12	4.56133	-0.824822	0.27187	-3.03389	0.00241426	0.016522	TGFB2	protein_coding
ENSG00000092978.11	5.86585	0.179845	0.148827	1.20842	0.226887	0.384722	GPATCH2	protein_coding
ENSG00000093000.19	51.0773	0.131955	0.0695871	1.89626	0.0579253	0.157246	NUP50	protein_coding
ENSG00000093009.11	3.74709	0.206352	0.244527	0.843886	0.398733	0.559297	CDC45	protein_coding
ENSG00000093010.15	7.65783	0.000134736	0.169389	0.000795425	0.999365	0.99982	COMT	protein_coding
ENSG00000093072.18	8.10966	-0.773188	0.172534	-4.48137	7.41658e-06	0.000182279	ADA2	protein_coding
ENSG00000093100.13	0.100843	0.708319	1.52741	0.463739	0.642835	NA	XXbac-B461K10.4	lncRNA
ENSG00000093134.15	3.50138	0.134255	0.293682	0.457143	0.647568	0.767683	VNN3	protein_coding
ENSG00000093144.19	14.6287	-0.0922473	0.109689	-0.840986	0.400356	0.560731	ECHDC1	protein_coding
ENSG00000093167.18	78.6361	0.00311041	0.123996	0.0250847	0.979987	0.988463	LRRFIP2	protein_coding
ENSG00000093183.14	6.82461	0.308244	0.148004	2.08267	0.0372813	0.115924	SEC22C	protein_coding
ENSG00000093217.11	2.12077	0.651681	0.280415	2.32399	0.020126	0.0761148	XYLB	protein_coding
ENSG00000094661.3	0.662905	1.07852	0.564057	1.91208	0.0558661	0.153452	OR1I1	protein_coding
ENSG00000094755.17	0.609888	0.487732	0.644208	0.757103	0.448988	0.604192	GABRP	protein_coding
ENSG00000094796.5	0.0549652	0.631348	2.65857	0.237477	0.812287	NA	KRT31	protein_coding
ENSG00000094804.12	6.50793	0.456501	0.185607	2.4595	0.0139129	0.0590257	CDC6	protein_coding
ENSG00000094880.11	6.88301	0.00350057	0.126874	0.0275909	0.977988	0.987242	CDC23	protein_coding
ENSG00000094914.14	4.2553	-0.151762	0.166594	-0.910967	0.362313	0.524143	AAAS	protein_coding
ENSG00000094916.16	48.0005	0.0129314	0.11141	0.11607	0.907597	0.944885	CBX5	protein_coding
ENSG00000094963.14	3.16808	-0.658275	0.315112	-2.08902	0.0367058	0.114726	FMO2	protein_coding
ENSG00000094975.14	21.7379	-0.0654454	0.113797	-0.575106	0.565219	0.702518	SUCO	protein_coding
ENSG00000095002.15	9.08529	-0.0422228	0.122534	-0.34458	0.73041	0.828238	MSH2	protein_coding
ENSG00000095015.6	59.3276	-0.267963	0.104098	-2.57413	0.0100491	0.0470013	MAP3K1	protein_coding
ENSG00000095059.16	0.655148	0.398849	0.384882	1.03629	0.300067	0.463154	DHPS	protein_coding
ENSG00000095066.12	2.8155	0.0915014	0.22568	0.405448	0.685148	0.794755	HOOK2	protein_coding
ENSG00000095110.8	1.13145	1.22385	0.550142	2.22461	0.0261076	0.0910173	NXPE1	protein_coding
ENSG00000095139.14	63.2851	0.0693127	0.0550979	1.25799	0.208394	0.364113	ARCN1	protein_coding
ENSG00000095203.15	1.37215	1.12004	0.355383	3.15164	0.00162354	0.0122903	EPB41L4B	protein_coding
ENSG00000095209.12	1.99519	0.216974	0.222006	0.977334	0.328404	0.491087	TMEM38B	protein_coding
ENSG00000095261.14	8.76281	0.060404	0.123376	0.489592	0.624423	0.749602	PSMD5	protein_coding
ENSG00000095303.17	385.654	-0.0670072	0.262737	-0.255036	0.798696	0.876089	PTGS1	protein_coding
ENSG00000095319.14	14.3226	-0.160449	0.117844	-1.36154	0.173344	0.322802	NUP188	protein_coding
ENSG00000095321.18	23.2127	-0.132997	0.188625	-0.70509	0.480754	0.630469	CRAT	protein_coding
ENSG00000095370.20	29.8732	-0.189912	0.135868	-1.39777	0.162183	0.309064	SH2D3C	protein_coding
ENSG00000095380.11	13.0343	0.130744	0.125599	1.04096	0.297894	0.46142	NANS	protein_coding
ENSG00000095383.20	6.42631	0.274856	0.182617	1.5051	0.1323	0.270791	TBC1D2	protein_coding
ENSG00000095397.16	1.00487	0.433796	0.377077	1.15042	0.249972	0.410383	WHRN	protein_coding
ENSG00000095464.10	0.551084	0.924139	0.609456	1.51633	0.129435	0.267095	PDE6C	protein_coding
ENSG00000095485.18	6.60018	-0.0446544	0.127003	-0.351602	0.725137	0.824221	CWF19L1	protein_coding
ENSG00000095539.15	0.545778	0.891953	0.554235	1.60934	0.107542	0.236357	SEMA4G	protein_coding
ENSG00000095564.14	18.2973	-0.102284	0.107475	-0.951698	0.34125	0.503721	BTAF1	protein_coding
ENSG00000095574.12	7.3967	0.0821287	0.127961	0.641826	0.520986	0.664881	IKZF5	protein_coding
ENSG00000095585.17	9.26271	-0.833425	0.176869	-4.7121	2.45174e-06	7.48908e-05	BLNK	protein_coding
ENSG00000095587.9	0.698336	1.70904	0.480934	3.55359	0.000380013	0.00412478	TLL2	protein_coding
ENSG00000095596.12	0.158187	0.477812	1.47542	0.323848	0.746053	NA	CYP26A1	protein_coding
ENSG00000095627.9	0.683338	0.760339	0.534729	1.42191	0.155051	0.300135	TDRD1	protein_coding
ENSG00000095637.23	18.0704	1.07143	0.16428	6.52198	6.93873e-11	9.96485e-09	SORBS1	protein_coding
ENSG00000095713.14	0.917625	0.314124	0.468827	0.670021	0.502844	0.650088	CRTAC1	protein_coding
ENSG00000095739.11	2.37234	0.755235	0.271811	2.77853	0.00546048	0.0301958	BAMBI	protein_coding
ENSG00000095752.7	0.222906	0.803589	0.767253	1.04736	0.294935	NA	IL11	protein_coding
ENSG00000095777.17	1.40626	0.706998	0.473835	1.49208	0.135679	0.275277	MYO3A	protein_coding
ENSG00000095787.24	110.832	0.124427	0.0507694	2.45082	0.0142532	0.0599338	WAC	protein_coding
ENSG00000095794.19	9.99578	0.164861	0.124161	1.32779	0.184246	0.336111	CREM	protein_coding
ENSG00000095906.17	3.64831	-0.19048	0.185086	-1.02914	0.303414	0.466702	NUBP2	protein_coding
ENSG00000095917.14	0.0798022	0.664476	1.33689	0.497031	0.619167	NA	TPSD1	protein_coding
ENSG00000095932.7	3.34208	0.908536	0.242411	3.74791	0.000178314	0.0022695	SMIM24	protein_coding
ENSG00000095951.17	14.2752	-0.031453	0.108083	-0.291008	0.771045	0.856845	HIVEP1	protein_coding
ENSG00000095970.17	0.124843	0.723726	1.62092	0.446492	0.655242	NA	TREM2	protein_coding
ENSG00000095981.11	0.199671	1.22232	1.13314	1.07871	0.280719	NA	KCNK16	protein_coding
ENSG00000096006.12	2.50001	1.75579	0.368761	4.76133	1.92317e-06	6.21587e-05	CRISP3	protein_coding
ENSG00000096060.15	117.097	1.10383	0.15686	7.03702	1.964e-12	4.60918e-10	FKBP5	protein_coding
ENSG00000096063.16	39.6733	0.718548	0.0998865	7.19365	6.30812e-13	1.75933e-10	SRPK1	protein_coding
ENSG00000096070.19	18.3847	0.108299	0.120248	0.90063	0.367785	0.529527	BRPF3	protein_coding
ENSG00000096080.12	6.93633	-0.224047	0.158423	-1.41423	0.157294	0.303272	MRPS18A	protein_coding
ENSG00000096088.16	0.303427	0.929831	0.75339	1.2342	0.21713	NA	PGC	protein_coding
ENSG00000096092.6	0.979303	0.223312	0.302	0.739445	0.459637	0.613826	TMEM14A	protein_coding
ENSG00000096093.16	2.57742	1.01625	0.313228	3.24446	0.00117673	0.00961567	EFHC1	protein_coding
ENSG00000096264.14	0.183263	0.684737	1.03005	0.664758	0.506205	NA	NCR2	protein_coding
ENSG00000096384.20	250.982	-0.25079	0.113925	-2.20136	0.0277103	0.0948349	HSP90AB1	protein_coding
ENSG00000096395.11	0.1262	0.783854	1.38446	0.566181	0.57127	NA	MLN	protein_coding
ENSG00000096401.8	34.5991	-0.0189096	0.0575185	-0.328758	0.742339	0.83704	CDC5L	protein_coding
ENSG00000096433.11	14.4744	-0.0788516	0.146774	-0.53723	0.591109	0.724047	ITPR3	protein_coding
ENSG00000096654.16	4.62244	0.162418	0.164963	0.984577	0.324832	0.487565	ZNF184	protein_coding
ENSG00000096696.15	12.0115	-0.0566674	0.179304	-0.316041	0.751972	0.843688	DSP	protein_coding
ENSG00000096717.12	14.4371	-0.0910333	0.096152	-0.946764	0.343759	0.50613	SIRT1	protein_coding
ENSG00000096746.18	103.12	-0.187052	0.0726772	-2.57374	0.0100606	0.0470329	HNRNPH3	protein_coding
ENSG00000096872.17	10.3624	-0.330368	0.154715	-2.13533	0.0327339	0.106363	IFT74	protein_coding
ENSG00000096968.14	69.5484	0.138859	0.109289	1.27057	0.203882	0.359592	JAK2	protein_coding
ENSG00000096996.16	2.71582	-0.828794	0.231682	-3.57729	0.000347174	0.00385295	IL12RB1	protein_coding
ENSG00000097007.19	13.5895	-0.0739877	0.133742	-0.553213	0.580118	0.715031	ABL1	protein_coding
ENSG00000097021.20	12.5081	0.010749	0.198841	0.0540581	0.956889	0.975079	ACOT7	protein_coding
ENSG00000097033.14	69.7052	0.364996	0.0844016	4.32451	1.52869e-05	0.000326143	SH3GLB1	protein_coding
ENSG00000097046.13	3.50602	-0.119488	0.224631	-0.53193	0.594775	0.726819	CDC7	protein_coding
ENSG00000097096.9	2.25832	1.13333	0.371913	3.04731	0.00230899	0.0160181	SYDE2	protein_coding
ENSG00000099139.14	3.85838	0.162914	0.250974	0.649124	0.516258	0.660959	PCSK5	protein_coding
ENSG00000099194.6	7.73844	0.801235	0.207679	3.85805	0.000114297	0.00159041	SCD	protein_coding
ENSG00000099203.7	1.12673	0.0824623	0.293699	0.280771	0.778886	0.863017	TMED1	protein_coding
ENSG00000099204.20	60.8529	-0.552408	0.106191	-5.20202	1.97137e-07	8.6025e-06	ABLIM1	protein_coding
ENSG00000099219.14	2.70622	-0.176464	0.203468	-0.867283	0.385787	0.546575	ERMP1	protein_coding
ENSG00000099246.18	19.4956	0.458397	0.0890732	5.1463	2.65679e-07	1.11146e-05	RAB18	protein_coding
ENSG00000099250.18	8.00918	0.806219	0.227739	3.5401	0.000399969	0.00427956	NRP1	protein_coding
ENSG00000099251.14	0.302617	0.168697	0.526498	0.320413	0.748655	NA	HSD17B7P2	transcribed_unprocessed_pseudogene
ENSG00000099256.19	4.54976	0.235493	0.298216	0.789672	0.429719	0.586426	PRTFDC1	protein_coding
ENSG00000099260.11	16.4946	-0.109279	0.174402	-0.626592	0.530927	0.673422	PALMD	protein_coding
ENSG00000099282.10	2.89093	-0.218033	0.258013	-0.845046	0.398085	0.558812	TSPAN15	protein_coding
ENSG00000099284.15	2.32087	0.839807	0.270321	3.1067	0.00189189	0.01375	MACROH2A2	protein_coding
ENSG00000099290.17	15.951	0.0541737	0.115147	0.470475	0.638016	0.760119	WASHC2A	protein_coding
ENSG00000099308.10	38.6042	-0.26848	0.0955788	-2.809	0.00496961	0.0281532	MAST3	protein_coding
ENSG00000099326.9	2.29842	-0.29388	0.216452	-1.35772	0.174554	0.324145	MZF1	protein_coding
ENSG00000099330.9	2.68023	-0.14232	0.189439	-0.751268	0.452491	0.607319	OCEL1	protein_coding
ENSG00000099331.14	114.246	-0.196977	0.0836684	-2.35425	0.01856	0.0719082	MYO9B	protein_coding
ENSG00000099337.5	22.3263	0.454931	0.212995	2.13588	0.0326895	0.106281	KCNK6	protein_coding
ENSG00000099338.23	1.68193	0.154242	0.298471	0.516773	0.605314	0.735535	CATSPERG	protein_coding
ENSG00000099341.12	31.9982	-0.121812	0.120896	-1.00757	0.31366	0.476288	PSMD8	protein_coding
ENSG00000099364.18	5.57443	0.0209725	0.159629	0.131383	0.895472	0.936751	FBXL19	protein_coding
ENSG00000099365.11	1.17557	0.752645	0.376856	1.99717	0.045807	0.133926	STX1B	protein_coding
ENSG00000099377.14	0.479429	0.34413	0.417605	0.824055	0.409908	0.56914	HSD3B7	protein_coding
ENSG00000099381.19	16.6632	-0.349054	0.114223	-3.0559	0.00224385	0.0156736	SETD1A	protein_coding
ENSG00000099385.12	10.8032	-0.297541	0.134667	-2.20946	0.0271427	0.0935579	BCL7C	protein_coding
ENSG00000099617.4	1.38999	2.56544	0.74616	3.43818	0.000585634	0.00566614	EFNA2	protein_coding
ENSG00000099622.14	36.3371	0.0203523	0.0814413	0.249901	0.802664	0.878933	CIRBP	protein_coding
ENSG00000099624.8	20.296	0.105827	0.0980748	1.07905	0.280567	0.443365	ATP5F1D	protein_coding
ENSG00000099625.13	0.239068	0.651867	0.615384	1.05928	0.28947	NA	CBARP	protein_coding
ENSG00000099769.6	0.0413418	0.744788	1.53194	0.486175	0.626843	NA	IGFALS	protein_coding
ENSG00000099783.12	158.543	-0.228623	0.0510529	-4.47816	7.52878e-06	0.000184565	HNRNPM	protein_coding
ENSG00000099785.11	75.5906	0.424055	0.21157	2.00433	0.0450349	0.132536	MARCHF2	protein_coding
ENSG00000099795.7	15.1858	-0.218421	0.117576	-1.8577	0.0632121	0.167348	NDUFB7	protein_coding
ENSG00000099797.15	5.06179	0.207545	0.147568	1.40644	0.159595	0.306053	TECR	protein_coding
[truncated: 55,735 more rows]

## Sheet: Supp_MISC-KD_ML-DESEQ
gene_id	baseMean	log2FoldChange	lfcSE	stat	pvalue	padj	gene_name	gene_type
ENSG00000000419.14	11.0438	0.079433	0.107188	0.74106	0.458657	0.538182	DPM1	protein_coding
ENSG00000000457.14	7.08016	0.0012121	0.123164	0.00984132	0.992148	0.994295	SCYL3	protein_coding
ENSG00000000460.17	6.59168	-0.0353117	0.22867	-0.154422	0.877277	0.904277	C1orf112	protein_coding
ENSG00000000938.13	90.3368	0.110777	0.109119	1.01519	0.310015	0.391542	FGR	protein_coding
ENSG00000000971.16	7.21384	-0.19902	0.282798	-0.703754	0.481586	0.560036	CFH	protein_coding
ENSG00000001036.14	2.89567	0.0780648	0.212469	0.367418	0.713307	0.769456	FUCA2	protein_coding
ENSG00000001084.13	15.9805	0.350364	0.142222	2.4635	0.0137587	0.0416509	GCLC	protein_coding
ENSG00000001167.15	21.013	-0.0985707	0.0925506	-1.06505	0.286855	0.367867	NFYA	protein_coding
ENSG00000001460.18	2.41591	0.697625	0.258588	2.69782	0.0069795	0.0253933	STPG1	protein_coding
ENSG00000001461.17	12.8666	0.640766	0.165187	3.87904	0.000104868	0.0010173	NIPAL3	protein_coding
ENSG00000001561.7	1.87467	0.868465	0.25602	3.39218	0.000693386	0.00446154	ENPP4	protein_coding
ENSG00000001617.12	1.98274	1.23301	0.315002	3.91428	9.06736e-05	0.000907966	SEMA3F	protein_coding
ENSG00000001626.16	1.48802	2.1644	0.506136	4.27632	1.90011e-05	0.000272711	CFTR	protein_coding
ENSG00000001629.10	27.622	0.153588	0.0853817	1.79884	0.0720442	0.13326	ANKIB1	protein_coding
ENSG00000001630.17	0.335804	0.684783	0.454295	1.50735	0.13172	0.203985	CYP51A1	protein_coding
ENSG00000001631.16	3.60556	0.163275	0.19146	0.852788	0.393777	0.475193	KRIT1	protein_coding
ENSG00000002016.18	2.24333	0.285226	0.251101	1.1359	0.255997	0.336161	RAD52	protein_coding
ENSG00000002079.14	1.66959	1.79963	0.558925	3.2198	0.0012828	0.00712357	MYH16	transcribed_unitary_pseudogene
ENSG00000002330.14	8.43045	0.0792163	0.132974	0.595727	0.551358	0.625912	BAD	protein_coding
ENSG00000002549.13	49.2154	0.312207	0.151223	2.06455	0.0389652	0.0872699	LAP3	protein_coding
ENSG00000002587.10	1.14488	0.777439	0.379779	2.04708	0.0406498	0.0898446	HS3ST1	protein_coding
ENSG00000002726.21	0.965892	2.08582	0.516109	4.04144	5.31233e-05	0.000603116	AOC1	protein_coding
ENSG00000002745.13	0.508527	1.22945	0.544774	2.25681	0.0240197	0.0620227	WNT16	protein_coding
ENSG00000002746.15	1.97549	1.64522	0.474232	3.46923	0.000521951	0.00358646	HECW1	protein_coding
ENSG00000002822.16	2.35095	0.0711564	0.261344	0.272271	0.785413	0.829617	MAD1L1	protein_coding
ENSG00000002834.18	172.229	0.039532	0.0490466	0.806009	0.420238	0.50139	LASP1	protein_coding
ENSG00000002919.15	10.2265	0.0946089	0.131838	0.717615	0.472995	0.551958	SNX11	protein_coding
ENSG00000002933.9	3.40557	-0.576741	0.281101	-2.05172	0.0401965	0.0891527	TMEM176A	protein_coding
ENSG00000003056.8	15.3685	0.276869	0.132524	2.0892	0.03669	0.0836778	M6PR	protein_coding
ENSG00000003137.9	1.79158	1.38291	0.306764	4.50808	6.5417e-06	0.000117665	CYP26B1	protein_coding
ENSG00000003147.19	13.4609	0.473291	0.144153	3.28325	0.00102617	0.00600857	ICA1	protein_coding
ENSG00000003249.15	0.832382	0.0597867	0.34721	0.172192	0.863287	0.892924	DBNDD1	protein_coding
ENSG00000003393.16	12.793	0.499294	0.116839	4.27334	1.92563e-05	0.000275067	ALS2	protein_coding
ENSG00000003400.15	22.3883	0.13254	0.108438	1.22227	0.221607	0.300151	CASP10	protein_coding
ENSG00000003402.20	278.538	0.191463	0.0655327	2.92164	0.0034819	0.0151152	CFLAR	protein_coding
ENSG00000003436.16	36.6372	0.345851	0.198454	1.74272	0.0813824	0.145242	TFPI	protein_coding
ENSG00000003509.16	3.54252	0.455297	0.204963	2.22137	0.0263262	0.0662079	NDUFAF7	protein_coding
ENSG00000003756.17	56.5312	-0.0741406	0.0608501	-1.21841	0.223067	0.30171	RBM5	protein_coding
ENSG00000003987.14	0.984701	2.72937	0.635475	4.29501	1.74687e-05	0.000255413	MTMR7	protein_coding
ENSG00000003989.18	2.58749	-0.387184	0.449782	-0.860824	0.389335	0.471032	SLC7A2	protein_coding
ENSG00000004059.11	18.6871	0.17872	0.1153	1.55005	0.12113	0.19217	ARF5	protein_coding
ENSG00000004139.14	4.51418	-0.109306	0.186963	-0.58464	0.55879	0.632956	SARM1	protein_coding
ENSG00000004142.12	15.7642	-0.0524022	0.101272	-0.517439	0.60485	0.675386	POLDIP2	protein_coding
ENSG00000004399.13	20.1866	-0.0345962	0.153808	-0.22493	0.822033	0.859756	PLXND1	protein_coding
ENSG00000004455.17	33.0268	0.0989409	0.0886923	1.11555	0.264614	0.345045	AK2	protein_coding
ENSG00000004468.13	7.93083	0.286461	0.198773	1.44114	0.149544	0.223372	CD38	protein_coding
ENSG00000004478.8	35.3458	-0.305703	0.158789	-1.92522	0.0542015	0.10936	FKBP4	protein_coding
ENSG00000004487.17	51.2512	-0.245266	0.0657923	-3.72788	0.000193095	0.00163975	KDM1A	protein_coding
ENSG00000004534.15	50.9167	-0.207801	0.0720475	-2.88422	0.00392389	0.0165043	RBM6	protein_coding
ENSG00000004660.15	4.19562	0.293354	0.204677	1.43325	0.151785	0.225757	CAMKK1	protein_coding
ENSG00000004700.16	24.9924	-0.120184	0.0900085	-1.33526	0.181793	0.257548	RECQL	protein_coding
ENSG00000004766.17	10.1549	0.0785628	0.119304	0.658509	0.510211	0.587079	VPS50	protein_coding
ENSG00000004776.13	1.52344	0.500692	0.317229	1.57833	0.114489	0.184821	HSPB6	protein_coding
ENSG00000004777.18	1.42402	0.826143	0.323116	2.5568	0.0105641	0.0344224	ARHGAP33	protein_coding
ENSG00000004779.10	15.4389	-0.0908768	0.11688	-0.777519	0.436852	0.51762	NDUFAB1	protein_coding
ENSG00000004799.8	48.4473	0.592055	0.192062	3.08262	0.00205186	0.0102133	PDK4	protein_coding
ENSG00000004809.14	1.08529	1.20168	0.397813	3.02072	0.00252171	0.0118955	SLC22A16	protein_coding
ENSG00000004838.14	0.309848	0.665122	0.670492	0.991992	0.321201	0.402784	ZMYND10	protein_coding
ENSG00000004846.17	0.887059	0.97816	0.502553	1.94638	0.0516091	0.105864	ABCB5	protein_coding
ENSG00000004864.14	7.54809	0.111563	0.156027	0.715027	0.474592	0.553505	SLC25A13	protein_coding
ENSG00000004866.22	11.556	0.543508	0.225918	2.40577	0.0161382	0.0467368	ST7	protein_coding
ENSG00000004897.12	49.0349	0.242156	0.0763495	3.17168	0.00151559	0.0081177	CDC27	protein_coding
ENSG00000004939.16	109.243	0.553611	0.208603	2.6539	0.00795671	0.0279945	SLC4A1	protein_coding
ENSG00000004948.16	0.685604	2.32642	0.548532	4.24117	2.22359e-05	0.000307458	CALCR	protein_coding
ENSG00000004975.12	6.67956	-0.382432	0.159422	-2.39887	0.0164458	0.0474567	DVL2	protein_coding
ENSG00000005001.10	0.249398	1.31924	0.98557	1.33855	0.180717	0.256557	PRSS22	protein_coding
ENSG00000005007.13	43.9704	-0.221832	0.075663	-2.93184	0.00336964	0.0147409	UPF1	protein_coding
ENSG00000005020.13	153.635	0.0192126	0.122425	0.156934	0.875297	0.902511	SKAP2	protein_coding
ENSG00000005059.16	8.6837	-0.299258	0.12759	-2.34547	0.0190032	0.0525289	MCUB	protein_coding
ENSG00000005073.6	1.54372	4.23204	0.660855	6.40389	1.51471e-10	1.96174e-08	HOXA11	protein_coding
ENSG00000005075.15	46.3418	0.0594505	0.088403	0.672494	0.501269	0.578739	POLR2J	protein_coding
ENSG00000005100.13	7.85785	0.309544	0.136954	2.26021	0.0238085	0.0616227	DHX33	protein_coding
ENSG00000005102.14	3.86917	-0.602465	0.219619	-2.74324	0.00608371	0.022912	MEOX1	protein_coding
ENSG00000005108.16	3.03219	0.385182	0.283842	1.35703	0.174772	0.250537	THSD7A	protein_coding
ENSG00000005156.12	17.1433	0.0598848	0.107103	0.559133	0.576071	0.649274	LIG3	protein_coding
ENSG00000005175.10	24.5746	-0.0698009	0.0867325	-0.804783	0.420945	0.502053	RPAP3	protein_coding
ENSG00000005187.12	12.5858	1.34261	0.219899	6.10558	1.02429e-09	9.82131e-08	ACSM3	protein_coding
ENSG00000005189.20	2.91541	0.537569	0.239529	2.24428	0.0248145	0.0634915	REXO5	protein_coding
ENSG00000005194.15	6.1182	0.0798282	0.142761	0.559175	0.576042	0.649274	CIAPIN1	protein_coding
ENSG00000005206.17	1.98318	0.302825	0.362583	0.835189	0.403611	0.48509	SPPL2B	protein_coding
ENSG00000005238.20	16.3663	0.668946	0.11803	5.6676	1.44815e-08	8.31379e-07	FAM214B	protein_coding
ENSG00000005243.10	1.94795	-0.0859568	0.322358	-0.26665	0.789739	0.83325	COPZ2	protein_coding
ENSG00000005249.13	509.176	0.579195	0.248501	2.33075	0.0197663	0.0540155	PRKAR2B	protein_coding
ENSG00000005339.15	148.884	-0.147062	0.0574913	-2.55798	0.0105283	0.0343448	CREBBP	protein_coding
ENSG00000005379.17	8.73761	-0.363938	0.248636	-1.46374	0.143265	0.216634	TSPOAP1	protein_coding
ENSG00000005381.8	43.1913	-0.0748183	0.189496	-0.394827	0.692971	0.752057	MPO	protein_coding
ENSG00000005421.9	0.434016	-0.199004	0.785262	-0.253424	0.799941	0.841318	PON1	protein_coding
ENSG00000005436.14	7.10224	-0.0686087	0.152724	-0.449233	0.653263	0.717658	GCFC2	protein_coding
ENSG00000005448.17	2.21984	-0.367799	0.255477	-1.43965	0.149965	0.223781	WDR54	protein_coding
ENSG00000005469.12	2.69361	0.367289	0.179133	2.05038	0.0403278	0.0893176	CROT	protein_coding
ENSG00000005471.19	5.54755	-0.954256	0.293711	-3.24896	0.00115826	0.00656471	ABCB4	protein_coding
ENSG00000005483.21	123.17	0.156169	0.0506747	3.0818	0.00205754	0.010236	KMT2E	protein_coding
ENSG00000005486.17	4.29238	0.746724	0.192942	3.87021	0.000108744	0.00104709	RHBDD2	protein_coding
ENSG00000005513.10	0.759466	0.353664	0.504186	0.701454	0.483019	0.561461	SOX8	protein_coding
ENSG00000005700.15	31.7493	-0.0179191	0.0662136	-0.270626	0.786679	0.830728	IBTK	protein_coding
ENSG00000005801.18	6.99352	0.136552	0.161081	0.847722	0.396593	0.478106	ZNF195	protein_coding
ENSG00000005810.19	101.108	-0.228289	0.0689499	-3.31093	0.000929859	0.00557609	MYCBP2	protein_coding
ENSG00000005812.11	44.2405	0.257288	0.0708618	3.63084	0.0002825	0.00220854	FBXL3	protein_coding
ENSG00000005844.19	51.9928	-0.362734	0.132078	-2.74635	0.00602621	0.0227708	ITGAL	protein_coding
ENSG00000005882.12	10.812	0.217621	0.144836	1.50254	0.132959	0.205286	PDK2	protein_coding
ENSG00000005884.18	2.00674	1.02722	0.326814	3.14312	0.00167156	0.00874736	ITGA3	protein_coding
ENSG00000005961.19	507.18	1.10732	0.292236	3.78913	0.000151178	0.00135406	ITGA2B	protein_coding
ENSG00000005981.13	0.493441	2.20533	0.661324	3.33471	0.000853879	0.00524241	ASB4	protein_coding
ENSG00000006007.12	22.5166	0.330172	0.13094	2.52155	0.0116838	0.0370354	GDE1	protein_coding
ENSG00000006015.18	6.1466	-0.335935	0.152632	-2.20094	0.02774	0.068689	REX1BD	protein_coding
ENSG00000006016.12	0.432242	1.99449	0.919146	2.16994	0.0300117	0.0725202	CRLF1	protein_coding
ENSG00000006025.12	3.20026	-0.078447	0.220465	-0.355826	0.721971	0.776556	OSBPL7	protein_coding
ENSG00000006042.12	0.425467	1.29357	0.589218	2.19541	0.0281342	0.0693382	TMEM98	protein_coding
ENSG00000006047.13	0.475465	2.25022	0.661092	3.40379	0.000664586	0.00431176	YBX2	protein_coding
ENSG00000006059.4	0.27626	1.96075	1.1355	1.72677	0.0842091	0.148732	KRT33A	protein_coding
ENSG00000006062.18	11.9654	-0.290815	0.138876	-2.09406	0.0362551	0.0830045	MAP3K14	protein_coding
ENSG00000006071.16	2.91327	1.82538	0.406783	4.48735	7.21143e-06	0.00012665	ABCC8	protein_coding
ENSG00000006116.4	0.506744	2.50607	0.80171	3.12591	0.00177258	0.00914812	CACNG3	protein_coding
ENSG00000006118.15	0.808655	1.99901	0.43187	4.62873	3.67924e-06	7.40372e-05	TMEM132A	protein_coding
ENSG00000006125.18	94.7554	0.193016	0.0852179	2.26497	0.0235144	0.0611513	AP2B1	protein_coding
ENSG00000006128.12	0.101879	1.66218	2.00709	0.828152	0.407585	NA	TAC1	protein_coding
ENSG00000006194.10	11.2804	0.0051562	0.127204	0.0405349	0.967667	0.97516	ZNF263	protein_coding
ENSG00000006210.7	2.89686	0.0173684	0.278837	0.0622886	0.950333	0.961914	CX3CL1	protein_coding
ENSG00000006282.21	3.28481	-0.438457	0.218428	-2.00733	0.0447148	0.0959349	SPATA20	protein_coding
ENSG00000006283.18	1.16387	2.61988	0.490014	5.34655	8.96465e-08	3.59731e-06	CACNA1G	protein_coding
ENSG00000006327.14	1.40136	0.444419	0.347458	1.27906	0.200877	0.277829	TNFRSF12A	protein_coding
ENSG00000006377.11	0.410851	1.78809	0.641178	2.78875	0.00529119	0.0206266	DLX6	protein_coding
ENSG00000006432.16	3.134	0.696527	0.256193	2.71876	0.00655266	0.024175	MAP3K9	protein_coding
ENSG00000006451.8	31.9104	0.648301	0.145252	4.46329	8.07096e-06	0.000139064	RALA	protein_coding
ENSG00000006453.14	1.40131	0.540657	0.38316	1.41105	0.158231	0.232823	BAIAP2L1	protein_coding
ENSG00000006459.11	65.3085	0.164137	0.0854103	1.92175	0.0546371	0.10996	KDM7A	protein_coding
ENSG00000006468.14	1.33378	1.33676	0.456297	2.92958	0.00339415	0.0148198	ETV1	protein_coding
ENSG00000006530.18	8.44444	0.0831346	0.129158	0.643668	0.519791	0.595957	AGK	protein_coding
ENSG00000006534.16	21.0529	0.0651747	0.136821	0.47635	0.633825	0.700839	ALDH3B1	protein_coding
ENSG00000006555.11	1.39118	-0.321168	0.275011	-1.16784	0.242872	0.322488	TTC22	protein_coding
ENSG00000006576.16	21.3229	0.388207	0.180559	2.15002	0.0315533	0.0751356	PHTF2	protein_coding
ENSG00000006606.9	0.0893898	1.52723	1.85615	0.822796	0.410624	NA	CCL26	protein_coding
ENSG00000006607.14	15.3423	-0.0554579	0.100337	-0.552718	0.580456	0.653112	FARP2	protein_coding
ENSG00000006611.17	0.714924	1.92588	0.623148	3.09057	0.00199776	0.0100042	USH1C	protein_coding
ENSG00000006625.18	5.68953	-0.202276	0.157637	-1.28318	0.199431	0.276235	GGCT	protein_coding
ENSG00000006634.8	11.5093	0.230942	0.129347	1.78545	0.0741879	0.135871	DBF4	protein_coding
ENSG00000006638.13	15.5651	0.657087	0.244704	2.68523	0.00724801	0.0261232	TBXA2R	protein_coding
ENSG00000006652.15	5.86598	0.593204	0.238681	2.48534	0.0129428	0.0398566	IFRD1	protein_coding
ENSG00000006659.13	0.155177	1.76224	1.06389	1.65642	0.0976378	NA	LGALS14	protein_coding
ENSG00000006695.12	5.10833	0.0203225	0.148953	0.136436	0.891477	0.91622	COX10	protein_coding
ENSG00000006704.11	1.10755	0.773909	0.381564	2.02825	0.0425343	0.0927124	GTF2IRD1	protein_coding
ENSG00000006712.15	34.5594	-0.191693	0.086006	-2.22883	0.025825	0.0652815	PAF1	protein_coding
ENSG00000006715.16	44.3391	0.240416	0.0859132	2.79836	0.00513628	0.0201463	VPS41	protein_coding
ENSG00000006740.17	1.54076	0.56189	0.360486	1.5587	0.119067	0.189933	ARHGAP44	protein_coding
ENSG00000006744.19	12.6303	-0.027379	0.125617	-0.217956	0.827463	0.863947	ELAC2	protein_coding
ENSG00000006747.15	1.43752	1.86076	0.497213	3.74238	0.000182285	0.00157239	SCIN	protein_coding
ENSG00000006788.14	1.53659	1.97831	0.480316	4.11877	3.80902e-05	0.000466349	MYH13	protein_coding
ENSG00000006831.10	30.7133	0.505097	0.156446	3.22857	0.00124413	0.00693276	ADIPOR2	protein_coding
ENSG00000006837.12	0.576234	1.45142	0.487163	2.97934	0.00288874	0.0131546	CDKL3	protein_coding
ENSG00000007001.13	0.312973	1.84191	0.574451	3.20638	0.00134416	0.00739221	UPP2	protein_coding
ENSG00000007038.11	0.497419	1.90483	0.712929	2.67184	0.0075437	0.0269473	PRSS21	protein_coding
ENSG00000007047.15	24.8434	-0.0731115	0.0915635	-0.798478	0.424593	0.505527	MARK4	protein_coding
ENSG00000007062.12	1.56632	2.02309	0.430548	4.69888	2.61592e-06	5.62159e-05	PROM1	protein_coding
ENSG00000007080.11	18.7215	-0.197799	0.0959882	-2.06066	0.0393358	0.0878588	CCDC124	protein_coding
ENSG00000007129.18	5.15145	0.0502811	0.189714	0.265036	0.790982	0.834272	CEACAM21	protein_coding
ENSG00000007168.14	49.9097	-0.033161	0.0601945	-0.550898	0.581703	0.654246	PAFAH1B1	protein_coding
ENSG00000007171.18	1.06532	1.68201	0.492872	3.41268	0.000643281	0.00421154	NOS2	protein_coding
ENSG00000007174.18	3.70078	2.02157	0.411812	4.90897	9.15565e-07	2.38965e-05	DNAH9	protein_coding
ENSG00000007202.15	36.056	-0.00406832	0.0797955	-0.0509843	0.959338	0.968875	KIAA0100	protein_coding
ENSG00000007216.15	0.274316	1.85509	0.984411	1.88447	0.0595014	0.116609	SLC13A2	protein_coding
ENSG00000007237.19	79.6353	0.101477	0.134559	0.754148	0.450761	0.530877	GAS7	protein_coding
ENSG00000007255.10	3.22721	-0.111249	0.209061	-0.532137	0.594631	0.665903	TRAPPC6A	protein_coding
ENSG00000007264.15	17.6226	-0.683659	0.181187	-3.77323	0.000161149	0.00142607	MATK	protein_coding
ENSG00000007306.15	0.327302	1.31712	0.833925	1.57943	0.114238	0.184503	CEACAM7	protein_coding
ENSG00000007312.13	4.61892	-0.615642	0.225125	-2.73467	0.00624422	0.023346	CD79B	protein_coding
ENSG00000007314.12	1.52356	0.814238	0.472487	1.7233	0.0848338	0.149544	SCN4A	protein_coding
ENSG00000007341.19	10.7897	-0.0455062	0.159619	-0.285092	0.775574	0.82173	ST7L	protein_coding
ENSG00000007372.24	1.72629	2.70958	0.495504	5.46834	4.54266e-08	2.08017e-06	PAX6	protein_coding
ENSG00000007376.8	3.67851	-0.455659	0.196656	-2.31704	0.0205018	0.055498	RPUSD1	protein_coding
ENSG00000007384.15	0.78647	1.89863	0.477062	3.97984	6.89617e-05	0.000737868	RHBDF1	protein_coding
ENSG00000007392.17	11.7394	0.00233688	0.139552	0.0167456	0.98664	0.990154	LUC7L	protein_coding
ENSG00000007402.12	1.40659	0.697286	0.428775	1.62623	0.103901	0.172545	CACNA2D2	protein_coding
ENSG00000007516.14	1.58858	0.567856	0.32381	1.75367	0.0794863	0.142865	BAIAP3	protein_coding
ENSG00000007520.4	14.8433	-0.395194	0.12521	-3.15626	0.00159807	0.00845833	TSR3	protein_coding
ENSG00000007541.17	1.82298	0.391838	0.280887	1.395	0.163016	0.237915	PIGQ	protein_coding
ENSG00000007545.16	6.96564	-0.366554	0.154947	-2.36568	0.0179972	0.050655	CRAMP1	protein_coding
ENSG00000007866.22	0.715041	0.925819	0.406643	2.27674	0.0228019	0.059811	TEAD3	protein_coding
ENSG00000007908.16	2.67494	-0.272513	0.293625	-0.928099	0.353356	0.435571	SELE	protein_coding
ENSG00000007923.16	15.4651	0.0511522	0.110338	0.463597	0.642937	0.708963	DNAJC11	protein_coding
ENSG00000007933.13	0.895114	0.553713	0.480322	1.1528	0.248994	0.328756	FMO3	protein_coding
ENSG00000007944.15	21.2237	0.0663777	0.106496	0.623286	0.533096	0.608691	MYLIP	protein_coding
ENSG00000007968.7	15.9002	0.248591	0.152609	1.62894	0.103325	0.171854	E2F2	protein_coding
ENSG00000008018.9	22.4493	0.128304	0.0938695	1.36684	0.171677	0.247176	PSMB1	protein_coding
ENSG00000008083.14	70.0628	0.0429396	0.104574	0.410615	0.681355	0.741817	JARID2	protein_coding
ENSG00000008118.10	0.595578	2.192	0.554424	3.95365	7.69686e-05	0.000803407	CAMK1G	protein_coding
ENSG00000008128.23	1.67872	0.124519	0.244217	0.50987	0.610142	0.680184	CDK11A	protein_coding
ENSG00000008130.15	57.9221	0.00336384	0.106411	0.0316116	0.974782	0.980956	NADK	protein_coding
ENSG00000008196.13	0.756618	2.14056	0.53547	3.99753	6.40069e-05	0.000697137	TFAP2B	protein_coding
ENSG00000008197.5	0.512242	2.31406	0.643834	3.5942	0.000325394	0.00247138	TFAP2D	protein_coding
ENSG00000008226.20	1.68559	1.87518	0.361482	5.18749	2.13144e-07	7.28983e-06	DLEC1	protein_coding
ENSG00000008256.16	7.112	-0.0631413	0.168614	-0.374472	0.708053	0.764902	CYTH3	protein_coding
ENSG00000008277.15	4.25997	0.776217	0.225733	3.43866	0.000584608	0.00390888	ADAM22	protein_coding
ENSG00000008282.9	4.74496	0.3878	0.141554	2.73958	0.00615176	0.0230983	SYPL1	protein_coding
ENSG00000008283.16	1.90139	0.276249	0.272901	1.01227	0.311411	0.392984	CYB561	protein_coding
ENSG00000008294.21	49.3392	0.383771	0.0927684	4.13687	3.52074e-05	0.000437324	SPAG9	protein_coding
ENSG00000008300.17	1.84103	1.5511	0.360717	4.30004	1.70766e-05	0.000251159	CELSR3	protein_coding
ENSG00000008311.16	2.75472	0.328635	0.242909	1.35291	0.176084	0.251942	AASS	protein_coding
ENSG00000008323.16	0.636252	1.85955	0.690162	2.69437	0.00705227	0.0256001	PLEKHG6	protein_coding
ENSG00000008324.12	5.5608	-0.0106871	0.167276	-0.0638889	0.949059	0.961087	SS18L2	protein_coding
ENSG00000008382.16	15.096	-0.217535	0.126637	-1.71778	0.085836	0.150632	MPND	protein_coding
ENSG00000008394.13	6.05638	0.0103954	0.236951	0.0438717	0.965007	0.973004	MGST1	protein_coding
ENSG00000008405.12	6.01338	0.167546	0.143619	1.1666	0.243372	0.32305	CRY1	protein_coding
ENSG00000008438.5	19.3747	1.17486	0.245006	4.79521	1.62501e-06	3.866e-05	PGLYRP1	protein_coding
ENSG00000008441.18	27.5045	0.247266	0.165855	1.49086	0.135999	0.208554	NFIX	protein_coding
ENSG00000008513.16	34.3287	0.178512	0.0914169	1.95273	0.0508518	0.104806	ST3GAL1	protein_coding
ENSG00000008516.18	18.4058	0.959888	0.239563	4.00684	6.15378e-05	0.000676174	MMP25	protein_coding
ENSG00000008517.19	31.0527	0.00701347	0.149003	0.0470694	0.962458	0.971127	IL32	protein_coding
ENSG00000008710.20	4.75428	-0.160941	0.210581	-0.76427	0.444706	0.525082	PKD1	protein_coding
ENSG00000008735.14	0.474435	1.74858	0.551173	3.17246	0.00151152	0.00809751	MAPK8IP2	protein_coding
ENSG00000008838.20	16.5946	-0.228079	0.0987349	-2.31001	0.0208874	0.0562021	MED24	protein_coding
ENSG00000008853.17	14.8256	-0.604507	0.141272	-4.27903	1.87713e-05	0.000270123	RHOBTB2	protein_coding
ENSG00000008869.12	17.0162	0.0025511	0.101709	0.0250822	0.979989	0.984891	HEATR5B	protein_coding
ENSG00000008952.17	94.0775	0.367458	0.0886065	4.14708	3.36739e-05	0.000422889	SEC62	protein_coding
ENSG00000008988.11	517.402	-0.322997	0.0852271	-3.78984	0.000150745	0.00135151	RPS20	protein_coding
ENSG00000009307.16	422.65	0.0249608	0.0606655	0.411449	0.680744	0.74129	CSDE1	protein_coding
ENSG00000009335.18	30.417	0.123662	0.0629663	1.96395	0.0495364	0.103122	UBE3C	protein_coding
ENSG00000009413.16	27.2891	0.139006	0.0930768	1.49345	0.135319	0.207826	REV3L	protein_coding
ENSG00000009709.12	0.711207	2.12061	0.538001	3.94164	8.0927e-05	0.000831701	PAX7	protein_coding
ENSG00000009724.17	1.16249	0.628749	0.709347	0.886378	0.375414	0.457202	MASP2	protein_coding
ENSG00000009765.15	1.3406	1.97525	0.537245	3.67662	0.000236345	0.00192852	IYD	protein_coding
ENSG00000009780.16	6.43581	-0.0427602	0.132655	-0.32234	0.747195	0.798287	FAM76A	protein_coding
ENSG00000009790.15	47.9554	-0.687786	0.121065	-5.68113	1.3381e-08	7.81328e-07	TRAF3IP3	protein_coding
ENSG00000009830.13	1.78199	1.26293	0.320208	3.94411	8.00978e-05	0.000826599	POMT2	protein_coding
ENSG00000009844.16	20.4002	-0.00253183	0.08318	-0.0304379	0.975718	0.981537	VTA1	protein_coding
ENSG00000009950.16	0.800932	1.32802	0.546975	2.42795	0.0151846	0.0447675	MLXIPL	protein_coding
ENSG00000009954.11	95.8343	0.00908515	0.0547854	0.165832	0.868289	0.89691	BAZ1B	protein_coding
ENSG00000010017.13	74.8103	-0.0535911	0.0866287	-0.61863	0.53616	0.611505	RANBP9	protein_coding
ENSG00000010030.14	3.74205	0.525335	0.366251	1.43436	0.15147	0.225428	ETV7	protein_coding
ENSG00000010072.16	5.12334	0.316261	0.165357	1.91259	0.0558004	0.111481	SPRTN	protein_coding
ENSG00000010165.20	9.50606	-0.470035	0.139738	-3.36369	0.000769084	0.00484369	EEF1AKNMT	protein_coding
ENSG00000010219.13	4.95535	0.133131	0.164868	0.807503	0.419377	0.500494	DYRK4	protein_coding
ENSG00000010244.19	33.3419	0.553706	0.0889748	6.22317	4.87204e-10	5.32553e-08	ZNF207	protein_coding
ENSG00000010256.11	19.987	0.0524024	0.0989657	0.529501	0.596458	0.667544	UQCRC1	protein_coding
ENSG00000010270.14	11.2386	0.389618	0.138881	2.80541	0.00502528	0.0198247	STARD3NL	protein_coding
ENSG00000010278.15	41.929	0.615862	0.2244	2.74449	0.00606051	0.0228577	CD9	protein_coding
ENSG00000010282.15	0.344867	1.70483	0.81464	2.09274	0.0363727	0.0831903	HHATL	protein_coding
ENSG00000010292.13	50.9446	-0.134524	0.0911153	-1.47641	0.139833	0.21268	NCAPD2	protein_coding
ENSG00000010295.20	5.55743	0.0570279	0.189999	0.300148	0.764064	0.812372	IFFO1	protein_coding
ENSG00000010310.9	2.46817	4.01214	0.477591	8.40078	4.43517e-17	5.26956e-14	GIPR	protein_coding
ENSG00000010318.21	6.39718	0.317883	0.162084	1.96122	0.0498534	0.103599	PHF7	protein_coding
ENSG00000010319.7	5.59265	-0.0235343	0.198736	-0.11842	0.905735	0.926935	SEMA3G	protein_coding
ENSG00000010322.16	18.4208	0.0804998	0.137032	0.587451	0.556901	0.631313	NISCH	protein_coding
ENSG00000010327.10	10.0992	0.180201	0.268734	0.670556	0.502503	0.579895	STAB1	protein_coding
ENSG00000010361.14	1.75221	-0.0740033	0.241077	-0.306969	0.758867	0.807903	FUZ	protein_coding
ENSG00000010379.16	0.491021	1.67813	0.619141	2.71042	0.00671971	0.0246615	SLC6A13	protein_coding
ENSG00000010438.17	0.578159	1.68062	0.638771	2.63102	0.00851288	0.0294135	PRSS3	protein_coding
ENSG00000010539.12	7.32439	0.185801	0.163888	1.13371	0.256917	0.337104	ZNF200	protein_coding
ENSG00000010610.10	9.91908	0.0452729	0.17856	0.253545	0.799847	0.841253	CD4	protein_coding
ENSG00000010626.15	2.64421	0.145012	0.246811	0.587543	0.556839	0.631269	LRRC23	protein_coding
ENSG00000010704.19	0.744142	0.975105	0.412504	2.36387	0.0180852	0.0508138	HFE	protein_coding
ENSG00000010803.16	19.6523	0.00166677	0.0971309	0.01716	0.986309	0.989932	SCMH1	protein_coding
ENSG00000010810.17	87.8893	-0.346275	0.0932633	-3.71288	0.000204918	0.00172089	FYN	protein_coding
ENSG00000010818.10	55.1767	-0.412478	0.089905	-4.58793	4.47659e-06	8.64535e-05	HIVEP2	protein_coding
ENSG00000010932.17	0.40862	2.34086	0.700704	3.34073	0.000835575	0.00515551	FMO1	protein_coding
ENSG00000011007.12	38.0347	0.00984223	0.0758023	0.129841	0.896692	0.919955	ELOA	protein_coding
ENSG00000011009.11	10.3589	0.0986278	0.116948	0.843346	0.399035	0.480557	LYPLA2	protein_coding
ENSG00000011021.23	4.41167	0.152699	0.207568	0.735658	0.461939	0.541382	CLCN6	protein_coding
ENSG00000011028.14	2.00163	0.979671	0.299462	3.27144	0.00107003	0.00618719	MRC2	protein_coding
ENSG00000011052.21	0.118168	0.896947	1.03923	0.863087	0.388089	NA	NME1-NME2	protein_coding
ENSG00000011083.9	0.509308	2.33412	0.72778	3.20718	0.00134043	0.0073732	SLC6A7	protein_coding
ENSG00000011105.14	25.2612	1.19481	0.262801	4.54642	5.45655e-06	0.000101574	TSPAN9	protein_coding
ENSG00000011114.15	20.0856	0.150879	0.0867599	1.73904	0.082027	0.146044	BTBD7	protein_coding
ENSG00000011132.12	5.25695	-0.49312	0.185834	-2.65355	0.00796502	0.0280093	APBA3	protein_coding
ENSG00000011143.19	4.50089	-0.0956271	0.204094	-0.468544	0.639396	0.705828	MKS1	protein_coding
ENSG00000011198.10	20.1079	0.807369	0.124925	6.46285	1.02753e-10	1.41101e-08	ABHD5	protein_coding
ENSG00000011243.19	21.6296	-0.193929	0.106785	-1.81608	0.0693588	0.129826	AKAP8L	protein_coding
ENSG00000011258.16	43.2062	-0.00354028	0.158253	-0.0223709	0.982152	0.986538	MBTD1	protein_coding
ENSG00000011260.14	20.2849	0.0373536	0.0879447	0.42474	0.671026	0.732606	UTP18	protein_coding
ENSG00000011275.19	34.7368	-0.239072	0.0662003	-3.61135	0.000304606	0.00234676	RNF216	protein_coding
ENSG00000011295.16	5.28238	0.237558	0.162925	1.45808	0.144818	0.21834	TTC19	protein_coding
ENSG00000011304.22	80.7147	-0.0547271	0.0607867	-0.900313	0.367954	0.449811	PTBP1	protein_coding
ENSG00000011332.21	0.518593	2.06499	0.625749	3.30003	0.000966733	0.00573928	DPF1	protein_coding
ENSG00000011347.10	1.39001	0.7759	0.380151	2.04103	0.0412477	0.0907475	SYT7	protein_coding
ENSG00000011376.12	4.45588	0.21239	0.192302	1.10446	0.269395	0.350027	LARS2	protein_coding
ENSG00000011405.13	45.3689	0.486732	0.0959243	5.07413	3.8927e-07	1.20607e-05	PIK3C2A	protein_coding
ENSG00000011422.12	11.5712	0.614899	0.277025	2.21965	0.0264424	0.066433	PLAUR	protein_coding
ENSG00000011426.11	23.3146	0.696487	0.157536	4.42114	9.81813e-06	0.000162017	ANLN	protein_coding
ENSG00000011451.21	11.3516	-0.0297542	0.121192	-0.245514	0.806059	0.84645	WIZ	protein_coding
ENSG00000011454.18	51.3389	0.41024	0.123694	3.31658	0.000911255	0.00549104	RABGAP1	protein_coding
ENSG00000011465.18	1.39986	0.890052	0.377255	2.35928	0.0183102	0.0512227	DCN	protein_coding
ENSG00000011478.13	0.753573	1.06265	0.487239	2.18097	0.0291858	0.0711265	QPCTL	protein_coding
ENSG00000011485.15	20.7349	0.127032	0.117077	1.08503	0.277909	0.358785	PPP5C	protein_coding
ENSG00000011523.14	15.2667	0.0627479	0.121353	0.517067	0.605109	0.675537	CEP68	protein_coding
ENSG00000011566.15	11.5976	-0.0441326	0.130863	-0.337244	0.735933	0.788413	MAP4K3	protein_coding
ENSG00000011590.14	1.4096	-0.479686	0.362175	-1.32446	0.185351	0.261317	ZBTB32	protein_coding
ENSG00000011600.12	131.873	0.121254	0.115968	1.04558	0.295755	0.377017	TYROBP	protein_coding
ENSG00000011638.11	5.33814	0.650686	0.231867	2.80628	0.00501167	0.0197767	TMEM159	protein_coding
ENSG00000012048.23	19.9067	0.578563	0.118072	4.90007	9.58005e-07	2.47911e-05	BRCA1	protein_coding
ENSG00000012061.16	13.0401	0.0625115	0.11199	0.558188	0.576716	0.649867	ERCC1	protein_coding
ENSG00000012124.17	20.8684	-1.05953	0.189438	-5.59302	2.23154e-08	1.19104e-06	CD22	protein_coding
ENSG00000012171.20	0.765866	0.674973	0.454909	1.48375	0.137874	0.210556	SEMA3B	protein_coding
ENSG00000012223.13	17.5169	1.14143	0.23446	4.86834	1.1254e-06	2.83446e-05	LTF	protein_coding
ENSG00000012232.9	6.87976	0.116554	0.172998	0.673732	0.500482	0.578075	EXTL3	protein_coding
ENSG00000012504.15	2.00149	-0.345449	0.593106	-0.58244	0.56027	0.634317	NR1H4	protein_coding
ENSG00000012660.14	38.0204	0.291926	0.0885026	3.29851	0.000972008	0.00576059	ELOVL5	protein_coding
ENSG00000012779.11	70.6336	-0.0576536	0.126148	-0.457032	0.647648	0.712864	ALOX5	protein_coding
ENSG00000012822.16	44.142	0.327493	0.125769	2.60392	0.00921642	0.0311473	CALCOCO1	protein_coding
ENSG00000012963.15	13.6128	0.156612	0.109721	1.42737	0.153473	0.227549	UBR7	protein_coding
ENSG00000012983.12	44.8323	0.385214	0.128984	2.98653	0.00282161	0.012946	MAP4K5	protein_coding
ENSG00000013016.16	139.097	0.670182	0.179499	3.73362	0.000188751	0.00161238	EHD3	protein_coding
ENSG00000013275.8	27.7396	-0.104021	0.0774264	-1.34348	0.179117	0.254961	PSMC4	protein_coding
ENSG00000013288.9	6.27466	0.262594	0.20417	1.28615	0.19839	0.275229	MAN2B2	protein_coding
ENSG00000013293.6	1.22592	2.05615	0.538326	3.81954	0.000133703	0.00123353	SLC7A14	protein_coding
ENSG00000013297.12	0.796767	1.00385	0.46249	2.17054	0.0299658	0.072452	CLDN11	protein_coding
ENSG00000013306.16	30.9173	0.404832	0.161263	2.51039	0.0120599	0.0378892	SLC25A39	protein_coding
ENSG00000013364.19	61.5483	-0.325778	0.110415	-2.95048	0.00317277	0.0141071	MVP	protein_coding
ENSG00000013374.17	43.0435	0.0392931	0.0850491	0.462005	0.644078	0.709929	NUB1	protein_coding
ENSG00000013375.16	6.53984	0.0144578	0.162212	0.0891288	0.92898	0.945237	PGM3	protein_coding
ENSG00000013392.8	1.24272	0.287691	0.330499	0.870473	0.384042	0.465852	RWDD2A	protein_coding
ENSG00000013441.16	28.1548	0.0206217	0.101684	0.202803	0.839289	0.873524	CLK1	protein_coding
ENSG00000013503.10	3.41961	0.113605	0.189396	0.59983	0.54862	0.623399	POLR3B	protein_coding
ENSG00000013523.11	1.94364	0.558567	0.257718	2.16736	0.0302075	0.0728515	ANGEL1	protein_coding
ENSG00000013561.18	26.1782	0.41829	0.103603	4.03743	5.4039e-05	0.000611226	RNF14	protein_coding
ENSG00000013573.17	4.71338	0.00289221	0.200285	0.0144405	0.988479	0.991413	DDX11	protein_coding
ENSG00000013583.10	14.9981	0.131749	0.133835	0.984415	0.324911	0.406671	HEBP1	protein_coding
ENSG00000013588.9	0.767428	1.61873	0.486122	3.32989	0.000868788	0.00530178	GPRC5A	protein_coding
ENSG00000013725.14	5.39707	-0.338993	0.240403	-1.4101	0.158509	0.233169	CD6	protein_coding
ENSG00000013810.21	64.7678	0.107259	0.0857886	1.25027	0.211199	0.28918	TACC3	protein_coding
ENSG00000014123.10	16.7163	-0.0813351	0.113757	-0.714992	0.474614	0.553507	UFL1	protein_coding
ENSG00000014138.9	1.7803	0.150364	0.305211	0.492656	0.622256	0.69105	POLA2	protein_coding
ENSG00000014164.7	10.8869	-0.0619266	0.145168	-0.426587	0.66968	0.731458	ZC3H3	protein_coding
ENSG00000014216.16	104.251	0.322264	0.14065	2.29125	0.0219492	0.0582844	CAPN1	protein_coding
ENSG00000014257.16	3.54248	0.36427	0.244391	1.49052	0.136087	0.208631	ACP3	protein_coding
ENSG00000014641.21	14.2674	0.132767	0.0968463	1.37091	0.170404	0.245863	MDH1	protein_coding
ENSG00000014824.14	22.8989	-0.0538924	0.0834982	-0.645431	0.518648	0.594908	SLC30A9	protein_coding
ENSG00000014914.21	3.8222	-0.666552	0.213789	-3.11781	0.00182202	0.0093345	MTMR11	protein_coding
ENSG00000014919.13	5.23593	0.168377	0.129558	1.29963	0.193728	0.270166	COX15	protein_coding
ENSG00000015133.19	82.6071	-0.418844	0.0998033	-4.19669	2.70845e-05	0.000359117	CCDC88C	protein_coding
ENSG00000015153.15	16.9268	0.0489644	0.100391	0.487738	0.625735	0.694141	YAF2	protein_coding
ENSG00000015171.20	42.6371	-0.0375933	0.0835857	-0.449758	0.652885	0.717271	ZMYND11	protein_coding
ENSG00000015413.9	0.24105	1.66759	0.899094	1.85475	0.063632	0.122078	DPEP1	protein_coding
ENSG00000015475.19	31.116	0.207649	0.0945544	2.19608	0.0280861	0.0692567	BID	protein_coding
ENSG00000015479.20	5.34953	0.259372	0.17002	1.52554	0.127125	0.198909	MATR3	protein_coding
ENSG00000015520.15	0.372717	1.68331	0.708517	2.37582	0.01751	0.049653	NPC1L1	protein_coding
ENSG00000015532.10	6.03751	0.447378	0.247784	1.80551	0.0709945	0.131977	XYLT2	protein_coding
ENSG00000015568.13	0.0609934	1.29794	1.62763	0.79744	0.425196	NA	RGPD5	protein_coding
ENSG00000015592.16	0.455832	1.54749	0.700679	2.20855	0.0272057	0.0677701	STMN4	protein_coding
ENSG00000015676.18	19.9382	-0.126785	0.0981287	-1.29202	0.196349	0.273018	NUDCD3	protein_coding
ENSG00000016082.15	0.315758	1.52071	0.748161	2.03259	0.0420935	0.0920599	ISL1	protein_coding
ENSG00000016391.11	1.57919	0.541886	0.449609	1.20524	0.228112	0.306727	CHDH	protein_coding
ENSG00000016402.14	0.544721	1.57318	0.756256	2.08022	0.0375055	0.0848929	IL20RA	protein_coding
ENSG00000016490.16	0.349987	1.683	0.75873	2.21818	0.0265426	0.0666202	CLCA1	protein_coding
ENSG00000016602.9	0.352434	1.68912	0.896769	1.88356	0.059624	0.116724	CLCA4	protein_coding
ENSG00000016864.19	3.58473	0.279269	0.192606	1.44995	0.147072	0.220695	GLT8D1	protein_coding
ENSG00000017260.20	31.5476	0.522981	0.160522	3.25799	0.00112204	0.00641064	ATP2C1	protein_coding
ENSG00000017427.17	4.36727	2.32578	0.316866	7.33995	2.1368e-13	6.79636e-11	IGF1	protein_coding
ENSG00000017797.13	103.328	-0.0106976	0.0551088	-0.194117	0.846084	0.878825	RALBP1	protein_coding
ENSG00000018189.13	12.0497	-0.111241	0.138858	-0.801117	0.423064	0.50397	RUFY3	protein_coding
ENSG00000018236.15	1.40545	2.43116	0.619488	3.92447	8.69205e-05	0.000879081	CNTN1	protein_coding
ENSG00000018280.17	18.6507	0.237808	0.226287	1.05091	0.293299	0.374567	SLC11A1	protein_coding
ENSG00000018408.15	55.8061	-0.171337	0.127955	-1.33905	0.180555	0.256437	WWTR1	protein_coding
ENSG00000018510.18	36.0397	0.462079	0.101932	4.53319	5.80988e-06	0.000106986	AGPS	protein_coding
ENSG00000018607.7	0.506655	1.34507	0.717991	1.87338	0.0610156	0.118608	ZNF806	transcribed_unprocessed_pseudogene
ENSG00000018625.15	0.831537	1.3685	0.517167	2.64615	0.00814131	0.0284353	ATP1A2	protein_coding
ENSG00000018699.13	13.7444	0.287133	0.177935	1.61369	0.106594	0.17564	TTC27	protein_coding
ENSG00000018869.17	1.77525	0.107683	0.250566	0.429758	0.667372	0.729666	ZNF582	protein_coding
ENSG00000019102.12	1.95642	1.44149	0.335343	4.29856	1.71908e-05	0.000252431	VSIG2	protein_coding
ENSG00000019144.19	12.5976	0.583984	0.193407	3.01946	0.00253225	0.0119349	PHLDB1	protein_coding
ENSG00000019169.11	10.6237	0.0215329	0.222602	0.0967325	0.922939	0.940596	MARCO	protein_coding
ENSG00000019186.10	0.58655	2.02661	0.734781	2.75811	0.00581359	0.0221388	CYP24A1	protein_coding
ENSG00000019485.14	4.91842	-0.011137	0.19293	-0.0577259	0.953967	0.964949	PRDM11	protein_coding
ENSG00000019505.8	0.372247	2.05658	0.765913	2.68514	0.00724995	0.0261233	SYT13	protein_coding
ENSG00000019549.13	3.35055	0.564699	0.297563	1.89775	0.0577292	0.11428	SNAI2	protein_coding
ENSG00000019582.16	305.707	-0.47849	0.120238	-3.97952	6.90546e-05	0.000738574	CD74	protein_coding
ENSG00000019991.18	1.93288	0.17431	0.305118	0.571286	0.567806	0.641546	HGF	protein_coding
ENSG00000019995.6	29.2092	0.112414	0.0979593	1.14756	0.25115	0.330979	ZRANB1	protein_coding
ENSG00000020129.16	4.27482	-0.210428	0.16615	-1.2665	0.205336	0.282785	NCDN	protein_coding
ENSG00000020181.18	2.86481	-0.155282	0.278883	-0.556799	0.577665	0.650529	ADGRA2	protein_coding
ENSG00000020219.9	0.3997	1.65814	1.13033	1.46695	0.14239	0.215627	CCT8L1P	processed_pseudogene
ENSG00000020256.20	7.00296	-0.0695111	0.173344	-0.401	0.68842	0.748159	ZFP64	protein_coding
ENSG00000020426.11	8.13524	0.28875	0.123954	2.32949	0.0198333	0.0541463	MNAT1	protein_coding
ENSG00000020577.14	24.1221	-0.247854	0.131616	-1.88316	0.0596781	0.116788	SAMD4A	protein_coding
ENSG00000020633.19	48.3781	-0.51195	0.126477	-4.04777	5.17069e-05	0.000591459	RUNX3	protein_coding
ENSG00000020922.13	20.4252	0.178706	0.0882616	2.02473	0.042895	0.0932174	MRE11	protein_coding
ENSG00000021300.14	2.09475	-0.088398	0.257573	-0.343196	0.731451	0.784669	PLEKHB1	protein_coding
ENSG00000021355.13	173.018	0.323647	0.105058	3.08064	0.00206554	0.0102627	SERPINB1	protein_coding
ENSG00000021461.17	0.315767	1.52932	0.782768	1.95374	0.050732	0.10467	CYP3A43	protein_coding
ENSG00000021488.13	0.248739	1.20137	0.735359	1.63371	0.102319	0.17069	SLC7A9	protein_coding
ENSG00000021574.13	19.9311	0.375978	0.0935254	4.02007	5.81815e-05	0.000647628	SPAST	protein_coding
ENSG00000021645.20	2.47244	2.38833	0.357428	6.68198	2.35735e-11	4.07717e-09	NRXN3	protein_coding
ENSG00000021762.20	17.2783	-0.128836	0.127655	-1.00925	0.312857	0.394528	OSBPL5	protein_coding
ENSG00000021776.11	30.2473	-0.0507524	0.066647	-0.761511	0.446352	0.526593	AQR	protein_coding
ENSG00000021826.17	3.82788	-0.293722	0.418348	-0.702099	0.482617	0.561093	CPS1	protein_coding
ENSG00000021852.13	1.92428	0.0686101	0.530746	0.129271	0.897143	0.920383	C8B	protein_coding
ENSG00000022277.13	49.0337	0.420194	0.0747204	5.62355	1.87074e-08	1.03695e-06	RTF2	protein_coding
ENSG00000022355.18	0.780667	1.09459	0.53197	2.05761	0.0396274	0.0882342	GABRA1	protein_coding
ENSG00000022556.16	2.40591	0.292354	0.265613	1.10068	0.271037	0.351708	NLRP2	protein_coding
ENSG00000022567.10	21.368	0.369136	0.140641	2.62468	0.00867315	0.0298127	SLC45A4	protein_coding
ENSG00000022840.17	141.586	0.257995	0.0780115	3.30715	0.000942518	0.00564284	RNF10	protein_coding
ENSG00000022976.16	4.18334	0.0565317	0.198242	0.285165	0.775517	0.821704	ZNF839	protein_coding
ENSG00000023041.12	7.89561	0.304255	0.128121	2.37474	0.0175611	0.0497349	ZDHHC6	protein_coding
ENSG00000023171.19	8.64498	0.391712	0.161222	2.42965	0.0151135	0.0446059	GRAMD1B	protein_coding
ENSG00000023191.17	37.2219	-0.211404	0.0890162	-2.37489	0.017554	0.0497326	RNH1	protein_coding
ENSG00000023228.14	37.4115	0.13619	0.063743	2.13655	0.0326347	0.0769396	NDUFS1	protein_coding
ENSG00000023287.13	45.3787	0.145895	0.0748211	1.94991	0.0511863	0.105244	RB1CC1	protein_coding
ENSG00000023318.8	17.558	0.138746	0.110418	1.25656	0.208914	0.286712	ERP44	protein_coding
ENSG00000023330.15	40.138	0.101897	0.117527	0.867014	0.385934	0.46784	ALAS1	protein_coding
ENSG00000023445.16	42.7164	-0.102533	0.10959	-0.935602	0.349478	0.431588	BIRC3	protein_coding
ENSG00000023516.9	35.3417	-0.126894	0.0829645	-1.5295	0.12614	0.19778	AKAP11	protein_coding
ENSG00000023572.10	4.9967	-0.0737653	0.158822	-0.464453	0.642323	0.708417	GLRX2	protein_coding
ENSG00000023608.5	4.19403	0.0179419	0.190425	0.0942204	0.924934	0.941997	SNAPC1	protein_coding
ENSG00000023697.13	26.8935	0.0805568	0.161986	0.497306	0.618973	0.688288	DERA	protein_coding
ENSG00000023734.11	46.66	0.265209	0.106765	2.48405	0.0129896	0.0399557	STRAP	protein_coding
ENSG00000023839.12	2.54503	1.06345	0.345142	3.08121	0.0020616	0.0102487	ABCC2	protein_coding
ENSG00000023892.11	58.2703	-0.393181	0.103177	-3.81073	0.000138557	0.00126846	DEF6	protein_coding
ENSG00000023902.14	131.219	-0.0862873	0.121573	-0.709755	0.477856	0.556647	PLEKHO1	protein_coding
ENSG00000023909.10	19.5913	0.923477	0.141443	6.52896	6.62296e-11	9.57596e-09	GCLM	protein_coding
ENSG00000024048.11	61.102	0.0583392	0.0525641	1.10987	0.267056	0.347633	UBR2	protein_coding
ENSG00000024422.12	11.751	0.441706	0.168981	2.61394	0.00895039	0.0304744	EHD2	protein_coding
ENSG00000024526.17	4.67505	0.961101	0.211816	4.53744	5.69408e-06	0.000105082	DEPDC1	protein_coding
ENSG00000024862.18	16.2701	0.170478	0.0985332	1.73016	0.0836025	0.148005	CCDC28A	protein_coding
ENSG00000025039.15	25.7298	0.585369	0.12714	4.60412	4.14216e-06	8.13167e-05	RRAGD	protein_coding
ENSG00000025156.13	5.21988	-0.191029	0.17182	-1.1118	0.266224	0.346814	HSF2	protein_coding
ENSG00000025293.17	35.1047	0.00868191	0.0651879	0.133183	0.894049	0.918115	PHF20	protein_coding
ENSG00000025423.11	1.95522	-0.51319	0.395963	-1.29606	0.194956	0.271483	HSD17B6	protein_coding
ENSG00000025434.19	4.96923	0.291745	0.195593	1.4916	0.135805	0.208292	NR1H3	protein_coding
ENSG00000025708.14	61.0753	-0.433485	0.17019	-2.54707	0.0108631	0.0351142	TYMP	protein_coding
ENSG00000025770.19	6.42996	-0.23507	0.149665	-1.57064	0.116266	0.186883	NCAPH2	protein_coding
ENSG00000025772.8	6.57819	-0.0619884	0.149707	-0.414064	0.678828	0.739675	TOMM34	protein_coding
ENSG00000025796.14	26.5818	0.430961	0.109898	3.92148	8.8008e-05	0.000889421	SEC63	protein_coding
ENSG00000025800.14	27.9608	0.0625449	0.0699847	0.893694	0.371486	0.453338	KPNA6	protein_coding
ENSG00000026025.16	527.851	-0.465311	0.0899546	-5.17273	2.30693e-07	7.81174e-06	VIM	protein_coding
ENSG00000026036.22	0.392988	1.30985	0.641975	2.04034	0.0413168	0.0908704	RTEL1-TNFRSF6B	protein_coding
ENSG00000026103.22	6.55327	0.972373	0.216742	4.48632	7.24629e-06	0.00012718	FAS	protein_coding
ENSG00000026297.17	21.9419	0.15999	0.149732	1.06851	0.285291	0.36643	RNASET2	protein_coding
ENSG00000026508.20	109.691	-0.572285	0.123111	-4.64855	3.34284e-06	6.8684e-05	CD44	protein_coding
ENSG00000026559.14	0.999174	-0.453887	0.440912	-1.02943	0.303279	0.384812	KCNG1	protein_coding
ENSG00000026652.15	3.04531	0.76064	0.276327	2.75268	0.00591095	0.0224127	AGPAT4	protein_coding
ENSG00000026751.17	16.6065	0.186051	0.17927	1.03783	0.299351	0.380592	SLAMF7	protein_coding
ENSG00000026950.17	13.7287	0.286948	0.145281	1.97513	0.0482534	0.101207	BTN3A1	protein_coding
ENSG00000027001.10	2.95788	0.365225	0.217409	1.6799	0.0929773	0.159268	MIPEP	protein_coding
ENSG00000027075.16	40.5906	-0.280714	0.13184	-2.12921	0.033237	0.0779362	PRKCH	protein_coding
ENSG00000027644.5	0.747791	1.99587	0.690682	2.88972	0.00385591	0.0163087	INSRR	protein_coding
ENSG00000027697.15	23.7799	0.0132211	0.154316	0.0856755	0.931724	0.947493	IFNGR1	protein_coding
ENSG00000027847.14	2.15224	0.125136	0.228747	0.54705	0.584344	0.656729	B4GALT7	protein_coding
ENSG00000027869.12	8.40679	-0.323753	0.179188	-1.80677	0.0707977	0.131701	SH2D2A	protein_coding
ENSG00000028116.18	20.4546	0.359276	0.103037	3.48687	0.000488718	0.00340867	VRK2	protein_coding
ENSG00000028137.19	26.9398	-0.16004	0.167612	-0.954823	0.339667	0.421568	TNFRSF1B	protein_coding
ENSG00000028203.18	15.1569	0.319796	0.111406	2.87054	0.00409767	0.0170463	VEZT	protein_coding
ENSG00000028277.21	53.8056	-0.693887	0.115069	-6.0302	1.63752e-09	1.43425e-07	POU2F2	protein_coding
ENSG00000028310.18	13.666	-0.129791	0.108921	-1.19161	0.233416	0.3125	BRD9	protein_coding
ENSG00000028528.15	63.9379	0.00492578	0.0494251	0.0996615	0.920613	0.938716	SNX1	protein_coding
ENSG00000028839.10	18.1646	0.264417	0.151775	1.74217	0.0814791	0.145367	TBPL1	protein_coding
ENSG00000029153.14	10.4557	0.258234	0.143566	1.79872	0.0720628	0.133283	ARNTL2	protein_coding
ENSG00000029363.17	54.3029	0.189364	0.0743934	2.54545	0.0109138	0.0352091	BCLAF1	protein_coding
ENSG00000029364.12	9.54871	0.285728	0.130341	2.19216	0.0283678	0.069738	SLC39A9	protein_coding
ENSG00000029534.21	112.872	0.725139	0.172164	4.21191	2.53225e-05	0.00034021	ANK1	protein_coding
ENSG00000029559.7	0.405866	0.574696	0.669473	0.858431	0.390655	0.472322	IBSP	protein_coding
ENSG00000029639.11	3.11461	0.176238	0.192889	0.913679	0.360886	0.442854	TFB1M	protein_coding
ENSG00000029725.17	91.8231	-0.163294	0.0640926	-2.54778	0.0108411	0.0350721	RABEP1	protein_coding
ENSG00000030066.13	15.5926	0.000364566	0.0923228	0.00394882	0.996849	0.997799	NUP160	protein_coding
ENSG00000030110.13	7.08185	-0.0883561	0.16113	-0.548353	0.58345	0.655805	BAK1	protein_coding
ENSG00000030304.14	0.61365	1.537	0.568557	2.70333	0.00686487	0.0250643	MUSK	protein_coding
ENSG00000030419.17	8.9479	-0.680724	0.178472	-3.81419	0.000136633	0.0012541	IKZF2	protein_coding
ENSG00000030582.18	21.0297	0.442206	0.167796	2.63538	0.00840434	0.0291421	GRN	protein_coding
ENSG00000031003.10	97.3351	0.0708574	0.0997657	0.710238	0.477556	0.556427	FAM13B	protein_coding
ENSG00000031081.11	69.9478	0.0696742	0.1437	0.484859	0.627776	0.695977	ARHGAP31	protein_coding
ENSG00000031691.7	2.68538	0.632048	0.223675	2.82574	0.00471712	0.0189121	CENPQ	protein_coding
ENSG00000031698.13	44.2393	-0.161986	0.0758973	-2.13427	0.0328204	0.0771976	SARS1	protein_coding
ENSG00000031823.14	26.6442	-0.241935	0.10416	-2.32273	0.0201939	0.054855	RANBP3	protein_coding
ENSG00000032219.19	41.1437	0.29501	0.0687148	4.29326	1.76072e-05	0.000257163	ARID4A	protein_coding
ENSG00000032389.13	5.94148	-0.0821194	0.169707	-0.483888	0.628465	0.696406	EIPR1	protein_coding
ENSG00000032444.17	13.4459	-0.107927	0.145976	-0.739348	0.459696	0.539146	PNPLA6	protein_coding
ENSG00000032742.18	9.43626	0.29431	0.137772	2.1362	0.0326628	0.0769729	IFT88	protein_coding
ENSG00000033011.14	1.88997	0.392927	0.306767	1.28086	0.200242	0.277176	ALG1	protein_coding
ENSG00000033030.15	10.0047	0.109441	0.121879	0.897944	0.369215	0.451098	ZCCHC8	protein_coding
ENSG00000033050.9	3.6163	0.0342326	0.186444	0.183608	0.854321	0.885527	ABCF2	protein_coding
ENSG00000033100.16	2.68817	0.282126	0.2523	1.11822	0.263475	0.343855	CHPF2	protein_coding
ENSG00000033122.21	2.66548	2.63057	0.471039	5.58461	2.34224e-08	1.23803e-06	LRRC7	protein_coding
ENSG00000033170.17	47.6321	0.369565	0.195956	1.88595	0.0593012	0.1163	FUT8	protein_coding
ENSG00000033178.13	19.5472	-0.0968143	0.0768811	-1.25927	0.207931	0.285664	UBA6	protein_coding
ENSG00000033327.13	75.0744	0.0153081	0.11238	0.136217	0.891649	0.916329	GAB2	protein_coding
ENSG00000033627.17	11.5584	0.547463	0.171182	3.19812	0.00138325	0.00755246	ATP6V0A1	protein_coding
ENSG00000033800.14	47.6105	0.144766	0.0668845	2.16441	0.0304327	0.0732331	PIAS1	protein_coding
ENSG00000033867.16	9.17472	-0.0067231	0.149326	-0.0450229	0.964089	0.972338	SLC4A7	protein_coding
ENSG00000034053.15	11.3986	-0.544169	0.137769	-3.94987	7.81939e-05	0.000811249	APBA2	protein_coding
ENSG00000034152.19	88.8356	0.186985	0.110116	1.69808	0.0894926	0.155116	MAP2K3	protein_coding
ENSG00000034239.11	0.601961	1.49701	0.495123	3.02351	0.00249858	0.0118202	EFCAB1	protein_coding
ENSG00000034510.6	477.825	-0.456372	0.120479	-3.78799	0.000151871	0.00135848	TMSB10	protein_coding
ENSG00000034533.12	3.1759	-0.360902	0.220907	-1.63373	0.102316	0.17069	ASTE1	protein_coding
ENSG00000034677.13	29.4829	0.307214	0.0774814	3.965	7.33974e-05	0.000775912	RNF19A	protein_coding
ENSG00000034693.15	4.33706	-0.120091	0.164961	-0.727994	0.466617	0.545929	PEX3	protein_coding
ENSG00000034713.8	95.7416	0.0951298	0.111622	0.85225	0.394075	0.475469	GABARAPL2	protein_coding
ENSG00000034971.17	0.168695	1.77634	1.31771	1.34805	0.177643	NA	MYOC	protein_coding
ENSG00000035115.22	4.22733	0.0791755	0.185839	0.426044	0.670076	0.731773	SH3YL1	protein_coding
ENSG00000035141.8	12.5664	-0.243503	0.119472	-2.03815	0.0415345	0.0912183	FAM136A	protein_coding
ENSG00000035403.18	820.519	0.708913	0.254832	2.78189	0.00540435	0.0209988	VCL	protein_coding
ENSG00000035499.13	3.94229	0.630141	0.211497	2.97943	0.00288789	0.0131529	DEPDC1B	protein_coding
ENSG00000035664.11	7.07437	0.935308	0.20055	4.66371	3.10555e-06	6.49314e-05	DAPK2	protein_coding
ENSG00000035681.9	16.1404	-0.0166076	0.100039	-0.166012	0.868148	0.896797	NSMAF	protein_coding
ENSG00000035687.10	30.4511	0.341766	0.124717	2.74033	0.00613771	0.0230667	ADSS2	protein_coding
ENSG00000035720.8	9.14599	-0.56131	0.163383	-3.43556	0.000591335	0.00394286	STAP1	protein_coding
ENSG00000035862.12	10.3248	0.564456	0.148947	3.78965	0.000150861	0.00135211	TIMP2	protein_coding
ENSG00000035928.16	35.9737	-0.00880763	0.0714387	-0.123289	0.901878	0.923957	RFC1	protein_coding
ENSG00000036054.13	23.7344	0.0404605	0.0825382	0.490203	0.62399	0.69243	TBC1D23	protein_coding
ENSG00000036257.13	48.7326	-0.0474219	0.0542751	-0.873732	0.382264	0.464126	CUL3	protein_coding
ENSG00000036448.10	11.3647	-0.229747	0.308115	-0.745653	0.455877	0.535518	MYOM2	protein_coding
ENSG00000036530.9	1.18744	2.18246	0.531172	4.10877	3.97764e-05	0.000481387	CYP46A1	protein_coding
ENSG00000036549.13	25.6326	-0.0446643	0.0849052	-0.526049	0.598854	0.669868	ZZZ3	protein_coding
ENSG00000036565.15	1.14829	1.63452	0.480378	3.40256	0.00066757	0.00432804	SLC18A1	protein_coding
ENSG00000036672.16	0.982978	2.27847	0.45453	5.01281	5.36422e-07	1.56429e-05	USP2	protein_coding
ENSG00000036828.17	1.39032	2.69398	0.46957	5.73713	9.62964e-09	6.16274e-07	CASR	protein_coding
ENSG00000037042.9	2.47859	0.423697	0.249731	1.69661	0.0897698	0.155439	TUBG2	protein_coding
ENSG00000037241.7	10.5927	0.157969	0.129974	1.21538	0.22422	0.302895	RPL26L1	protein_coding
ENSG00000037280.16	3.74706	0.719851	0.288526	2.49492	0.0125984	0.039078	FLT4	protein_coding
ENSG00000037474.15	22.7329	-0.120365	0.0936199	-1.28567	0.198557	0.275373	NSUN2	protein_coding
ENSG00000037637.11	9.42761	-0.00196769	0.115553	-0.0170285	0.986414	0.989973	FBXO42	protein_coding
ENSG00000037749.13	5.5237	0.565058	0.13494	4.18748	2.82066e-05	0.000370222	MFAP3	protein_coding
ENSG00000037757.14	3.10211	-0.154622	0.232589	-0.664785	0.506188	0.583383	MRI1	protein_coding
ENSG00000037897.17	1.62608	0.615377	0.298372	2.06245	0.0391651	0.0875687	METTL1	protein_coding
ENSG00000037965.6	0.225782	1.5906	1.0174	1.56341	0.117957	0.188791	HOXC8	protein_coding
ENSG00000038002.9	1.95581	0.691811	0.279136	2.4784	0.0131973	0.0404072	AGA	protein_coding
ENSG00000038210.14	11.6482	0.131679	0.12662	1.03995	0.298361	0.37963	PI4K2B	protein_coding
ENSG00000038219.13	142.391	-0.0193738	0.0793922	-0.244027	0.80721	0.847398	BOD1L1	protein_coding
ENSG00000038274.17	70.937	-0.12689	0.0561036	-2.26171	0.0237153	0.0614807	MAT2B	protein_coding
ENSG00000038295.8	1.7735	0.331287	0.333986	0.991917	0.321238	0.40281	TLL1	protein_coding
ENSG00000038358.15	13.9043	-0.258211	0.134363	-1.92174	0.0546388	0.10996	EDC4	protein_coding
ENSG00000038382.20	57.3799	-0.118459	0.099355	-1.19228	0.233151	0.312274	TRIO	protein_coding
ENSG00000038427.16	73.0546	-0.289813	0.184978	-1.56674	0.117176	0.187899	VCAN	protein_coding
ENSG00000038532.16	25.3218	0.0237775	0.069031	0.344446	0.730511	0.783833	CLEC16A	protein_coding
ENSG00000038945.15	5.97852	-0.0370874	0.229134	-0.161859	0.871417	0.899494	MSR1	protein_coding
ENSG00000039068.20	2.6014	0.935222	0.263742	3.54597	0.000391173	0.00286277	CDH1	protein_coding
ENSG00000039123.16	28.8228	-0.184828	0.0722002	-2.55994	0.010469	0.034202	MTREX	protein_coding
ENSG00000039139.11	3.35733	1.96085	0.426711	4.59527	4.32197e-06	8.40615e-05	DNAH5	protein_coding
ENSG00000039319.17	15.2349	0.530049	0.112612	4.70687	2.51553e-06	5.47691e-05	ZFYVE16	protein_coding
ENSG00000039523.20	59.3174	0.206325	0.124941	1.65138	0.0986619	0.166387	RIPOR1	protein_coding
ENSG00000039537.14	1.67922	-0.254168	0.483798	-0.52536	0.599333	0.670267	C6	protein_coding
ENSG00000039560.14	32.596	0.0260192	0.144415	0.18017	0.857019	0.88792	RAI14	protein_coding
ENSG00000039600.11	0.370004	1.16845	0.596855	1.95768	0.0502679	0.104121	SOX30	protein_coding
ENSG00000039650.12	7.2473	-0.0153845	0.171761	-0.0895694	0.928629	0.945092	PNKP	protein_coding
ENSG00000039987.7	0.470486	1.10273	0.469942	2.34653	0.0189491	0.0524337	BEST2	protein_coding
ENSG00000040199.18	7.13191	0.391817	0.164251	2.38548	0.0170569	0.0486854	PHLPP2	protein_coding
ENSG00000040275.17	9.95605	0.472262	0.138355	3.41341	0.000641551	0.00420323	SPDL1	protein_coding
ENSG00000040341.18	35.1766	-0.00653895	0.117651	-0.0555791	0.955677	0.966125	STAU2	protein_coding
ENSG00000040487.13	1.30046	0.698692	0.324579	2.15261	0.0313493	0.0748454	SLC66A1	protein_coding
ENSG00000040531.16	7.53862	0.531175	0.237555	2.23601	0.0253512	0.064468	CTNS	protein_coding
ENSG00000040608.14	0.764711	1.42114	0.473428	3.00181	0.00268378	0.012494	RTN4R	protein_coding
ENSG00000040633.13	21.8367	-0.239637	0.0912848	-2.62516	0.00866079	0.0297852	PHF23	protein_coding
ENSG00000040731.10	0.619824	1.57845	0.630775	2.50239	0.0123357	0.0384772	CDH10	protein_coding
ENSG00000040933.16	34.5844	-0.313741	0.0920383	-3.40881	0.000652462	0.00425736	INPP4A	protein_coding
ENSG00000041353.10	143.34	0.545538	0.220602	2.47296	0.0134	0.0408686	RAB27B	protein_coding
ENSG00000041357.16	40.9399	0.214329	0.0881899	2.43032	0.0150856	0.0445429	PSMA4	protein_coding
ENSG00000041515.16	1.62151	3.189	0.503288	6.33633	2.35301e-10	2.89643e-08	MYO16	protein_coding
ENSG00000041802.11	14.5887	0.0475579	0.104592	0.4547	0.649325	0.714291	LSG1	protein_coding
ENSG00000041880.15	3.59738	-0.227201	0.210906	-1.07726	0.281363	0.362424	PARP3	protein_coding
ENSG00000041982.16	2.11706	1.40038	0.41674	3.36032	0.000778511	0.00488841	TNC	protein_coding
ENSG00000041988.15	3.22674	-0.245066	0.1963	-1.24843	0.211875	0.289837	THAP3	protein_coding
ENSG00000042062.13	6.13155	0.450035	0.185022	2.43233	0.0150021	0.0443826	RIPOR3	protein_coding
ENSG00000042088.14	10.2058	0.158055	0.130776	1.20859	0.226819	0.305395	TDP1	protein_coding
ENSG00000042286.15	2.24685	0.305053	0.231102	1.32	0.186837	0.262949	AIFM2	protein_coding
ENSG00000042304.13	0.368894	1.67893	0.919803	1.82531	0.0679537	0.127901	C2orf83	transcribed_unprocessed_pseudogene
ENSG00000042317.17	2.34432	0.386437	0.224353	1.72245	0.0849882	0.149703	SPATA7	protein_coding
ENSG00000042429.12	2.76929	0.223378	0.278399	0.802367	0.422341	0.503437	MED17	protein_coding
ENSG00000042445.14	1.93175	0.467464	0.307961	1.51793	0.129032	0.201075	RETSAT	protein_coding
ENSG00000042493.16	23.6834	-0.053208	0.142347	-0.373792	0.708559	0.765366	CAPG	protein_coding
ENSG00000042753.12	20.5992	0.0813381	0.101982	0.797571	0.425119	0.505955	AP2S1	protein_coding
ENSG00000042781.14	2.20566	2.56504	0.451922	5.67586	1.37992e-08	7.99798e-07	USH2A	protein_coding
ENSG00000042813.8	0.442449	1.28376	0.575377	2.23115	0.0256709	0.0650146	ZPBP	protein_coding
ENSG00000042832.12	2.1527	1.46681	0.375478	3.90651	9.36382e-05	0.000932526	TG	protein_coding
ENSG00000042980.13	3.94057	-0.0210701	0.235633	-0.089419	0.928749	0.945114	ADAM28	protein_coding
ENSG00000043039.7	0.792763	1.71794	0.616997	2.78435	0.0053635	0.0208579	BARX2	protein_coding
ENSG00000043093.15	39.7636	0.115727	0.101899	1.1357	0.256083	0.336182	DCUN1D1	protein_coding
ENSG00000043143.22	41.1681	-0.416974	0.120137	-3.47082	0.000518865	0.00357334	JADE2	protein_coding
ENSG00000043355.12	0.220707	0.871923	0.811514	1.07444	0.282626	0.36369	ZIC2	protein_coding
ENSG00000043462.13	182.169	-0.0672499	0.0823395	-0.816739	0.414078	0.495273	LCP2	protein_coding
ENSG00000043514.17	4.07796	0.308919	0.187182	1.65037	0.0988674	0.166631	TRIT1	protein_coding
ENSG00000043591.6	0.69597	0.878092	0.512609	1.71298	0.0867155	0.151747	ADRB1	protein_coding
ENSG00000044012.4	0.0805517	1.67282	2.59364	0.644971	0.518946	NA	GUCA2B	protein_coding
ENSG00000044090.12	5.84851	0.0650426	0.172824	0.376352	0.706655	0.763724	CUL7	protein_coding
ENSG00000044115.21	64.182	0.196043	0.0895634	2.18887	0.028606	0.0701784	CTNNA1	protein_coding
ENSG00000044459.15	39.0809	0.355405	0.129793	2.73826	0.0061766	0.0231692	CNTLN	protein_coding
ENSG00000044524.11	0.559586	1.40919	0.725203	1.94317	0.051996	0.10631	EPHA3	protein_coding
ENSG00000044574.9	22.8194	0.212852	0.149676	1.42208	0.155002	0.229169	HSPA5	protein_coding
ENSG00000046604.14	1.30366	1.79717	0.472874	3.80052	0.000144391	0.00131176	DSG2	protein_coding
ENSG00000046889.19	16.5684	0.205892	0.185739	1.10851	0.267644	0.348314	PREX2	protein_coding
ENSG00000047056.16	26.9173	0.0213199	0.0772054	0.276146	0.782436	0.827244	WDR37	protein_coding
ENSG00000047188.16	13.9239	0.306751	0.100728	3.04534	0.00232421	0.01118	YTHDC2	protein_coding
ENSG00000047249.18	8.61456	0.206099	0.114829	1.79483	0.0726814	0.134055	ATP6V1H	protein_coding
ENSG00000047315.17	32.6589	-0.00820658	0.073275	-0.111997	0.910826	0.931064	POLR2B	protein_coding
ENSG00000047346.13	23.1274	-0.107785	0.102062	-1.05608	0.290933	0.372198	FAM214A	protein_coding
ENSG00000047365.12	31.9719	-0.146512	0.106299	-1.3783	0.16811	0.243427	ARAP2	protein_coding
ENSG00000047410.14	129.956	-0.0106099	0.0579388	-0.183123	0.854702	0.885888	TPR	protein_coding
ENSG00000047457.14	5.15253	-0.306988	0.409736	-0.749235	0.453716	0.53353	CP	protein_coding
ENSG00000047578.13	8.83599	0.0381924	0.144788	0.263781	0.791949	0.834959	KATNIP	protein_coding
ENSG00000047579.20	15.9057	-0.158276	0.127045	-1.24583	0.212826	0.290868	DTNBP1	protein_coding
ENSG00000047617.16	14.4186	-0.000563281	0.14012	-0.00402	0.996793	0.997799	ANO2	protein_coding
ENSG00000047621.12	8.97983	0.381898	0.145995	2.61583	0.00890107	0.0303576	C12orf4	protein_coding
ENSG00000047662.5	1.80898	2.14223	0.367668	5.82655	5.65853e-09	3.95419e-07	FAM184B	protein_coding
ENSG00000047849.22	88.6104	-0.226021	0.0967549	-2.33602	0.0194904	0.0534752	MAP4	protein_coding
ENSG00000047932.14	10.765	-0.187494	0.125964	-1.48847	0.136627	0.209212	GOPC	protein_coding
ENSG00000047936.11	0.699023	1.80614	0.603315	2.99369	0.0027563	0.0127233	ROS1	protein_coding
ENSG00000048028.11	18.5192	-0.371784	0.109995	-3.38001	0.000724834	0.00462577	USP28	protein_coding
ENSG00000048052.23	23.3176	-0.156589	0.142301	-1.1004	0.271157	0.351791	HDAC9	protein_coding
ENSG00000048140.18	7.36996	0.238713	0.163255	1.46221	0.143683	0.217122	TSPAN17	protein_coding
ENSG00000048162.21	6.35616	-0.00296624	0.151945	-0.0195219	0.984425	0.988476	NOP16	protein_coding
ENSG00000048342.18	2.97478	1.25852	0.295748	4.25539	2.08683e-05	0.000292295	CC2D2A	protein_coding
ENSG00000048392.12	19.7494	0.0833971	0.0939841	0.887354	0.374889	0.456654	RRM2B	protein_coding
ENSG00000048405.10	19.8998	0.217832	0.10415	2.09152	0.0364818	0.0833456	ZNF800	protein_coding
ENSG00000048462.11	0.603918	-0.555554	0.399417	-1.39091	0.164252	0.23917	TNFRSF17	protein_coding
ENSG00000048471.14	29.3978	-0.121221	0.104593	-1.15898	0.246466	0.326142	SNX29	protein_coding
ENSG00000048540.15	0.903925	2.43975	0.527078	4.62882	3.67762e-06	7.40372e-05	LMO3	protein_coding
ENSG00000048544.6	10.766	0.125009	0.108611	1.15098	0.249739	0.3295	MRPS10	protein_coding
ENSG00000048545.17	0.29455	1.68972	1.26241	1.33849	0.180738	0.256572	GUCA1A	protein_coding
ENSG00000048649.14	95.2239	0.0192375	0.0619294	0.310636	0.756078	0.805709	RSF1	protein_coding
ENSG00000048707.15	38.9296	-0.0521797	0.0845404	-0.617216	0.537092	0.612388	VPS13D	protein_coding
ENSG00000048740.18	103.125	0.0643502	0.083388	0.771697	0.440294	0.520796	CELF2	protein_coding
ENSG00000048828.17	86.7117	-0.0413019	0.0458216	-0.901364	0.367395	0.449292	FAM120A	protein_coding
ENSG00000048991.17	60.8409	-0.0215617	0.0733743	-0.293859	0.768865	0.816206	R3HDM1	protein_coding
ENSG00000049089.15	3.01313	0.538356	0.248633	2.16526	0.0303676	0.0731344	COL9A2	protein_coding
ENSG00000049130.16	5.00616	0.400511	0.184162	2.17478	0.0296469	0.0719056	KITLG	protein_coding
ENSG00000049167.16	6.75363	0.315855	0.158525	1.99247	0.04632	0.0983561	ERCC8	protein_coding
ENSG00000049192.15	16.6356	-0.37687	0.202958	-1.85689	0.063327	0.121646	ADAMTS6	protein_coding
ENSG00000049239.13	7.13757	0.11956	0.175214	0.682363	0.495009	0.572673	H6PD	protein_coding
ENSG00000049245.13	101.782	0.169458	0.084379	2.00829	0.0446122	0.0957522	VAMP3	protein_coding
ENSG00000049246.15	6.98517	0.325116	0.156419	2.0785	0.0376637	0.0851914	PER3	protein_coding
ENSG00000049247.14	1.40658	-0.320637	0.431554	-0.742982	0.457493	0.537087	UTS2	protein_coding
ENSG00000049249.9	1.36699	0.963944	0.359304	2.68281	0.00730072	0.0262682	TNFRSF9	protein_coding
ENSG00000049283.18	0.425968	1.6145	0.585883	2.75567	0.00585727	0.0222555	EPN3	protein_coding
ENSG00000049323.16	121.646	0.604059	0.228302	2.64588	0.00814788	0.0284473	LTBP1	protein_coding
ENSG00000049449.10	3.21308	1.15938	0.278065	4.16945	3.05338e-05	0.000393583	RCN1	protein_coding
ENSG00000049540.18	2.99322	0.304019	0.345556	0.879795	0.37897	0.460763	ELN	protein_coding
ENSG00000049541.11	10.3348	-0.0496292	0.111331	-0.445782	0.655755	0.719729	RFC2	protein_coding
ENSG00000049618.24	82.1484	-0.156543	0.0613346	-2.55229	0.0107018	0.034745	ARID1B	protein_coding
ENSG00000049656.14	15.6716	-0.101321	0.116703	-0.868194	0.385288	0.467218	CLPTM1L	protein_coding
ENSG00000049759.20	9.27024	0.85696	0.163738	5.23371	1.66139e-07	5.94252e-06	NEDD4L	protein_coding
ENSG00000049860.14	5.98822	0.240662	0.182589	1.31805	0.187486	0.263673	HEXB	protein_coding
ENSG00000049883.15	2.77386	0.462873	0.213307	2.16999	0.0300076	0.0725166	PTCD2	protein_coding
ENSG00000050130.18	6.05455	0.0984298	0.207898	0.473452	0.635891	0.702668	JKAMP	protein_coding
ENSG00000050165.19	2.27068	0.424579	0.340132	1.24828	0.21193	0.28989	DKK3	protein_coding
ENSG00000050327.15	2.30958	0.69685	0.30072	2.31727	0.0204889	0.055474	ARHGEF5	protein_coding
ENSG00000050344.9	1.34476	0.773375	0.364055	2.12433	0.0336423	0.0785899	NFE2L3	protein_coding
ENSG00000050393.11	101.43	0.0874743	0.183621	0.476384	0.633801	0.700839	MCUR1	protein_coding
ENSG00000050405.13	23.7785	0.233931	0.140966	1.65949	0.097017	0.164282	LIMA1	protein_coding
ENSG00000050426.16	7.69878	-0.313704	0.13464	-2.32995	0.0198087	0.0540907	LETMD1	protein_coding
ENSG00000050438.17	3.08157	0.80738	0.270107	2.98911	0.00279789	0.0128587	SLC4A8	protein_coding
ENSG00000050555.19	0.818548	1.89084	0.478679	3.95011	7.81145e-05	0.000811249	LAMC3	protein_coding
ENSG00000050628.20	3.14577	1.01227	0.303307	3.33744	0.000845537	0.00520405	PTGER3	protein_coding
ENSG00000050730.16	1.43524	-0.159349	0.339131	-0.469875	0.638445	0.705006	TNIP3	protein_coding
ENSG00000050748.18	24.6515	0.0415707	0.0761808	0.545685	0.585282	0.657594	MAPK9	protein_coding
ENSG00000050767.18	0.859896	0.840931	0.472415	1.78007	0.075065	0.137009	COL23A1	protein_coding
ENSG00000050820.17	6.31093	0.457623	0.226704	2.01859	0.0435298	0.0941911	BCAR1	protein_coding
ENSG00000051009.11	5.24679	0.336269	0.192893	1.74329	0.0812827	0.145111	FAM160A2	protein_coding
ENSG00000051108.15	12.5726	0.183481	0.143439	1.27915	0.200843	0.277797	HERPUD1	protein_coding
ENSG00000051128.19	9.3842	0.545347	0.201262	2.70963	0.00673574	0.0246934	HOMER3	protein_coding
ENSG00000051180.17	4.48157	0.502787	0.223346	2.25116	0.0243754	0.0626511	RAD51	protein_coding
ENSG00000051341.15	10.3057	0.631772	0.182081	3.46972	0.000520992	0.00358142	POLQ	protein_coding
ENSG00000051382.9	63.018	0.631899	0.148195	4.26396	2.00832e-05	0.000284654	PIK3CB	protein_coding
ENSG00000051523.11	41.6022	0.0903654	0.110311	0.819189	0.412679	0.493816	CYBA	protein_coding
ENSG00000051596.10	2.09934	-0.00738921	0.24193	-0.0305427	0.975634	0.981525	THOC3	protein_coding
ENSG00000051620.11	27.5313	0.00744336	0.112158	0.0663648	0.947087	0.959553	HEBP2	protein_coding
ENSG00000051825.15	27.1776	0.133815	0.0894899	1.49531	0.134833	0.207243	MPHOSPH9	protein_coding
ENSG00000052126.15	10.9873	0.424261	0.16626	2.55179	0.0107172	0.0347865	PLEKHA5	protein_coding
ENSG00000052344.16	0.268038	1.34163	0.711961	1.88442	0.0595088	0.116615	PRSS8	protein_coding
ENSG00000052723.12	15.8372	-0.0218057	0.0978861	-0.222766	0.823718	0.861155	SIKE1	protein_coding
ENSG00000052749.14	21.316	-0.321472	0.128525	-2.50125	0.0123757	0.0385489	RRP12	protein_coding
ENSG00000052795.13	13.059	0.229147	0.131806	1.73851	0.0821202	0.146167	FNIP2	protein_coding
ENSG00000052802.13	2.14103	0.520473	0.275289	1.89064	0.0586722	0.115522	MSMO1	protein_coding
ENSG00000052841.15	11.3912	0.357641	0.15138	2.36254	0.0181501	0.0509437	TTC17	protein_coding
ENSG00000052850.8	0.764338	2.68508	0.595595	4.50824	6.53686e-06	0.000117665	ALX4	protein_coding
ENSG00000053108.17	1.52033	1.60079	0.462349	3.4623	0.000535572	0.00365615	FSTL4	protein_coding
ENSG00000053254.16	88.3045	-0.251023	0.0701329	-3.57924	0.000344591	0.00258461	FOXN3	protein_coding
ENSG00000053328.9	0.363343	1.11454	0.578225	1.92752	0.0539149	0.10895	METTL24	protein_coding
ENSG00000053371.13	12.3172	-0.0296693	0.169247	-0.175302	0.860842	0.891036	AKR7A2	protein_coding
ENSG00000053372.5	9.26568	-0.0385435	0.144147	-0.267391	0.789168	0.832809	MRTO4	protein_coding
ENSG00000053438.11	0.288158	0.903984	0.858435	1.05306	0.292314	0.37357	NNAT	protein_coding
ENSG00000053501.13	9.30729	-0.477644	0.146674	-3.25651	0.00112792	0.00643478	USE1	protein_coding
ENSG00000053524.13	6.31296	0.20141	0.216959	0.928331	0.353236	0.435502	MCF2L2	protein_coding
ENSG00000053702.15	0.402047	1.54557	0.64625	2.39159	0.0167755	0.0480931	NRIP2	protein_coding
ENSG00000053747.17	2.90667	1.2446	0.348408	3.57226	0.00035392	0.00263746	LAMA3	protein_coding
ENSG00000053770.12	20.4881	-0.0149665	0.132229	-0.113187	0.909883	0.930309	AP5M1	protein_coding
ENSG00000053900.11	9.43847	0.132765	0.124705	1.06463	0.287043	0.36804	ANAPC4	protein_coding
ENSG00000053918.18	4.46185	-0.493986	0.198278	-2.49138	0.0127247	0.0393758	KCNQ1	protein_coding
ENSG00000054116.12	9.75863	0.147338	0.114807	1.28336	0.199366	0.27616	TRAPPC3	protein_coding
ENSG00000054118.15	133.375	0.0246781	0.0617723	0.399501	0.689524	0.749061	THRAP3	protein_coding
ENSG00000054148.18	7.00004	-0.0908377	0.13718	-0.662176	0.507858	0.585127	PHPT1	protein_coding
ENSG00000054179.12	0.231076	2.02012	1.44872	1.39442	0.163191	0.2381	ENTPD2	protein_coding
ENSG00000054219.11	2.29314	0.357494	0.24831	1.43971	0.149949	0.223771	LY75	protein_coding
ENSG00000054267.22	82.6836	0.149049	0.0669285	2.22699	0.0259478	0.0655157	ARID4B	protein_coding
ENSG00000054277.14	3.04816	-0.162977	0.192465	-0.846788	0.397113	0.478648	OPN3	protein_coding
ENSG00000054282.16	37.5793	-0.049302	0.0831174	-0.593161	0.553073	0.627637	SDCCAG8	protein_coding
ENSG00000054356.14	2.67022	0.53777	0.338021	1.59094	0.111624	0.181514	PTPRN	protein_coding
ENSG00000054392.13	1.06204	1.47086	0.431055	3.41223	0.00064433	0.00421436	HHAT	protein_coding
ENSG00000054523.19	56.0492	0.361468	0.0938794	3.85034	0.000117953	0.00111803	KIF1B	protein_coding
ENSG00000054598.9	4.09845	0.15042	0.259207	0.580307	0.561708	0.635654	FOXC1	protein_coding
ENSG00000054611.14	23.6092	-0.271193	0.0874865	-3.09982	0.00193636	0.00977374	TBC1D22A	protein_coding
ENSG00000054654.19	125.369	0.0765659	0.0938037	0.816235	0.414366	0.495447	SYNE2	protein_coding
ENSG00000054690.14	1.41974	2.56405	0.536331	4.78072	1.74668e-06	4.1077e-05	PLEKHH1	protein_coding
ENSG00000054793.14	19.9152	0.582901	0.209665	2.78015	0.00543342	0.0210878	ATP9A	protein_coding
ENSG00000054796.13	0.201775	1.83347	1.71215	1.07086	0.284234	NA	SPO11	protein_coding
ENSG00000054803.4	0.274002	1.88689	1.17141	1.61078	0.107228	0.176424	CBLN4	protein_coding
ENSG00000054938.16	0.649085	2.0864	0.680056	3.06798	0.00215508	0.0105921	CHRDL2	protein_coding
ENSG00000054965.11	24.0846	-0.0343694	0.0946134	-0.363262	0.716409	0.771916	FAM168A	protein_coding
ENSG00000054967.13	9.56497	-0.28194	0.226548	-1.2445	0.213314	0.291375	RELT	protein_coding
ENSG00000054983.17	5.39083	0.758611	0.194405	3.90223	9.53124e-05	0.000943697	GALC	protein_coding
ENSG00000055044.11	26.1514	0.176658	0.0984309	1.79474	0.0726944	0.13407	NOP58	protein_coding
ENSG00000055070.17	80.7958	-0.051747	0.0565859	-0.914486	0.360462	0.442433	SZRD1	protein_coding
ENSG00000055118.17	6.14233	2.12636	0.302416	7.03125	2.04687e-12	5.13163e-10	KCNH2	protein_coding
ENSG00000055130.17	30.183	0.00591768	0.0761723	0.0776881	0.938076	0.952324	CUL1	protein_coding
ENSG00000055147.19	19.3422	-0.0731327	0.084775	-0.862669	0.38832	0.47006	FAM114A2	protein_coding
ENSG00000055163.20	139.857	-0.374003	0.0849184	-4.40426	1.06144e-05	0.000172662	CYFIP2	protein_coding
ENSG00000055208.19	93.2824	0.419414	0.0900112	4.65957	3.16867e-06	6.59986e-05	TAB2	protein_coding
ENSG00000055211.14	7.20067	0.0637569	0.144475	0.4413	0.658996	0.722734	GINM1	protein_coding
ENSG00000055332.19	71.2142	0.0145461	0.110881	0.131187	0.895627	0.919103	EIF2AK2	protein_coding
ENSG00000055483.19	18.575	-0.111737	0.112973	-0.989052	0.322638	0.404297	USP36	protein_coding
ENSG00000055609.21	232.97	-0.0864111	0.0849452	-1.01726	0.309031	0.390624	KMT2C	protein_coding
ENSG00000055732.13	0.905188	2.57703	0.605749	4.25428	2.09723e-05	0.000293602	MCOLN3	protein_coding
ENSG00000055813.6	1.64694	0.407018	0.296211	1.37408	0.169417	0.244852	CCDC85A	protein_coding
ENSG00000055917.16	85.0272	0.222381	0.047112	4.72027	2.35529e-06	5.22426e-05	PUM2	protein_coding
ENSG00000055950.16	9.47446	-0.263612	0.128558	-2.05052	0.0403139	0.089297	MRPL43	protein_coding
ENSG00000055955.17	0.207065	1.21957	1.10181	1.10688	0.268344	NA	ITIH4	protein_coding
ENSG00000055957.11	2.60916	-0.992781	0.483395	-2.05377	0.0399982	0.0888281	ITIH1	protein_coding
ENSG00000056050.7	4.38749	0.286184	0.163221	1.75336	0.0795408	0.142937	HPF1	protein_coding
ENSG00000056097.16	58.7165	0.110661	0.0555003	1.99387	0.0461658	0.0981368	ZFR	protein_coding
ENSG00000056291.19	0.193196	2.12832	0.902339	2.35867	0.0183407	NA	NPFFR2	protein_coding
ENSG00000056487.16	1.92861	3.33853	0.485609	6.87493	6.20215e-12	1.34513e-09	PHF21B	protein_coding
ENSG00000056558.11	5.94135	-0.116173	0.194113	-0.598478	0.549521	0.624164	TRAF1	protein_coding
ENSG00000056586.16	86.7244	0.316048	0.106802	2.95918	0.00308454	0.0137934	RC3H2	protein_coding
ENSG00000056736.10	0.272118	1.57852	0.839821	1.87959	0.0601643	0.117386	IL17RB	protein_coding
ENSG00000056972.20	6.13986	-0.272102	0.171488	-1.58671	0.112578	0.182571	TRAF3IP2	protein_coding
ENSG00000057019.16	3.08306	0.258951	0.286504	0.90383	0.366086	0.447968	DCBLD2	protein_coding
ENSG00000057149.16	0.372398	1.98844	0.84162	2.36263	0.0181458	0.050942	SERPINB3	protein_coding
ENSG00000057252.13	7.45867	0.290065	0.154003	1.8835	0.0596328	0.116724	SOAT1	protein_coding
ENSG00000057294.16	7.61379	0.904741	0.213342	4.24079	2.22731e-05	0.000307557	PKP2	protein_coding
ENSG00000057468.7	0.865015	0.979195	0.434604	2.25308	0.0242544	0.0624752	MSH4	protein_coding
ENSG00000057593.14	0.608303	1.14815	0.61471	1.8678	0.0617903	0.119699	F7	protein_coding
ENSG00000057608.17	217.43	-0.276273	0.0588228	-4.6967	2.64396e-06	5.67123e-05	GDI2	protein_coding
ENSG00000057657.17	25.2452	0.114002	0.137735	0.827689	0.407846	0.488868	PRDM1	protein_coding
ENSG00000057663.16	11.4731	0.245171	0.100277	2.44494	0.0144875	0.0432394	ATG5	protein_coding
ENSG00000057704.13	12.9237	0.605301	0.163119	3.7108	0.000206605	0.00173275	TMCC3	protein_coding
ENSG00000057757.10	27.453	-0.346584	0.114004	-3.04009	0.00236505	0.0113366	PITHD1	protein_coding
ENSG00000057935.14	6.66325	-0.00236205	0.142353	-0.0165929	0.986761	0.990204	MTA3	protein_coding
ENSG00000058056.10	4.81613	0.86007	0.25105	3.42589	0.000612788	0.00406053	USP13	protein_coding
ENSG00000058063.16	39.2217	0.450174	0.11336	3.9712	7.15124e-05	0.000759579	ATP11B	protein_coding
ENSG00000058085.15	1.19934	1.55322	0.498025	3.11876	0.00181616	0.00931499	LAMC2	protein_coding
ENSG00000058091.17	24.135	0.380096	0.10997	3.45636	0.00054752	0.00371787	CDK14	protein_coding
ENSG00000058262.10	10.7222	0.117479	0.13206	0.889585	0.373689	0.455315	SEC61A1	protein_coding
ENSG00000058272.19	128.976	0.254518	0.0565222	4.50297	6.70093e-06	0.000119528	PPP1R12A	protein_coding
ENSG00000058335.16	2.0377	1.8962	0.381268	4.97341	6.57847e-07	1.83138e-05	RASGRF1	protein_coding
ENSG00000058404.20	1.37703	1.92974	0.471023	4.09691	4.18696e-05	0.000501389	CAMK2B	protein_coding
ENSG00000058453.17	8.33556	-0.422471	0.193933	-2.17844	0.0293736	0.0714254	CROCC	protein_coding
ENSG00000058600.16	12.9575	-0.262682	0.124689	-2.10671	0.035143	0.0811177	POLR3E	protein_coding
ENSG00000058668.15	23.4662	0.2168	0.109899	1.97272	0.048527	0.101624	ATP2B4	protein_coding
ENSG00000058673.17	2.15641	0.147132	0.239827	0.613492	0.539551	0.614726	ZC3H11A	protein_coding
ENSG00000058729.11	14.4899	0.849037	0.161279	5.26441	1.40638e-07	5.20759e-06	RIOK2	protein_coding
ENSG00000058799.15	5.94643	-0.101416	0.142232	-0.713038	0.475822	0.554656	YIPF1	protein_coding
ENSG00000058804.12	4.41498	0.32944	0.175638	1.87568	0.0606999	0.11817	NDC1	protein_coding
ENSG00000058866.15	22.5964	0.660005	0.185806	3.55212	0.000382142	0.00280796	DGKG	protein_coding
ENSG00000059122.17	6.01004	-0.0960441	0.17031	-0.563938	0.572797	0.646383	FLYWCH1	protein_coding
ENSG00000059145.19	5.95354	0.381988	0.180936	2.11118	0.0347569	0.0804644	UNKL	protein_coding
ENSG00000059377.18	25.7152	0.269625	0.154689	1.74301	0.0813318	0.14518	TBXAS1	protein_coding
ENSG00000059378.13	13.7753	-0.140176	0.150432	-0.931826	0.351427	0.433662	PARP12	protein_coding
ENSG00000059573.9	5.14425	-0.0481225	0.18727	-0.256969	0.797203	0.839182	ALDH18A1	protein_coding
ENSG00000059588.10	4.70555	-0.102915	0.192459	-0.534737	0.592831	0.664274	TARBP1	protein_coding
ENSG00000059691.12	4.50164	0.308037	0.183436	1.67926	0.0931011	0.159419	GATB	protein_coding
ENSG00000059728.11	160.321	0.467156	0.142103	3.28744	0.00101101	0.00594177	MXD1	protein_coding
ENSG00000059758.8	36.8453	0.119263	0.0881674	1.35269	0.176156	0.252019	CDK17	protein_coding
ENSG00000059769.20	1.84217	0.415128	0.312138	1.32995	0.183535	0.259465	DNAJC25	protein_coding
ENSG00000059804.16	62.8367	0.994827	0.201261	4.94296	7.69448e-07	2.07569e-05	SLC2A3	protein_coding
ENSG00000059915.17	0.80957	0.662935	0.447976	1.47985	0.138914	0.211695	PSD	protein_coding
ENSG00000060069.18	28.4077	-0.0341064	0.103628	-0.329125	0.742061	0.79401	CTDP1	protein_coding
ENSG00000060138.13	211.859	0.204184	0.0935439	2.18276	0.0290533	0.0709066	YBX3	protein_coding
ENSG00000060140.9	0.737422	1.49208	0.499727	2.9858	0.00282839	0.012964	STYK1	protein_coding
ENSG00000060237.19	362.376	0.101187	0.0712642	1.41989	0.15564	0.229964	WNK1	protein_coding
ENSG00000060303.5	0.0617177	1.41594	1.38272	1.02403	0.305822	NA	RPS17P5	processed_pseudogene
ENSG00000060339.14	63.5947	0.175688	0.0745226	2.35752	0.0183976	0.0513849	CCAR1	protein_coding
ENSG00000060491.17	46.1598	-0.120084	0.109639	-1.09527	0.273397	0.354115	OGFR	protein_coding
ENSG00000060558.4	20.7608	0.14134	0.152556	0.926478	0.354198	0.436436	GNA15	protein_coding
ENSG00000060566.14	5.7058	-1.47176	0.441072	-3.33678	0.000847548	0.00521291	CREB3L3	protein_coding
ENSG00000060642.11	1.69773	0.733067	0.259259	2.82754	0.00469064	0.0188391	PIGV	protein_coding
ENSG00000060656.20	1.74847	2.61233	0.499921	5.22549	1.73691e-07	6.18029e-06	PTPRU	protein_coding
ENSG00000060688.13	14.9837	-0.0767877	0.0973399	-0.788861	0.430193	0.510925	SNRNP40	protein_coding
ENSG00000060709.15	1.41461	0.824658	0.53457	1.54266	0.122914	0.194165	RIMBP2	protein_coding
ENSG00000060718.22	1.54148	2.1474	0.486465	4.41429	1.01343e-05	0.000166531	COL11A1	protein_coding
ENSG00000060749.16	27.9722	0.0708232	0.08229	0.860653	0.389429	0.471095	QSER1	protein_coding
ENSG00000060762.19	11.2647	0.304451	0.118654	2.56588	0.0102913	0.0337735	MPC1	protein_coding
ENSG00000060971.19	23.285	-0.170971	0.111842	-1.52868	0.126344	0.197947	ACAA1	protein_coding
ENSG00000060982.15	18.9795	0.153553	0.134262	1.14369	0.252754	0.332724	BCAT1	protein_coding
ENSG00000061273.18	35.8379	-0.291949	0.103008	-2.83422	0.0045937	0.0185479	HDAC7	protein_coding
ENSG00000061337.15	0.661517	1.23977	0.576558	2.1503	0.0315317	0.0751104	LZTS1	protein_coding
ENSG00000061455.11	0.937604	2.49315	0.504476	4.94207	7.7299e-07	2.08318e-05	PRDM6	protein_coding
ENSG00000061492.12	0.218442	1.48973	0.928286	1.60482	0.108534	0.177909	WNT8A	protein_coding
ENSG00000061656.11	0.261613	1.32609	0.616937	2.14948	0.0315962	0.0752183	SPAG4	protein_coding
ENSG00000061676.15	51.0305	0.58542	0.168964	3.46477	0.000530685	0.00363095	NCKAP1	protein_coding
ENSG00000061794.13	17.5404	-0.0912029	0.0907227	-1.00529	0.314756	0.396357	MRPS35	protein_coding
ENSG00000061918.14	71.9515	0.576093	0.22965	2.50857	0.0121222	0.0379977	GUCY1B1	protein_coding
ENSG00000061936.10	25.64	-0.074472	0.0905943	-0.822038	0.411055	0.49211	SFSWAP	protein_coding
ENSG00000061938.21	34.0294	-0.320796	0.113328	-2.83069	0.00464482	0.0187045	TNK2	protein_coding
ENSG00000061987.16	13.6242	0.0796887	0.111918	0.71203	0.476446	0.555289	MON2	protein_coding
ENSG00000062038.15	1.0122	2.25868	0.559548	4.03661	5.4228e-05	0.000612351	CDH3	protein_coding
ENSG00000062194.16	49.7283	-0.0029939	0.062962	-0.0475509	0.962074	0.970849	GPBP1	protein_coding
ENSG00000062282.15	3.80248	0.796462	0.323253	2.4639	0.0137436	0.0416283	DGAT2	protein_coding
ENSG00000062370.17	1.10248	-0.0841637	0.328077	-0.256536	0.797537	0.839436	ZNF112	protein_coding
ENSG00000062485.19	32.2365	0.0721025	0.0849759	0.848505	0.396157	0.477727	CS	protein_coding
ENSG00000062524.16	0.686181	1.59544	0.45033	3.54282	0.000395875	0.00288328	LTK	protein_coding
ENSG00000062582.14	0.996171	0.201725	0.306244	0.658708	0.510083	0.586981	MRPS24	protein_coding
ENSG00000062598.18	27.0698	0.188054	0.0922481	2.03857	0.0414933	0.0911632	ELMO2	protein_coding
ENSG00000062650.20	81.6451	-0.0708418	0.0489297	-1.44783	0.147666	0.221231	WAPL	protein_coding
ENSG00000062716.13	34.8635	0.384877	0.125904	3.05692	0.00223623	0.0108697	VMP1	protein_coding
ENSG00000062725.10	12.4643	0.138955	0.0962403	1.44383	0.148785	0.222502	APPBP2	protein_coding
ENSG00000062822.15	12.5996	-0.0463653	0.125012	-0.370887	0.710722	0.7673	POLD1	protein_coding
ENSG00000063015.20	0.822834	2.15333	0.507039	4.24686	2.16784e-05	0.000301478	SEZ6	protein_coding
ENSG00000063046.18	291.299	-0.208814	0.0713748	-2.92559	0.00343801	0.014977	EIF4B	protein_coding
ENSG00000063127.16	2.46323	1.03112	0.288121	3.57878	0.000345208	0.00258735	SLC6A16	protein_coding
ENSG00000063169.11	10.5161	-0.264768	0.130603	-2.02727	0.0426347	0.0928496	BICRA	protein_coding
ENSG00000063176.16	4.02936	-0.050257	0.186003	-0.270194	0.787011	0.830916	SPHK2	protein_coding
ENSG00000063177.13	215.211	-0.449043	0.083642	-5.36863	7.93389e-08	3.28499e-06	RPL18	protein_coding
ENSG00000063180.9	5.57643	-0.423378	0.200672	-2.10979	0.0348761	0.0806924	CA11	protein_coding
ENSG00000063241.8	6.98979	-0.274519	0.157856	-1.73905	0.0820267	0.146044	ISOC2	protein_coding
ENSG00000063244.13	55.5083	-0.169276	0.073585	-2.30041	0.021425	0.0572205	U2AF2	protein_coding
ENSG00000063245.15	58.8334	-0.152137	0.0716077	-2.12459	0.0336206	0.0785539	EPN1	protein_coding
ENSG00000063322.15	24.8391	0.0189045	0.0976866	0.193522	0.84655	0.879237	MED29	protein_coding
ENSG00000063438.20	0.437997	1.41658	0.610623	2.3199	0.0203465	0.0551705	AHRR	protein_coding
ENSG00000063515.3	0.132462	1.77032	1.63199	1.08476	0.278028	NA	GSC2	protein_coding
ENSG00000063660.9	0.798671	1.85016	0.529672	3.49303	0.000477565	0.00335033	GPC1	protein_coding
ENSG00000063761.16	2.34548	0.625369	0.288955	2.16424	0.0304457	0.073258	ADCK1	protein_coding
ENSG00000063854.13	20.1503	-0.00416826	0.126151	-0.0330418	0.973641	0.979953	HAGH	protein_coding
ENSG00000063978.16	36.5253	-0.106403	0.0684926	-1.5535	0.120305	0.191249	RNF4	protein_coding
ENSG00000064012.22	27.1396	-0.152724	0.101914	-1.49856	0.133988	0.206455	CASP8	protein_coding
ENSG00000064042.18	35.8664	0.371245	0.159408	2.3289	0.0198643	0.0541966	LIMCH1	protein_coding
ENSG00000064102.15	13.252	-0.121779	0.102544	-1.18758	0.235	0.314103	INTS13	protein_coding
ENSG00000064115.11	11.9027	0.222535	0.115332	1.92952	0.0536667	0.1087	TM7SF3	protein_coding
ENSG00000064195.7	0.301413	1.99981	1.11491	1.79369	0.072862	0.13428	DLX3	protein_coding
ENSG00000064199.7	2.38453	-0.0307928	0.229067	-0.134427	0.893065	0.917473	SPA17	protein_coding
ENSG00000064201.16	5.03295	0.044836	0.24703	0.1815	0.855975	0.886972	TSPAN32	protein_coding
ENSG00000064205.11	0.713381	2.3943	0.656253	3.64844	0.000263836	0.00209102	CCN5	protein_coding
ENSG00000064218.5	0.254924	1.91009	1.10592	1.72716	0.0841398	0.148638	DMRT3	protein_coding
ENSG00000064225.12	6.09572	0.752243	0.16776	4.48405	7.32394e-06	0.000128214	ST3GAL6	protein_coding
ENSG00000064270.13	1.76428	1.08016	0.385984	2.79847	0.00513459	0.0201425	ATP2C2	protein_coding
ENSG00000064300.9	0.502179	2.0357	0.617341	3.29752	0.000975423	0.00577456	NGFR	protein_coding
ENSG00000064309.16	2.42536	1.69108	0.405491	4.17045	3.04004e-05	0.000392419	CDON	protein_coding
ENSG00000064313.12	19.5049	0.0272172	0.0903499	0.301242	0.76323	0.811668	TAF2	protein_coding
ENSG00000064393.16	314.253	0.0931156	0.0693045	1.34357	0.179087	0.254931	HIPK2	protein_coding
ENSG00000064419.14	36.2525	0.00296125	0.0776055	0.0381577	0.969562	0.976578	TNPO3	protein_coding
ENSG00000064489.23	0.0433699	1.6166	2.23346	0.723808	0.469184	NA	BORCS8-MEF2B	protein_coding
ENSG00000064490.14	10.3245	-0.0463587	0.127944	-0.362337	0.7171	0.772477	RFXANK	protein_coding
ENSG00000064545.15	0.547249	0.719291	0.474468	1.51599	0.129521	0.201596	TMEM161A	protein_coding
ENSG00000064547.14	3.31583	-0.334944	0.277096	-1.20876	0.226753	0.305386	LPAR2	protein_coding
ENSG00000064601.21	308.565	0.626692	0.240715	2.60347	0.00922862	0.0311808	CTSA	protein_coding
ENSG00000064607.17	14.2027	0.0746633	0.1311	0.569513	0.569008	0.642772	SUGP2	protein_coding
ENSG00000064651.14	6.72658	-0.207629	0.155519	-1.33507	0.181855	0.257623	SLC12A2	protein_coding
ENSG00000064652.11	5.44994	0.224775	0.185266	1.21326	0.22503	0.303614	SNX24	protein_coding
ENSG00000064655.19	0.795357	0.577951	0.493308	1.17158	0.241364	0.320988	EYA2	protein_coding
ENSG00000064666.15	215.512	-0.00957143	0.0751355	-0.127389	0.898633	0.921357	CNN2	protein_coding
ENSG00000064687.13	9.00654	0.0637143	0.230693	0.276187	0.782405	0.827244	ABCA7	protein_coding
ENSG00000064692.20	2.12558	0.383508	0.281347	1.36311	0.172847	0.24839	SNCAIP	protein_coding
ENSG00000064703.13	10.5143	-0.0138246	0.124579	-0.11097	0.91164	0.931583	DDX20	protein_coding
ENSG00000064726.10	26.0401	0.156536	0.0767921	2.03844	0.0415056	0.0911828	BTBD1	protein_coding
ENSG00000064763.11	22.2155	0.853053	0.162911	5.23632	1.63813e-07	5.88242e-06	FAR2	protein_coding
ENSG00000064787.13	1.32768	0.584642	0.348092	1.67956	0.0930422	0.159348	BCAS1	protein_coding
ENSG00000064835.12	0.110965	1.7985	1.64881	1.09079	0.275366	NA	POU1F1	protein_coding
ENSG00000064886.14	5.32253	-0.780387	0.212848	-3.66641	0.000245983	0.00198581	CHI3L2	protein_coding
ENSG00000064932.16	75.2968	-0.247201	0.150824	-1.639	0.101213	0.169411	SBNO2	protein_coding
ENSG00000064933.18	9.27752	0.0924718	0.130447	0.708884	0.478397	0.557158	PMS1	protein_coding
ENSG00000064961.19	41.9192	0.435412	0.136163	3.19773	0.00138512	0.00756013	HMG20B	protein_coding
ENSG00000064989.13	5.87046	0.65673	0.206111	3.18629	0.00144111	0.00779673	CALCRL	protein_coding
ENSG00000064995.18	9.57128	0.28345	0.135205	2.09644	0.0360428	0.0826432	TAF11	protein_coding
ENSG00000064999.15	27.2741	0.708117	0.128762	5.49944	3.80992e-08	1.81067e-06	ANKS1A	protein_coding
ENSG00000065000.19	97.918	-0.354046	0.0710595	-4.98239	6.2805e-07	1.76753e-05	AP3D1	protein_coding
ENSG00000065029.15	7.73843	-0.0351614	0.147248	-0.23879	0.811268	0.850711	ZNF76	protein_coding
ENSG00000065054.14	272.685	-0.144549	0.137579	-1.05066	0.293413	0.374695	SLC9A3R2	protein_coding
ENSG00000065057.9	2.62081	-0.334246	0.270377	-1.23622	0.216376	0.294658	NTHL1	protein_coding
ENSG00000065060.17	28.6046	0.41797	0.120628	3.46494	0.000530354	0.0036303	UHRF1BP1	protein_coding
ENSG00000065135.12	69.1636	0.133701	0.070663	1.89209	0.0584784	0.115315	GNAI3	protein_coding
ENSG00000065150.21	54.045	-0.171348	0.0782244	-2.19047	0.0284904	0.0699512	IPO5	protein_coding
ENSG00000065154.12	15.7363	0.570625	0.106896	5.33812	9.39144e-08	3.73566e-06	OAT	protein_coding
ENSG00000065183.16	13.0455	0.150826	0.114873	1.31298	0.189189	0.265492	WDR3	protein_coding
ENSG00000065243.20	26.8648	0.247119	0.1074	2.30091	0.0213965	0.0571593	PKN2	protein_coding
ENSG00000065268.11	5.15913	-0.185561	0.188029	-0.986874	0.323704	0.405328	WDR18	protein_coding
ENSG00000065308.5	5.54023	0.24619	0.179308	1.373	0.169752	0.245206	TRAM2	protein_coding
ENSG00000065320.9	0.475672	0.233065	0.549184	0.424384	0.671286	0.732802	NTN1	protein_coding
ENSG00000065325.13	0.706876	2.47226	0.630938	3.91839	8.91415e-05	0.00089828	GLP2R	protein_coding
ENSG00000065328.17	8.64769	0.735057	0.166082	4.42587	9.60522e-06	0.000159466	MCM10	protein_coding
ENSG00000065357.20	20.8057	-0.291137	0.109698	-2.65399	0.0079546	0.0279907	DGKA	protein_coding
ENSG00000065361.17	2.42964	1.49734	0.384733	3.89189	9.94654e-05	0.000979139	ERBB3	protein_coding
ENSG00000065371.17	0.344784	2.06571	0.902519	2.28882	0.0220896	0.0585208	ROPN1	protein_coding
ENSG00000065413.20	48.6396	-0.285993	0.0929382	-3.07724	0.00208926	0.0103486	ANKRD44	protein_coding
ENSG00000065427.15	53.9406	-0.00207827	0.0726982	-0.0285876	0.977193	0.982659	KARS1	protein_coding
ENSG00000065457.11	12.1544	0.50551	0.127546	3.96335	7.39038e-05	0.000779132	ADAT1	protein_coding
ENSG00000065485.20	6.39423	0.189463	0.214706	0.882434	0.377542	0.459375	PDIA5	protein_coding
ENSG00000065491.8	11.4042	0.175995	0.139835	1.25859	0.208177	0.285959	TBC1D22B	protein_coding
ENSG00000065518.8	13.2918	0.38802	0.102874	3.7718	0.000162075	0.00143197	NDUFB4	protein_coding
ENSG00000065526.12	118.147	-0.24438	0.062764	-3.89363	9.87557e-05	0.000973305	SPEN	protein_coding
ENSG00000065534.19	144.513	0.325827	0.198486	1.64156	0.100681	0.168803	MYLK	protein_coding
ENSG00000065548.18	48.2444	0.192479	0.066251	2.9053	0.00366897	0.0157138	ZC3H15	protein_coding
ENSG00000065559.15	20.9651	0.27257	0.0890153	3.06206	0.00219816	0.0107401	MAP2K4	protein_coding
ENSG00000065600.13	1.85031	0.518822	0.266441	1.94724	0.0515065	0.105731	PACC1	protein_coding
ENSG00000065609.14	0.795487	1.64438	0.633251	2.59673	0.0094117	0.0316312	SNAP91	protein_coding
ENSG00000065613.15	99.8359	0.206012	0.0682335	3.01921	0.00253433	0.0119406	SLK	protein_coding
ENSG00000065615.14	29.7634	0.448417	0.0860886	5.20879	1.90076e-07	6.64222e-06	CYB5R4	protein_coding
ENSG00000065618.21	18.3057	1.13725	0.225201	5.04995	4.41921e-07	1.34033e-05	COL17A1	protein_coding
ENSG00000065621.15	1.08129	1.16419	0.366146	3.17959	0.00147486	0.0079379	GSTO2	protein_coding
ENSG00000065665.21	0.786765	0.9248	0.430466	2.14837	0.0316843	0.075395	SEC61A2	protein_coding
ENSG00000065675.15	19.2359	-0.194272	0.13611	-1.42731	0.15349	0.227562	PRKCQ	protein_coding
ENSG00000065717.15	3.86887	-0.0995081	0.227252	-0.437877	0.661476	0.724753	TLE2	protein_coding
ENSG00000065802.12	7.27065	-0.212366	0.156914	-1.35338	0.175933	0.251779	ASB1	protein_coding
ENSG00000065809.14	127.599	0.178189	0.0889278	2.00374	0.0450975	0.0964831	FAM107B	protein_coding
ENSG00000065833.9	3.19584	0.592996	0.264399	2.24281	0.0249094	0.063646	ME1	protein_coding
ENSG00000065882.16	90.4658	-0.295619	0.051201	-5.7737	7.75514e-09	5.1689e-07	TBC1D1	protein_coding
ENSG00000065883.16	43.3639	0.0572875	0.0717765	0.798137	0.424791	0.505641	CDK13	protein_coding
ENSG00000065911.13	40.6094	0.0633771	0.108756	0.582744	0.560066	0.634164	MTHFD2	protein_coding
ENSG00000065970.9	32.1918	0.061887	0.0734638	0.842415	0.399556	0.481061	FOXJ2	protein_coding
ENSG00000065978.19	738.752	0.190639	0.0625732	3.04666	0.00231399	0.0111426	YBX1	protein_coding
ENSG00000065989.16	8.20071	-0.400777	0.171282	-2.33986	0.0192908	0.0531358	PDE4A	protein_coding
ENSG00000066027.12	47.0919	0.355654	0.0715121	4.97333	6.58108e-07	1.83138e-05	PPP2R5A	protein_coding
ENSG00000066032.19	1.29869	2.1044	0.541295	3.8877	0.000101198	0.00098942	CTNNA2	protein_coding
ENSG00000066044.15	25.6505	0.0675898	0.0781729	0.864619	0.387248	0.469158	ELAVL1	protein_coding
ENSG00000066056.14	2.19221	0.394918	0.264063	1.49555	0.134772	0.207219	TIE1	protein_coding
ENSG00000066084.13	37.1264	-0.00948422	0.0877739	-0.108053	0.913954	0.933424	DIP2B	protein_coding
ENSG00000066117.15	16.7714	-0.135566	0.099949	-1.35635	0.174987	0.250819	SMARCD1	protein_coding
ENSG00000066135.13	10.1802	0.0796961	0.138299	0.576261	0.564439	0.63819	KDM4A	protein_coding
ENSG00000066136.20	36.9429	0.0728557	0.0686989	1.06051	0.288914	0.370125	NFYC	protein_coding
ENSG00000066185.13	0.95351	0.395767	0.389591	1.01585	0.3097	0.391215	ZMYND12	protein_coding
ENSG00000066230.12	0.600982	0.765442	0.426404	1.79511	0.0726361	0.133999	SLC9A3	protein_coding
ENSG00000066248.15	0.843736	0.56881	0.471665	1.20596	0.227832	0.306471	NGEF	protein_coding
ENSG00000066279.19	18.0078	0.817267	0.158009	5.1723	2.3123e-07	7.81174e-06	ASPM	protein_coding
ENSG00000066294.15	34.7796	0.684858	0.204718	3.34536	0.000821749	0.00508859	CD84	protein_coding
ENSG00000066322.15	5.4752	0.199642	0.158907	1.25635	0.20899	0.286802	ELOVL1	protein_coding
ENSG00000066336.12	216.33	-0.0817265	0.124474	-0.656574	0.511455	0.588039	SPI1	protein_coding
ENSG00000066379.15	6.73166	-0.308115	0.150766	-2.04366	0.0409869	0.0903848	POLR1H	protein_coding
ENSG00000066382.17	1.56358	0.948606	0.348026	2.72568	0.00641698	0.0238005	MPPED2	protein_coding
ENSG00000066405.13	0.368283	1.83706	0.663138	2.77026	0.00560119	0.0215479	CLDN18	protein_coding
ENSG00000066422.5	28.4786	-0.0432333	0.0814333	-0.530904	0.595486	0.666646	ZBTB11	protein_coding
ENSG00000066427.24	26.1153	-0.126321	0.0769538	-1.64152	0.100689	0.168806	ATXN3	protein_coding
ENSG00000066455.13	22.2286	0.0269958	0.0821383	0.328662	0.742411	0.794226	GOLGA5	protein_coding
ENSG00000066468.24	1.78151	1.75049	0.470582	3.71985	0.000199345	0.00168653	FGFR2	protein_coding
ENSG00000066557.6	5.91752	0.0465212	0.148973	0.312279	0.754829	0.804807	LRRC40	protein_coding
ENSG00000066583.12	5.67066	0.370303	0.153304	2.41548	0.0157146	0.0459286	ISOC1	protein_coding
ENSG00000066629.18	7.55483	1.11158	0.266531	4.17054	3.03881e-05	0.000392419	EML1	protein_coding
ENSG00000066651.20	3.5611	0.291874	0.219923	1.32717	0.184454	0.26036	TRMT11	protein_coding
ENSG00000066654.14	30.3169	-0.125677	0.0840084	-1.496	0.134653	0.207106	THUMPD1	protein_coding
ENSG00000066697.15	29.9357	0.329948	0.188099	1.75412	0.0794097	0.142784	MSANTD3	protein_coding
ENSG00000066735.15	11.0811	-0.429381	0.170877	-2.5128	0.0119777	0.0376918	KIF26A	protein_coding
ENSG00000066739.12	20.8688	0.31219	0.0908714	3.43552	0.000591421	0.00394286	ATG2B	protein_coding
ENSG00000066777.9	60.2058	0.30039	0.0650428	4.61835	3.86804e-06	7.70423e-05	ARFGEF1	protein_coding
ENSG00000066813.14	3.14543	1.05532	0.391581	2.69501	0.00703861	0.0255607	ACSM2B	protein_coding
ENSG00000066827.16	8.95855	-0.0137931	0.116985	-0.117904	0.906143	0.927239	ZFAT	protein_coding
ENSG00000066855.16	5.19799	0.0923491	0.15035	0.614228	0.539065	0.614228	MTFR1	protein_coding
ENSG00000066923.18	2.46221	1.35164	0.264852	5.10338	3.33648e-07	1.0714e-05	STAG3	protein_coding
ENSG00000066926.13	58.1606	0.359224	0.209462	1.71499	0.086348	0.151278	FECH	protein_coding
ENSG00000066933.16	24.6487	0.0683189	0.0910831	0.750072	0.453211	0.533097	MYO9A	protein_coding
ENSG00000067057.18	16.6503	-0.148367	0.135981	-1.09108	0.275236	0.356058	PFKP	protein_coding
ENSG00000067064.12	34.3751	0.328854	0.108974	3.01772	0.00254688	0.011977	IDI1	protein_coding
ENSG00000067066.17	161.975	-0.0880141	0.0826046	-1.06549	0.286656	0.36775	SP100	protein_coding
ENSG00000067082.15	78.2201	0.625557	0.115211	5.42966	5.64622e-08	2.50072e-06	KLF6	protein_coding
ENSG00000067113.17	2.5576	0.137716	0.232964	0.591145	0.554423	0.628847	PLPP1	protein_coding
ENSG00000067141.17	1.64491	1.61417	0.415483	3.88505	0.00010231	0.000997081	NEO1	protein_coding
ENSG00000067167.8	62.6425	0.13998	0.14673	0.953998	0.340084	0.422048	TRAM1	protein_coding
ENSG00000067182.8	13.3797	0.255149	0.140562	1.81521	0.0694923	0.130007	TNFRSF1A	protein_coding
ENSG00000067191.16	2.80969	0.15259	0.257256	0.593145	0.553084	0.627637	CACNB1	protein_coding
ENSG00000067208.15	25.6373	-0.0826978	0.102997	-0.802911	0.422026	0.503085	EVI5	protein_coding
ENSG00000067221.14	1.40839	1.46197	0.330394	4.42494	9.6471e-06	0.000159967	STOML1	protein_coding
ENSG00000067225.19	675.063	0.374281	0.154674	2.41981	0.0155287	0.0455449	PKM	protein_coding
ENSG00000067248.10	20.3675	0.230921	0.0922012	2.50453	0.0122613	0.0383019	DHX29	protein_coding
ENSG00000067334.14	42.2069	-0.0389864	0.0679315	-0.573907	0.566031	0.639832	DNTTIP2	protein_coding
ENSG00000067365.15	9.57325	0.518279	0.188951	2.74293	0.00608931	0.0229268	METTL22	protein_coding
ENSG00000067369.14	19.3789	-0.278105	0.0870164	-3.196	0.00139346	0.00759455	TP53BP1	protein_coding
ENSG00000067533.6	9.57364	0.109395	0.135828	0.805392	0.420593	0.501727	RRP15	protein_coding
ENSG00000067560.14	343.038	0.318363	0.0761381	4.18139	2.89735e-05	0.000378651	RHOA	protein_coding
ENSG00000067596.12	35.4353	0.00241754	0.0843513	0.0286604	0.977135	0.982637	DHX8	protein_coding
ENSG00000067601.8	1.16834	0.574843	0.375897	1.52926	0.1262	0.197825	PMS2P4	transcribed_unprocessed_pseudogene
ENSG00000067606.17	4.77522	0.0101474	0.200517	0.0506062	0.959639	0.969144	PRKCZ	protein_coding
ENSG00000067704.10	10.1035	0.265972	0.123124	2.16019	0.0307578	0.073788	IARS2	protein_coding
ENSG00000067715.14	0.859574	0.587847	0.429879	1.36747	0.171478	0.247007	SYT1	protein_coding
ENSG00000067798.16	3.20053	1.81544	0.268055	6.77265	1.26441e-11	2.45054e-09	NAV3	protein_coding
ENSG00000067836.13	14.507	0.0970805	0.128785	0.753819	0.450958	0.531041	ROGDI	protein_coding
ENSG00000067900.8	175.046	0.0378302	0.0448932	0.842672	0.399412	0.480931	ROCK1	protein_coding
ENSG00000067955.15	25.6618	-0.110415	0.0900312	-1.22641	0.220044	0.298656	CBFB	protein_coding
ENSG00000068001.14	2.86874	1.19313	0.277272	4.30311	1.6842e-05	0.000248108	HYAL2	protein_coding
ENSG00000068024.17	39.788	0.0190154	0.108304	0.175574	0.860629	0.890883	HDAC4	protein_coding
ENSG00000068028.18	10.0242	-0.158136	0.141036	-1.12125	0.262183	0.342479	RASSF1	protein_coding
ENSG00000068078.20	2.39478	2.7423	0.387839	7.0707	1.5415e-12	4.01187e-10	FGFR3	protein_coding
ENSG00000068079.8	23.0523	-0.316252	0.188342	-1.67914	0.0931257	0.159442	IFI35	protein_coding
ENSG00000068097.15	7.03414	0.105047	0.144749	0.725714	0.468014	0.547312	HEATR6	protein_coding
ENSG00000068120.15	11.9034	0.00749632	0.117003	0.0640697	0.948915	0.960977	COASY	protein_coding
ENSG00000068137.15	1.47801	0.892846	0.40135	2.22461	0.0261076	0.0658093	PLEKHH3	protein_coding
ENSG00000068305.17	49.3125	0.498936	0.0851608	5.85875	4.66367e-09	3.36264e-07	MEF2A	protein_coding
ENSG00000068383.19	10.8894	0.135815	0.131137	1.03567	0.300356	0.381636	INPP5A	protein_coding
ENSG00000068489.13	18.2288	0.707851	0.12949	5.46645	4.59135e-08	2.09112e-06	PRR11	protein_coding
ENSG00000068615.19	3.71395	1.3469	0.319212	4.21947	2.44881e-05	0.000330788	REEP1	protein_coding
ENSG00000068650.19	20.136	0.309905	0.153522	2.01864	0.043525	0.0941881	ATP11A	protein_coding
ENSG00000068654.17	18.6758	-0.0343583	0.108777	-0.31586	0.752109	0.802502	POLR1A	protein_coding
ENSG00000068697.7	3.65429	0.567183	0.234995	2.4136	0.015796	0.0460747	LAPTM4A	protein_coding
ENSG00000068724.17	21.6736	-0.512989	0.137449	-3.73221	0.000189806	0.00161987	TTC7A	protein_coding
ENSG00000068745.15	14.249	-0.0298414	0.0910705	-0.327674	0.743158	0.794782	IP6K2	protein_coding
ENSG00000068781.21	0.345903	1.06896	0.907621	1.17776	0.238892	0.318341	STON1-GTF2A1L	protein_coding
ENSG00000068784.13	21.5936	0.0476938	0.0952113	0.500926	0.616423	0.685955	SRBD1	protein_coding
ENSG00000068796.19	492.173	0.103948	0.199825	0.520194	0.602928	0.673516	KIF2A	protein_coding
ENSG00000068831.19	61.8562	-0.073451	0.110964	-0.661936	0.508012	0.585234	RASGRP2	protein_coding
ENSG00000068878.15	41.7815	0.277066	0.0961821	2.88064	0.00396863	0.0166361	PSME4	protein_coding
ENSG00000068885.15	4.66338	-0.0546929	0.180587	-0.302862	0.761995	0.810613	IFT80	protein_coding
ENSG00000068903.20	15.489	0.146132	0.115211	1.26839	0.204659	0.282127	SIRT2	protein_coding
ENSG00000068912.14	9.12512	0.0201501	0.12577	0.160213	0.872713	0.900594	ERLEC1	protein_coding
ENSG00000068971.14	6.99898	0.222961	0.167795	1.32877	0.183923	0.259882	PPP2R5B	protein_coding
ENSG00000068976.14	0.999995	-0.362307	0.418128	-0.866497	0.386218	0.468117	PYGM	protein_coding
ENSG00000069011.16	0.36127	2.32302	0.777281	2.98864	0.00280218	0.0128763	PITX1	protein_coding
ENSG00000069018.19	0.598416	1.68358	0.606376	2.77647	0.00549532	0.0212503	TRPC7	protein_coding
ENSG00000069020.18	32.1382	0.231854	0.129241	1.79396	0.0728193	0.13424	MAST4	protein_coding
ENSG00000069122.19	11.9593	0.831849	0.171587	4.84798	1.24724e-06	3.09006e-05	ADGRF5	protein_coding
ENSG00000069188.17	2.38692	0.161429	0.2588	0.623759	0.532786	0.608418	SDK2	protein_coding
ENSG00000069206.15	0.495166	2.10611	0.56954	3.69791	0.000217383	0.00180505	ADAM7	protein_coding
ENSG00000069248.12	13.4939	-0.0381037	0.102036	-0.373434	0.708826	0.76556	NUP133	protein_coding
ENSG00000069275.13	135.153	0.098477	0.0626683	1.5714	0.11609	0.186699	NUCKS1	protein_coding
ENSG00000069329.18	47.4233	0.0051166	0.0685808	0.0746068	0.940528	0.954426	VPS35	protein_coding
ENSG00000069345.12	55.4244	-0.197458	0.056982	-3.46526	0.000529709	0.00362973	DNAJA2	protein_coding
ENSG00000069399.15	34.2289	0.491795	0.18004	2.73159	0.00630302	0.0235304	BCL3	protein_coding
ENSG00000069424.15	59.7149	-0.153227	0.0893713	-1.7145	0.0864363	0.151403	KCNAB2	protein_coding
ENSG00000069431.13	1.97996	1.45614	0.327706	4.44342	8.85382e-06	0.000149211	ABCC9	protein_coding
ENSG00000069482.7	0.244971	0.875435	1.04855	0.834904	0.403772	0.485249	GAL	protein_coding
ENSG00000069493.15	15.6309	-0.667508	0.152342	-4.38165	1.17783e-05	0.00018733	CLEC2D	protein_coding
ENSG00000069667.16	16.9624	0.0637554	0.138408	0.460633	0.645062	0.710762	RORA	protein_coding
ENSG00000069696.7	0.0597972	1.5423	1.50342	1.02587	0.304955	NA	DRD4	protein_coding
ENSG00000069702.11	9.23906	0.371799	0.179501	2.07129	0.0383318	0.0862489	TGFBR3	protein_coding
ENSG00000069764.10	0.0462207	1.65299	2.21141	0.747484	0.454772	NA	PLA2G10	protein_coding
ENSG00000069812.11	0.400864	1.29239	0.775887	1.66569	0.0957748	0.162673	HES2	protein_coding
ENSG00000069849.11	9.00051	0.123913	0.134871	0.918755	0.358224	0.440399	ATP1B3	protein_coding
ENSG00000069869.17	19.814	0.536833	0.112606	4.76736	1.86654e-06	4.32628e-05	NEDD4	protein_coding
ENSG00000069943.10	3.47361	0.592175	0.192373	3.07827	0.00208208	0.0103261	PIGB	protein_coding
ENSG00000069956.13	22.6975	0.142748	0.0994411	1.4355	0.151144	0.225061	MAPK6	protein_coding
ENSG00000069966.19	41.9309	0.765232	0.222217	3.44362	0.000573984	0.00385249	GNB5	protein_coding
ENSG00000069974.16	59.9521	0.407813	0.121041	3.36921	0.000753835	0.00476302	RAB27A	protein_coding
ENSG00000069998.12	4.31349	0.0465808	0.220454	0.211295	0.832657	0.868242	HDHD5	protein_coding
ENSG00000070010.19	36.8967	-0.0980148	0.0799421	-1.22607	0.220172	0.29877	UFD1	protein_coding
ENSG00000070018.9	10.971	-0.351345	0.23222	-1.51299	0.130283	0.202456	LRP6	protein_coding
ENSG00000070019.5	1.03913	3.106	0.530735	5.85226	4.84952e-09	3.47829e-07	GUCY2C	protein_coding
ENSG00000070031.4	0.164904	1.09821	0.715319	1.53527	0.124717	NA	SCT	protein_coding
ENSG00000070047.13	39.918	-0.352113	0.0981657	-3.58693	0.000334597	0.00252793	PHRF1	protein_coding
ENSG00000070061.16	15.4577	-0.100884	0.121051	-0.8334	0.404619	0.485959	ELP1	protein_coding
ENSG00000070081.17	48.2663	0.184919	0.0982958	1.88125	0.0599382	0.11712	NUCB2	protein_coding
ENSG00000070087.14	1.3295	0.0648944	0.340558	0.190553	0.848876	0.880952	PFN2	protein_coding
ENSG00000070159.14	2.30341	0.0468046	0.414419	0.11294	0.910078	0.930474	PTPN3	protein_coding
ENSG00000070182.21	89.0195	0.739959	0.166645	4.44032	8.98237e-06	0.000151053	SPTB	protein_coding
ENSG00000070190.13	130.136	0.0248557	0.154716	0.160654	0.872366	0.900304	DAPP1	protein_coding
ENSG00000070193.5	1.24694	2.76365	0.484472	5.70445	1.16717e-08	7.04088e-07	FGF10	protein_coding
ENSG00000070214.16	29.1027	0.791661	0.200345	3.9515	7.7663e-05	0.000809419	SLC44A1	protein_coding
ENSG00000070269.14	3.64294	0.352356	0.178269	1.97654	0.0480942	0.101028	TMEM260	protein_coding
ENSG00000070366.14	18.4242	0.0278715	0.105001	0.265441	0.79067	0.834008	SMG6	protein_coding
ENSG00000070367.16	48.7668	0.276413	0.0693931	3.98329	6.79674e-05	0.000729515	EXOC5	protein_coding
ENSG00000070371.16	5.10461	0.77262	0.230147	3.35707	0.000787729	0.00493043	CLTCL1	protein_coding
ENSG00000070388.11	1.4834	4.18435	0.63572	6.58206	4.63962e-11	7.20379e-09	FGF22	protein_coding
ENSG00000070404.10	1.13358	0.375471	0.328032	1.14462	0.252368	0.332312	FSTL3	protein_coding
ENSG00000070413.20	6.80757	0.384851	0.205946	1.8687	0.0616651	0.119563	DGCR2	protein_coding
ENSG00000070423.18	10.1578	-0.013334	0.139195	-0.0957936	0.923685	0.941005	RNF126	protein_coding
ENSG00000070444.15	22.8626	-0.0803204	0.0921692	-0.871445	0.383511	0.465353	MNT	protein_coding
ENSG00000070476.15	10.0112	0.00161415	0.136575	0.0118188	0.99057	0.993151	ZXDC	protein_coding
ENSG00000070495.15	15.158	0.24397	0.141753	1.72109	0.0852351	0.149992	JMJD6	protein_coding
ENSG00000070501.12	10.3966	-0.044069	0.123624	-0.356476	0.721484	0.776281	POLB	protein_coding
ENSG00000070526.15	0.99574	0.594908	0.435542	1.3659	0.171969	0.247429	ST6GALNAC1	protein_coding
ENSG00000070540.13	28.782	0.471054	0.127551	3.69306	0.000221572	0.00183335	WIPI1	protein_coding
ENSG00000070601.10	0.975803	2.22388	0.451315	4.92755	8.32665e-07	2.21345e-05	FRMPD1	protein_coding
ENSG00000070610.14	12.4228	-0.178305	0.114919	-1.55157	0.120766	0.191728	GBA2	protein_coding
ENSG00000070614.15	36.6441	0.922957	0.165921	5.56263	2.65732e-08	1.36241e-06	NDST1	protein_coding
ENSG00000070669.17	0.290544	1.07237	0.573695	1.86924	0.0615896	0.119442	ASNS	protein_coding
ENSG00000070718.12	6.32858	0.457068	0.145631	3.13854	0.00169794	0.00884402	AP3M2	protein_coding
ENSG00000070729.14	1.24639	1.81749	0.508478	3.57437	0.000351074	0.00262415	CNGB1	protein_coding
ENSG00000070731.11	0.952924	0.100395	0.385243	0.260601	0.7944	0.836969	ST6GALNAC2	protein_coding
ENSG00000070748.19	1.06201	1.95505	0.490253	3.98784	6.66768e-05	0.000719052	CHAT	protein_coding
ENSG00000070756.17	966.145	-0.112496	0.0468621	-2.40058	0.0163691	0.0472604	PABPC1	protein_coding
ENSG00000070759.17	2.98784	0.578913	0.193371	2.9938	0.00275527	0.0127227	TESK2	protein_coding
ENSG00000070761.8	5.83875	0.175972	0.147868	1.19006	0.234023	0.31312	CFAP20	protein_coding
ENSG00000070770.10	36.4906	0.0037908	0.0704946	0.0537744	0.957115	0.967197	CSNK2A2	protein_coding
ENSG00000070778.13	6.02534	0.0974603	0.196878	0.49503	0.620579	0.689821	PTPN21	protein_coding
ENSG00000070785.17	5.01944	0.124011	0.155567	0.797155	0.425361	0.506199	EIF2B3	protein_coding
ENSG00000070808.17	1.16629	1.45299	0.557503	2.60624	0.00915428	0.0310178	CAMK2A	protein_coding
ENSG00000070814.22	34.6093	-0.462799	0.106314	-4.35314	1.34201e-05	0.000207996	TCOF1	protein_coding
ENSG00000070831.17	125.504	0.380157	0.0791017	4.80593	1.54031e-06	3.68905e-05	CDC42	protein_coding
ENSG00000070882.13	7.70763	0.250816	0.153314	1.63596	0.101849	0.170145	OSBPL3	protein_coding
ENSG00000070886.12	0.545928	2.07364	0.577724	3.58932	0.000331536	0.00251036	EPHA8	protein_coding
ENSG00000070915.10	0.966295	2.56128	0.47395	5.40411	6.51307e-08	2.79847e-06	SLC12A3	protein_coding
ENSG00000070950.10	8.49057	0.474667	0.135155	3.51202	0.000444719	0.00317472	RAD18	protein_coding
ENSG00000070961.16	15.2846	0.0806077	0.167282	0.481867	0.6299	0.697713	ATP2B1	protein_coding
ENSG00000070985.13	0.349495	1.53261	0.693458	2.2101	0.0270984	0.067615	TRPM5	protein_coding
ENSG00000071051.14	106.442	0.138287	0.172779	0.800372	0.423495	0.504396	NCK2	protein_coding
ENSG00000071054.16	257.078	-0.136602	0.0744737	-1.83423	0.0666204	0.126159	MAP4K4	protein_coding
ENSG00000071073.13	12.5181	-0.0297227	0.129655	-0.229245	0.818679	0.856805	MGAT4A	protein_coding
ENSG00000071082.11	363.939	-0.429279	0.0903761	-4.74992	2.03496e-06	4.64184e-05	RPL31	protein_coding
ENSG00000071127.17	414.896	0.36531	0.141064	2.58968	0.00960658	0.0320693	WDR1	protein_coding
ENSG00000071189.21	16.707	0.402701	0.088115	4.57018	4.87308e-06	9.27991e-05	SNX13	protein_coding
ENSG00000071203.9	0.243149	2.01431	1.55795	1.29292	0.196037	0.27271	MS4A12	protein_coding
ENSG00000071205.12	63.303	-0.0509275	0.183258	-0.277901	0.781089	0.826234	ARHGAP10	protein_coding
ENSG00000071242.12	26.2486	0.0932542	0.129232	0.721604	0.470538	0.549716	RPS6KA2	protein_coding
ENSG00000071243.16	15.5616	0.078296	0.103429	0.757005	0.449047	0.529269	ING3	protein_coding
ENSG00000071246.11	64.2252	-0.410161	0.114434	-3.58426	0.00033804	0.00254972	VASH1	protein_coding
ENSG00000071282.12	5.61943	-0.248207	0.176928	-1.40287	0.160654	0.235354	LMCD1	protein_coding
ENSG00000071462.12	8.92276	-0.502661	0.147817	-3.40056	0.000672484	0.0043537	BUD23	protein_coding
ENSG00000071537.14	19.1198	0.48953	0.148708	3.29189	0.000995152	0.00586974	SEL1L	protein_coding
ENSG00000071539.14	3.54662	0.244659	0.22505	1.08713	0.276977	0.357837	TRIP13	protein_coding
ENSG00000071564.17	43.5335	-0.479231	0.103127	-4.647	3.36803e-06	6.90632e-05	TCF3	protein_coding
ENSG00000071575.12	23.6088	-0.079555	0.146944	-0.541397	0.588234	0.660212	TRIB2	protein_coding
ENSG00000071626.17	33.7052	-0.32512	0.0825181	-3.93998	8.14891e-05	0.000835719	DAZAP1	protein_coding
ENSG00000071655.18	9.57241	-0.491472	0.123283	-3.98654	6.70442e-05	0.00072183	MBD3	protein_coding
ENSG00000071677.1	0.0256258	1.7459	2.90623	0.600744	0.548011	NA	PRLH	protein_coding
ENSG00000071794.16	11.8892	0.352863	0.136148	2.59176	0.00954862	0.0319265	HLTF	protein_coding
ENSG00000071894.17	19.1236	-0.514229	0.103204	-4.98263	6.27251e-07	1.7671e-05	CPSF1	protein_coding
ENSG00000071909.19	2.58618	1.89091	0.373465	5.06315	4.12374e-07	1.26475e-05	MYO3B	protein_coding
ENSG00000071967.12	5.98248	0.413276	0.196242	2.10595	0.0352084	0.0812206	CYBRD1	protein_coding
ENSG00000071991.9	0.400341	1.6498	0.712218	2.31642	0.0205352	0.0555335	CDH19	protein_coding
ENSG00000071994.11	22.0451	-0.109042	0.0944621	-1.15435	0.248357	0.328058	PDCD2	protein_coding
ENSG00000072041.18	1.31669	2.31079	0.627084	3.68498	0.000228718	0.0018758	SLC6A15	protein_coding
ENSG00000072042.13	40.7935	0.622583	0.24974	2.49292	0.0126697	0.0392368	RDH11	protein_coding
ENSG00000072062.15	54.4925	-0.18786	0.0706805	-2.65788	0.00786328	0.0277495	PRKACA	protein_coding
ENSG00000072071.16	3.57294	0.183808	0.268011	0.685824	0.492824	0.570459	ADGRL1	protein_coding
ENSG00000072080.11	0.909209	2.7288	0.593602	4.59702	4.28587e-06	8.35377e-05	SPP2	protein_coding
ENSG00000072110.16	408.029	0.335677	0.158554	2.11711	0.0342504	0.079663	ACTN1	protein_coding
ENSG00000072121.17	18.1646	0.0218609	0.105836	0.206554	0.836358	0.871079	ZFYVE26	protein_coding
ENSG00000072134.15	4.44955	0.762865	0.190461	4.00536	6.1924e-05	0.000679871	EPN2	protein_coding
ENSG00000072135.13	324.25	0.114579	0.140217	0.817152	0.413842	0.495056	PTPN18	protein_coding
ENSG00000072163.20	10.6307	0.39877	0.185928	2.14475	0.0319731	0.0758576	LIMS2	protein_coding
ENSG00000072182.13	0.498	1.74131	0.567685	3.06739	0.00215936	0.0106055	ASIC4	protein_coding
ENSG00000072195.15	2.2488	1.50177	0.364254	4.12285	3.74214e-05	0.000459396	SPEG	protein_coding
ENSG00000072201.14	2.32926	1.05489	0.290937	3.62584	0.000288025	0.00224497	LNX1	protein_coding
ENSG00000072210.19	11.5186	0.223747	0.12832	1.74367	0.0812175	0.145042	ALDH3A2	protein_coding
ENSG00000072274.13	31.7822	0.679236	0.167815	4.04754	5.17597e-05	0.000591815	TFRC	protein_coding
ENSG00000072310.18	4.57202	0.297293	0.225278	1.31967	0.186945	0.263062	SREBF1	protein_coding
ENSG00000072364.13	62.1966	0.0708934	0.0586141	1.20949	0.226473	0.305079	AFF4	protein_coding
ENSG00000072401.15	31.9188	0.467657	0.119898	3.90045	9.60159e-05	0.000950217	UBE2D1	protein_coding
ENSG00000072415.10	15.1337	0.158932	0.122593	1.29642	0.194832	0.271365	MPP5	protein_coding
ENSG00000072422.17	48.6166	0.365902	0.201611	1.8149	0.0695399	0.130061	RHOBTB1	protein_coding
ENSG00000072518.22	47.2406	-0.0752812	0.0836412	-0.900049	0.368094	0.449962	MARK2	protein_coding
ENSG00000072571.20	7.87203	0.91212	0.191154	4.77164	1.82729e-06	4.25699e-05	HMMR	protein_coding
ENSG00000072609.18	26.3157	-0.00345661	0.0932704	-0.0370601	0.970437	0.977232	CHFR	protein_coding
ENSG00000072657.10	1.06067	2.45309	0.480659	5.1036	3.33259e-07	1.0714e-05	TRHDE	protein_coding
ENSG00000072682.20	9.76033	1.39601	0.251074	5.56017	2.6951e-08	1.37149e-06	P4HA2	protein_coding
ENSG00000072694.21	2.64608	1.49661	0.306064	4.88986	1.00909e-06	2.58255e-05	FCGR2B	protein_coding
ENSG00000072736.19	66.8999	-0.0954611	0.0640107	-1.49133	0.135875	0.208376	NFATC3	protein_coding
ENSG00000072756.17	15.623	-0.0557071	0.103697	-0.537208	0.591124	0.662741	TRNT1	protein_coding
ENSG00000072778.20	33.3027	-0.0265903	0.090735	-0.293055	0.76948	0.816701	ACADVL	protein_coding
ENSG00000072786.13	201.413	-0.429835	0.0845228	-5.08544	3.66779e-07	1.15472e-05	STK10	protein_coding
ENSG00000072803.18	25.5008	0.303269	0.102815	2.94965	0.00318133	0.0141337	FBXW11	protein_coding
ENSG00000072818.12	33.3514	-0.234544	0.110473	-2.12309	0.0337466	0.0787863	ACAP1	protein_coding
ENSG00000072832.15	0.924541	1.37621	0.556687	2.47215	0.0134305	0.0409407	CRMP1	protein_coding
ENSG00000072840.13	1.93481	0.933052	0.350947	2.65867	0.007845	0.0277085	EVC	protein_coding
ENSG00000072849.11	7.50414	0.836262	0.160153	5.22165	1.77335e-07	6.28538e-06	DERL2	protein_coding
ENSG00000072858.11	4.74528	0.166421	0.193803	0.858712	0.390499	0.472176	SIDT1	protein_coding
ENSG00000072864.16	28.6725	0.172007	0.0875294	1.96514	0.0493986	0.102921	NDE1	protein_coding
ENSG00000072952.20	18.6387	0.509502	0.152719	3.3362	0.000849318	0.00521909	IRAG1	protein_coding
ENSG00000072954.7	0.691518	1.23425	0.424007	2.91092	0.00360363	0.0155023	TMEM38A	protein_coding
ENSG00000072958.9	42.6339	-0.241533	0.0707372	-3.41452	0.000638956	0.00419025	AP1M1	protein_coding
ENSG00000073008.15	2.5335	1.12374	0.250526	4.48553	7.2733e-06	0.00012749	PVR	protein_coding
ENSG00000073050.12	18.4358	0.0153196	0.0940669	0.162858	0.87063	0.89892	XRCC1	protein_coding
ENSG00000073060.17	2.76991	0.471633	0.241519	1.95278	0.0508458	0.104802	SCARB1	protein_coding
ENSG00000073067.14	0.323697	2.2432	1.00335	2.23572	0.0253702	0.0644923	CYP2W1	protein_coding
ENSG00000073111.14	22.1632	0.250214	0.139046	1.7995	0.0719389	0.133115	MCM2	protein_coding
ENSG00000073146.16	1.25099	1.33545	0.376755	3.54462	0.000393184	0.00287171	MOV10L1	protein_coding
ENSG00000073150.14	2.81217	0.145321	0.285926	0.508246	0.611281	0.681287	PANX2	protein_coding
ENSG00000073169.14	2.41579	-0.37332	0.241557	-1.54547	0.122232	0.193333	SELENOO	protein_coding
ENSG00000073282.14	1.21949	1.74402	0.399118	4.3697	1.24418e-05	0.000195514	TP63	protein_coding
ENSG00000073331.18	18.6	0.434753	0.131274	3.31181	0.000926944	0.00556227	ALPK1	protein_coding
ENSG00000073350.14	4.80798	0.0587315	0.209494	0.28035	0.779209	0.82456	LLGL2	protein_coding
ENSG00000073417.15	12.7355	0.0793959	0.131612	0.603255	0.546339	0.621221	PDE8A	protein_coding
ENSG00000073536.18	2.56666	0.172634	0.197303	0.874968	0.381591	0.463538	NLE1	protein_coding
ENSG00000073578.17	6.1067	0.0123106	0.166394	0.073985	0.941022	0.954824	SDHA	protein_coding
ENSG00000073584.20	5.62138	0.127244	0.148058	0.859419	0.39011	0.471809	SMARCE1	protein_coding
ENSG00000073598.6	0.202465	1.71758	1.19337	1.43926	0.150077	NA	FNDC8	protein_coding
ENSG00000073605.19	2.61011	0.319815	0.303791	1.05275	0.292457	0.373719	GSDMB	protein_coding
ENSG00000073614.13	68.7736	-0.0874544	0.0648306	-1.34897	0.177347	0.25322	KDM5A	protein_coding
ENSG00000073670.14	0.731568	1.23938	0.685549	1.80787	0.0706268	0.131509	ADAM11	protein_coding
ENSG00000073711.11	1.73655	1.0956	0.322317	3.39912	0.000676022	0.00437247	PPP2R3A	protein_coding
ENSG00000073712.15	12.2956	1.05177	0.246075	4.27418	1.9184e-05	0.000274536	FERMT2	protein_coding
ENSG00000073734.10	4.09722	-0.443613	0.496117	-0.89417	0.371231	0.453108	ABCB11	protein_coding
ENSG00000073737.17	4.1743	0.881167	0.259908	3.3903	0.000698158	0.00448804	DHRS9	protein_coding
ENSG00000073754.6	3.11774	1.05084	0.301161	3.4893	0.000484289	0.0033847	CD5L	protein_coding
ENSG00000073756.13	4.73136	0.79925	0.284377	2.81053	0.00494599	0.0196025	PTGS2	protein_coding
ENSG00000073792.16	61.4123	0.607261	0.145465	4.17462	2.98481e-05	0.000387303	IGF2BP2	protein_coding
ENSG00000073803.14	10.5166	0.577689	0.156149	3.6996	0.000215943	0.0017958	MAP3K13	protein_coding
ENSG00000073849.16	49.2928	0.51403	0.134371	3.82546	0.000130527	0.00120994	ST6GAL1	protein_coding
ENSG00000073861.3	22.095	-0.372969	0.190338	-1.95951	0.0500534	0.103882	TBX21	protein_coding
ENSG00000073910.23	17.2837	0.100506	0.11218	0.895933	0.370289	0.452139	FRY	protein_coding
ENSG00000073921.18	129.396	0.272658	0.0649965	4.19496	2.72919e-05	0.000361165	PICALM	protein_coding
ENSG00000073969.18	9.69539	0.443166	0.10776	4.11254	3.91329e-05	0.000475705	NSF	protein_coding
ENSG00000074047.22	0.78129	2.33612	0.549929	4.24803	2.15658e-05	0.000300519	GLI2	protein_coding
ENSG00000074054.20	35.6787	0.234551	0.0785466	2.98614	0.00282527	0.0129592	CLASP1	protein_coding
ENSG00000074071.15	20.2427	-0.125805	0.0959779	-1.31077	0.189936	0.266267	MRPS34	protein_coding
ENSG00000074181.9	1.45189	1.19115	0.451833	2.63627	0.00838223	0.0290935	NOTCH3	protein_coding
ENSG00000074201.9	89.8215	-0.324529	0.0732313	-4.43157	9.35513e-06	0.000156264	CLNS1A	protein_coding
ENSG00000074211.14	1.25297	1.84315	0.437315	4.2147	2.50113e-05	0.00033636	PPP2R2C	protein_coding
ENSG00000074219.14	4.13156	0.177605	0.240703	0.73786	0.460599	0.54009	TEAD2	protein_coding
ENSG00000074266.22	12.8638	0.00543573	0.0978424	0.055556	0.955696	0.966125	EED	protein_coding
ENSG00000074276.10	1.06535	1.28642	0.498473	2.58072	0.00985937	0.0327252	CDHR2	protein_coding
ENSG00000074317.11	0.181425	1.26988	0.675705	1.87933	0.0601989	NA	SNCB	protein_coding
ENSG00000074319.13	16.3643	0.210682	0.0951088	2.21517	0.0267482	0.0669924	TSG101	protein_coding
ENSG00000074356.17	41.1145	0.262806	0.0726197	3.61893	0.000295819	0.00229401	NCBP3	protein_coding
ENSG00000074370.18	148.292	0.897237	0.229403	3.91119	9.18426e-05	0.00091799	ATP2A3	protein_coding
ENSG00000074410.14	1.04675	2.01233	0.591237	3.40359	0.000665066	0.00431331	CA12	protein_coding
ENSG00000074416.15	56.7756	0.694086	0.177475	3.9109	9.1954e-05	0.000918766	MGLL	protein_coding
ENSG00000074527.13	4.2902	1.59462	0.302579	5.2701	1.36347e-07	5.08316e-06	NTN4	protein_coding
ENSG00000074582.15	2.33479	0.0134226	0.247938	0.0541369	0.956826	0.966982	BCS1L	protein_coding
ENSG00000074590.14	15.5479	0.163337	0.188391	0.867008	0.385938	0.46784	NUAK1	protein_coding
ENSG00000074603.19	32.3847	0.456729	0.0773497	5.90473	3.53233e-09	2.64503e-07	DPP8	protein_coding
ENSG00000074621.14	15.8855	0.0450123	0.153481	0.293276	0.769311	0.816585	SLC24A1	protein_coding
ENSG00000074657.14	10.2585	0.136704	0.148798	0.918723	0.358241	0.440399	ZNF532	protein_coding
ENSG00000074660.16	6.51319	0.517158	0.203017	2.54736	0.0108541	0.0350976	SCARF1	protein_coding
ENSG00000074695.6	20.5167	0.219443	0.142916	1.53547	0.124667	0.196119	LMAN1	protein_coding
ENSG00000074696.13	3.65555	0.52896	0.218256	2.42358	0.0153684	0.0451631	HACD3	protein_coding
ENSG00000074706.13	13.2283	0.206715	0.120012	1.72244	0.084989	0.149703	IPCEF1	protein_coding
ENSG00000074755.15	53.2881	0.124128	0.0786892	1.57745	0.114693	0.185084	ZZEF1	protein_coding
ENSG00000074771.4	0.391823	2.02847	0.866759	2.3403	0.0192684	0.0530793	NOX3	protein_coding
ENSG00000074800.16	275.461	0.0436204	0.0662148	0.658771	0.510043	0.586971	ENO1	protein_coding
ENSG00000074803.20	1.3728	2.23906	0.485903	4.60805	4.0646e-06	8.00817e-05	SLC12A1	protein_coding
ENSG00000074842.8	5.11031	-0.379512	0.189213	-2.00574	0.0448838	0.0961464	MYDGF	protein_coding
ENSG00000074855.11	1.73241	-0.230923	0.309987	-0.744944	0.456306	0.53586	ANO8	protein_coding
ENSG00000074935.14	3.42312	-0.0877254	0.200845	-0.436781	0.66227	0.725423	TUBE1	protein_coding
ENSG00000074964.17	5.05959	-0.412838	0.22114	-1.86687	0.06192	0.119862	ARHGEF10L	protein_coding
ENSG00000074966.11	17.5978	-0.285665	0.136473	-2.0932	0.0363311	0.0831369	TXK	protein_coding
ENSG00000075035.10	1.45053	2.19314	0.537169	4.08277	4.45013e-05	0.000527586	WSCD2	protein_coding
ENSG00000075043.20	1.31751	1.90285	0.490467	3.87966	0.000104601	0.00101581	KCNQ2	protein_coding
ENSG00000075073.15	0.248847	1.92102	0.94631	2.03001	0.0423559	0.0924711	TACR2	protein_coding
ENSG00000075089.10	6.71794	0.194064	0.129561	1.49787	0.134168	0.206652	ACTR6	protein_coding
ENSG00000075131.10	5.83267	0.153484	0.159867	0.960073	0.337019	0.418961	TIPIN	protein_coding
ENSG00000075142.14	17.1521	0.0588845	0.104718	0.562316	0.573901	0.647389	SRI	protein_coding
ENSG00000075151.23	162.639	0.272951	0.135711	2.01127	0.0442971	0.0953358	EIF4G3	protein_coding
ENSG00000075188.9	3.19974	0.339949	0.197526	1.72104	0.0852443	0.149998	NUP37	protein_coding
ENSG00000075213.11	1.94866	0.967047	0.361087	2.67815	0.00740295	0.0265382	SEMA3A	protein_coding
ENSG00000075218.19	4.77447	0.591819	0.200961	2.94494	0.00323015	0.0142948	GTSE1	protein_coding
ENSG00000075223.14	1.86961	0.854512	0.351374	2.43191	0.0150193	0.0443951	SEMA3C	protein_coding
ENSG00000075234.17	9.46312	0.0479498	0.173731	0.276	0.782548	0.827293	TTC38	protein_coding
ENSG00000075239.14	16.7448	0.319597	0.119642	2.67128	0.00755624	0.0269674	ACAT1	protein_coding
ENSG00000075240.17	5.98585	-0.102044	0.164514	-0.620276	0.535076	0.610574	GRAMD4	protein_coding
ENSG00000075275.18	3.33384	0.202533	0.27672	0.731905	0.464227	0.543597	CELSR1	protein_coding
ENSG00000075290.8	0.274453	1.50406	0.769939	1.95347	0.0507636	0.104697	WNT8B	protein_coding
ENSG00000075292.19	62.118	-0.0428885	0.0463983	-0.924356	0.355301	0.437494	ZNF638	protein_coding
ENSG00000075303.13	8.42494	0.608029	0.142273	4.27367	1.92283e-05	0.000274962	SLC25A40	protein_coding
ENSG00000075336.12	6.97479	0.386717	0.190706	2.02781	0.0425792	0.0927805	TIMM21	protein_coding
ENSG00000075340.23	13.4362	0.630791	0.183057	3.44588	0.000569207	0.00382463	ADD2	protein_coding
ENSG00000075388.4	0.119369	1.85968	1.51775	1.22528	0.220469	NA	FGF4	protein_coding
ENSG00000075391.17	9.66422	1.04509	0.194825	5.36427	8.12788e-08	3.34341e-06	RASAL2	protein_coding
ENSG00000075399.14	6.89753	0.115421	0.210097	0.549369	0.582752	0.655142	VPS9D1	protein_coding
ENSG00000075407.18	18.2703	0.0719875	0.102879	0.699732	0.484095	0.562539	ZNF37A	protein_coding
ENSG00000075413.19	71.5294	-0.0407644	0.064944	-0.627686	0.53021	0.60578	MARK3	protein_coding
ENSG00000075415.15	42.9745	0.0157311	0.0671797	0.234164	0.814858	0.853852	SLC25A3	protein_coding
ENSG00000075420.13	101.197	-0.00658129	0.100027	-0.0657949	0.947541	0.959811	FNDC3B	protein_coding
ENSG00000075426.12	66.3181	-0.044737	0.147339	-0.303634	0.761407	0.810177	FOSL2	protein_coding
ENSG00000075429.9	1.04357	3.23636	0.618756	5.23044	1.69111e-07	6.02516e-06	CACNG5	protein_coding
ENSG00000075461.6	0.354505	1.73952	0.736274	2.36259	0.0181476	0.050942	CACNG4	protein_coding
ENSG00000075539.15	43.1271	-0.00501476	0.0626254	-0.0800755	0.936177	0.950793	FRYL	protein_coding
ENSG00000075568.17	17.777	0.241632	0.132126	1.8288	0.0674297	0.12722	TMEM131	protein_coding
ENSG00000075618.18	17.2245	0.687056	0.249188	2.75718	0.00583028	0.0221745	FSCN1	protein_coding
ENSG00000075624.17	8809.84	0.0820645	0.10508	0.780975	0.434817	0.515633	ACTB	protein_coding
ENSG00000075643.6	0.665638	0.65954	0.497721	1.32512	0.185131	0.261127	MOCOS	protein_coding
ENSG00000075651.16	12.6864	0.860935	0.144916	5.94094	2.83387e-09	2.21261e-07	PLD1	protein_coding
ENSG00000075673.12	0.919187	1.15445	0.52381	2.20395	0.0275281	0.0683211	ATP12A	protein_coding
ENSG00000075702.19	4.55787	0.349099	0.192756	1.81109	0.0701265	0.130848	WDR62	protein_coding
ENSG00000075711.21	47.5919	-0.0158767	0.0860123	-0.184587	0.853553	0.884899	DLG1	protein_coding
ENSG00000075785.14	209.718	0.162798	0.0585364	2.78115	0.00541671	0.0210385	RAB7A	protein_coding
ENSG00000075790.12	0.488175	0.941193	0.358257	2.62714	0.00861052	0.0296683	BCAP29	protein_coding
ENSG00000075826.17	1.95678	0.461679	0.339294	1.36071	0.173606	0.249298	SEC31B	protein_coding
ENSG00000075856.12	34.2554	-0.119667	0.0799204	-1.49733	0.134307	0.206779	SART3	protein_coding
ENSG00000075884.14	34.3953	0.18616	0.089165	2.08782	0.0368141	0.0838769	ARHGAP15	protein_coding
ENSG00000075886.11	0.0728985	1.37155	1.8998	0.721942	0.47033	NA	TUBA3D	protein_coding
ENSG00000075891.23	0.87996	1.31937	0.597605	2.20776	0.0272611	0.0678411	PAX2	protein_coding
ENSG00000075914.13	4.61221	0.192092	0.174719	1.09943	0.27158	0.352229	EXOSC7	protein_coding
ENSG00000075945.13	36.0398	0.416538	0.198325	2.10028	0.035704	0.0820661	KIFAP3	protein_coding
ENSG00000075975.17	10.8758	-0.0702671	0.109568	-0.641309	0.521322	0.597374	MKRN2	protein_coding
ENSG00000076003.5	32.2506	0.258719	0.114485	2.25985	0.0238303	0.0616461	MCM6	protein_coding
ENSG00000076043.11	12.1809	0.437059	0.137626	3.17569	0.0014948	0.00801577	REXO2	protein_coding
ENSG00000076053.12	12.302	0.265946	0.112037	2.37372	0.0176098	0.0498368	RBM7	protein_coding
ENSG00000076067.13	25.9989	0.086362	0.124086	0.695986	0.486438	0.564837	RBMS2	protein_coding
ENSG00000076108.12	113.936	0.0464674	0.0538182	0.863414	0.38791	0.469666	BAZ2A	protein_coding
ENSG00000076201.16	16.2444	-0.444889	0.110804	-4.0151	5.94216e-05	0.000657947	PTPN23	protein_coding
ENSG00000076242.16	14.0809	0.328003	0.101574	3.2292	0.00124136	0.00692662	MLH1	protein_coding
ENSG00000076248.11	4.75778	0.20954	0.179861	1.16501	0.244015	0.323731	UNG	protein_coding
ENSG00000076258.10	1.35032	0.357858	0.301506	1.1869	0.235267	0.314353	FMO4	protein_coding
ENSG00000076321.11	6.22963	-0.113698	0.144371	-0.787539	0.430967	0.511688	KLHL20	protein_coding
ENSG00000076344.16	0.514318	1.05718	0.654717	1.61471	0.106374	0.175421	RGS11	protein_coding
ENSG00000076351.13	1.51181	1.10044	0.301768	3.64663	0.000265703	0.00210252	SLC46A1	protein_coding
ENSG00000076356.7	4.82234	0.315525	0.195948	1.61025	0.107344	0.176572	PLXNA2	protein_coding
ENSG00000076382.17	9.86991	0.396615	0.163539	2.4252	0.0153001	0.0450108	SPAG5	protein_coding
ENSG00000076513.17	66.2341	0.245416	0.0751245	3.26679	0.00108775	0.00626317	ANKRD13A	protein_coding
ENSG00000076554.16	15.7721	-0.348744	0.139317	-2.50325	0.012306	0.0384108	TPD52	protein_coding
ENSG00000076555.15	13.1684	0.230742	0.15223	1.51575	0.129583	0.201646	ACACB	protein_coding
ENSG00000076604.15	3.49853	-0.503237	0.234858	-2.14273	0.0321347	0.0761419	TRAF4	protein_coding
ENSG00000076641.4	21.2116	0.255981	0.137507	1.86159	0.0626608	0.120765	PAG1	protein_coding
ENSG00000076650.7	14.9662	-0.0334327	0.108763	-0.30739	0.758546	0.807731	GPATCH1	protein_coding
ENSG00000076662.10	36.5873	-0.120923	0.114143	-1.0594	0.289416	0.370665	ICAM3	protein_coding
ENSG00000076685.19	60.2809	0.192057	0.0671937	2.85826	0.00425971	0.0175679	NT5C2	protein_coding
ENSG00000076706.17	3.06699	1.40132	0.307991	4.54989	5.36729e-06	0.000100254	MCAM	protein_coding
ENSG00000076826.10	0.78113	1.12521	0.555825	2.02439	0.0429298	0.0932472	CAMSAP3	protein_coding
ENSG00000076864.20	5.88093	0.634147	0.364872	1.738	0.0822108	0.14629	RAP1GAP	protein_coding
ENSG00000076924.12	18.3707	-0.68153	0.117812	-5.78491	7.25493e-09	4.8592e-07	XAB2	protein_coding
ENSG00000076928.18	97.4769	-0.542706	0.104274	-5.20461	1.944e-07	6.77599e-06	ARHGEF1	protein_coding
ENSG00000076944.16	73.8718	0.177923	0.126203	1.40982	0.158593	0.233235	STXBP2	protein_coding
ENSG00000076984.18	23.6031	-0.21756	0.0961551	-2.26259	0.0236607	0.0614092	MAP2K7	protein_coding
ENSG00000077009.13	0.234693	1.71832	1.55621	1.10417	0.26952	0.350139	NMRK2	protein_coding
ENSG00000077044.11	78.5771	-0.00951159	0.11284	-0.0842928	0.932824	0.948336	DGKD	protein_coding
ENSG00000077063.11	3.34602	0.951005	0.305527	3.11267	0.00185406	0.00945966	CTTNBP2	protein_coding
ENSG00000077080.10	0.195026	1.55749	1.27052	1.22587	0.220249	NA	ACTL6B	protein_coding
ENSG00000077092.19	2.10977	0.805527	0.332989	2.41908	0.0155597	0.0456075	RARB	protein_coding
ENSG00000077097.16	104.552	-0.0400064	0.0566373	-0.706362	0.479963	0.55853	TOP2B	protein_coding
ENSG00000077147.16	24.8915	0.231059	0.0944937	2.44523	0.014476	0.0432192	TM9SF3	protein_coding
ENSG00000077150.20	34.0968	-0.285952	0.123545	-2.31455	0.0206374	0.0557381	NFKB2	protein_coding
ENSG00000077152.11	2.81214	0.690136	0.221325	3.1182	0.0018196	0.00932564	UBE2T	protein_coding
ENSG00000077157.22	13.502	0.395098	0.129125	3.05982	0.0022147	0.0107958	PPP1R12B	protein_coding
ENSG00000077232.19	14.6313	0.275055	0.124327	2.21235	0.0269422	0.067311	DNAJC10	protein_coding
ENSG00000077235.18	18.6209	-0.137876	0.112163	-1.22926	0.218976	0.297547	GTF3C1	protein_coding
ENSG00000077238.14	23.5408	-0.00675093	0.145826	-0.0462946	0.963075	0.971609	IL4R	protein_coding
ENSG00000077254.14	49.0947	0.269027	0.104789	2.56733	0.0102484	0.033665	USP33	protein_coding
ENSG00000077312.9	13.9952	0.00680648	0.124117	0.0548393	0.956267	0.966631	SNRPA	protein_coding
ENSG00000077327.16	0.401798	1.94839	0.815376	2.38957	0.0168683	0.0482665	SPAG6	protein_coding
ENSG00000077348.9	1.87382	0.0754782	0.246148	0.306637	0.759119	0.808121	EXOSC5	protein_coding
ENSG00000077380.16	42.5961	0.360273	0.079931	4.5073	6.56583e-06	0.000117887	DYNC1I2	protein_coding
ENSG00000077420.16	134.575	-0.197252	0.104489	-1.88777	0.0590562	0.115953	APBB1IP	protein_coding
ENSG00000077454.16	9.04034	-0.130391	0.151165	-0.862576	0.38837	0.470081	LRCH4	protein_coding
ENSG00000077458.13	13.9426	-0.125019	0.110619	-1.13017	0.258403	0.338487	FAM76B	protein_coding
ENSG00000077463.15	3.40885	0.0741078	0.200237	0.3701	0.711308	0.767781	SIRT6	protein_coding
ENSG00000077498.9	0.123227	1.66085	1.64345	1.01059	0.312213	NA	TYR	protein_coding
ENSG00000077514.9	10.136	0.423798	0.118309	3.58213	0.000340804	0.00256469	POLD3	protein_coding
ENSG00000077522.15	2.12953	2.31302	0.480525	4.81353	1.48285e-06	3.56708e-05	ACTN2	protein_coding
ENSG00000077549.19	215.334	0.158191	0.080769	1.95856	0.0501646	0.103996	CAPZB	protein_coding
ENSG00000077585.14	11.09	-0.220073	0.166108	-1.32488	0.185212	0.261187	GPR137B	protein_coding
ENSG00000077616.11	0.602983	1.71548	0.467605	3.66866	0.000243828	0.0019725	NAALAD2	protein_coding
ENSG00000077684.16	34.0008	0.057337	0.106962	0.536052	0.591923	0.663419	JADE1	protein_coding
ENSG00000077782.22	4.0151	0.355176	0.233372	1.52193	0.128026	0.199901	FGFR1	protein_coding
ENSG00000077800.13	0.344387	1.75284	0.820935	2.13517	0.0327468	0.0770645	FKBP6	protein_coding
ENSG00000077935.17	0.792467	0.708275	0.435429	1.62661	0.103819	0.172477	SMC1B	protein_coding
ENSG00000077942.19	0.717476	1.45221	0.521515	2.7846	0.00535943	0.020848	FBLN1	protein_coding
ENSG00000077943.8	2.41421	0.944898	0.324375	2.91298	0.00357995	0.0154256	ITGA8	protein_coding
ENSG00000077984.6	54.1078	0.463991	0.143177	3.24068	0.00119243	0.0067173	CST7	protein_coding
ENSG00000078018.21	8.97484	1.80839	0.227101	7.96294	1.67998e-15	1.20813e-12	MAP2	protein_coding
ENSG00000078043.16	10.7704	0.420847	0.116627	3.60847	0.000308002	0.00236559	PIAS2	protein_coding
ENSG00000078053.17	1.15876	2.24451	0.379247	5.91835	3.25197e-09	2.46852e-07	AMPH	protein_coding
ENSG00000078070.13	9.58389	-0.0247037	0.131096	-0.18844	0.850531	0.882134	MCCC1	protein_coding
ENSG00000078081.8	1.22657	0.475865	0.387094	1.22933	0.218949	0.29754	LAMP3	protein_coding
ENSG00000078098.14	0.960018	2.91197	0.477956	6.09254	1.11131e-09	1.05814e-07	FAP	protein_coding
ENSG00000078114.19	6.63003	0.0469785	0.202201	0.232336	0.816277	0.855078	NEBL	protein_coding
ENSG00000078124.13	16.7009	0.788426	0.177873	4.43253	9.31356e-06	0.000155665	ACER3	protein_coding
ENSG00000078140.14	64.0352	0.119475	0.089437	1.33585	0.181597	0.257355	UBE2K	protein_coding
ENSG00000078142.13	49.5386	-0.0416359	0.116921	-0.356102	0.721764	0.776405	PIK3C3	protein_coding
ENSG00000078177.14	16.6067	-0.0330594	0.10791	-0.306363	0.759329	0.808312	N4BP2	protein_coding
ENSG00000078237.7	4.38374	-0.00311473	0.175413	-0.0177566	0.985833	0.989527	TIGAR	protein_coding
ENSG00000078246.17	5.10165	0.471217	0.178955	2.63316	0.00845953	0.029281	TULP3	protein_coding
ENSG00000078269.15	15.6671	0.174375	0.107992	1.61471	0.106374	0.175421	SYNJ2	protein_coding
ENSG00000078295.17	2.1075	2.2893	0.463754	4.93646	7.95537e-07	2.13134e-05	ADCY2	protein_coding
ENSG00000078304.19	84.2724	-0.0210867	0.0591958	-0.35622	0.721676	0.776405	PPP2R5C	protein_coding
ENSG00000078319.10	8.63234	0.00482267	0.127627	0.0377872	0.969857	0.976756	PMS2P1	transcribed_unprocessed_pseudogene
ENSG00000078328.23	2.00264	1.92311	0.45522	4.22457	2.39392e-05	0.00032482	RBFOX1	protein_coding
ENSG00000078369.18	290.43	-0.0648041	0.0550726	-1.1767	0.239314	0.318732	GNB1	protein_coding
ENSG00000078399.19	0.559979	0.119935	0.432019	0.277615	0.781308	0.826335	HOXA9	protein_coding
ENSG00000078401.7	1.63363	0.178149	0.316303	0.563221	0.573285	0.646827	EDN1	protein_coding
ENSG00000078403.17	19.614	0.3707	0.099091	3.74101	0.000183284	0.00157951	MLLT10	protein_coding
ENSG00000078487.18	4.38976	0.200061	0.171897	1.16384	0.244489	0.324249	ZCWPW1	protein_coding
ENSG00000078549.15	0.660169	1.96603	0.586589	3.35164	0.000803347	0.0050007	ADCYAP1R1	protein_coding
ENSG00000078579.9	0.249636	1.91379	1.17659	1.62655	0.103832	0.172487	FGF20	protein_coding
ENSG00000078618.22	129.826	0.280489	0.109716	2.55649	0.0105733	0.0344341	NRDC	protein_coding
ENSG00000078668.14	55.4701	0.0274692	0.12471	0.220265	0.825665	0.862498	VDAC3	protein_coding
ENSG00000078674.18	116.326	-0.0587458	0.0518318	-1.13339	0.257049	0.337208	PCM1	protein_coding
ENSG00000078687.17	40.0916	0.0747888	0.0940029	0.795601	0.426264	0.507074	TNRC6C	protein_coding
ENSG00000078699.22	16.3738	-0.08221	0.0937138	-0.877246	0.380353	0.462137	CBFA2T2	protein_coding
ENSG00000078725.13	0.602775	1.89095	0.536982	3.52144	0.000429204	0.0030841	BRINP1	protein_coding
ENSG00000078747.16	58.1184	-0.0942866	0.0532224	-1.77156	0.0764678	0.138966	ITCH	protein_coding
ENSG00000078795.17	0.615173	1.65007	0.570238	2.89365	0.00380795	0.0161584	PKD2L2	protein_coding
ENSG00000078804.13	22.478	0.293412	0.109245	2.68583	0.00723498	0.0260866	TP53INP2	protein_coding
ENSG00000078808.19	19.7706	0.0834557	0.114986	0.725789	0.467968	0.547312	SDF4	protein_coding
ENSG00000078814.17	1.15998	0.273203	0.397526	0.687258	0.49192	0.56963	MYH7B	protein_coding
ENSG00000078898.7	0.42012	1.75768	0.720853	2.43833	0.0147551	0.0438281	BPIFB2	protein_coding
ENSG00000078900.15	1.47863	0.737376	0.321634	2.29259	0.0218716	0.0581295	TP73	protein_coding
ENSG00000078902.16	22.5271	0.303364	0.105644	2.87157	0.00408438	0.0170014	TOLLIP	protein_coding
ENSG00000078967.13	7.32254	-0.128932	0.134305	-0.959996	0.337057	0.418961	UBE2D4	protein_coding
ENSG00000079101.16	0.975724	2.47473	0.569244	4.3474	1.37759e-05	0.000212206	CLUL1	protein_coding
ENSG00000079102.16	8.76909	0.349104	0.184529	1.89186	0.0585092	0.11533	RUNX1T1	protein_coding
ENSG00000079112.10	0.658442	1.98793	0.577853	3.4402	0.000581275	0.00388849	CDH17	protein_coding
ENSG00000079134.12	9.58035	0.174956	0.128347	1.36315	0.172834	0.248384	THOC1	protein_coding
ENSG00000079150.18	0.560094	0.421866	0.48638	0.867359	0.385745	0.467669	FKBP7	protein_coding
ENSG00000079156.17	1.85664	1.67632	0.319741	5.24276	1.58193e-07	5.71816e-06	OSBPL6	protein_coding
ENSG00000079215.15	3.9047	1.71141	0.311874	5.48748	4.07699e-08	1.90448e-06	SLC1A3	protein_coding
ENSG00000079246.16	113.726	0.346349	0.0640894	5.40415	6.51157e-08	2.79847e-06	XRCC5	protein_coding
ENSG00000079257.8	10.3153	-0.000256835	0.166753	-0.00154021	0.998771	0.999137	LXN	protein_coding
ENSG00000079263.19	34.2725	-0.422232	0.125931	-3.35289	0.000799716	0.00498264	SP140	protein_coding
ENSG00000079277.22	23.4476	0.256847	0.114586	2.24152	0.0249925	0.0637873	MKNK1	protein_coding
ENSG00000079308.20	141.693	0.302572	0.115253	2.62529	0.00865764	0.0297852	TNS1	protein_coding
ENSG00000079313.15	17.9426	-0.404998	0.115706	-3.50025	0.000464825	0.00328309	REXO1	protein_coding
ENSG00000079332.15	37.4188	0.0828263	0.064479	1.28455	0.198951	0.275702	SAR1A	protein_coding
ENSG00000079335.20	11.1104	0.16095	0.121193	1.32805	0.184161	0.260122	CDC14A	protein_coding
ENSG00000079337.16	5.73826	0.37373	0.191456	1.95205	0.0509327	0.104902	RAPGEF3	protein_coding
ENSG00000079385.23	7.20117	1.01994	0.217142	4.69711	2.63864e-06	5.66427e-05	CEACAM1	protein_coding
ENSG00000079387.14	19.3213	0.189834	0.0994068	1.90967	0.0561761	0.111987	SENP1	protein_coding
ENSG00000079393.21	0.343942	1.81715	0.660154	2.75262	0.00591205	0.0224138	DUSP13	protein_coding
ENSG00000079432.9	67.9045	-0.307898	0.0734003	-4.19478	2.73137e-05	0.000361278	CIC	protein_coding
ENSG00000079435.10	3.51967	0.56539	0.221098	2.55719	0.0105521	0.0343979	LIPE	protein_coding
ENSG00000079459.13	41.3471	-0.10095	0.0750218	-1.34561	0.178429	0.254339	FDFT1	protein_coding
ENSG00000079462.8	2.92821	-0.0594727	0.205611	-0.289248	0.772391	0.81909	PAFAH1B3	protein_coding
ENSG00000079557.5	0.706298	0.259463	0.557774	0.465176	0.641805	0.707973	AFM	protein_coding
ENSG00000079616.13	12.2421	0.278278	0.124855	2.22881	0.0258264	0.0652815	KIF22	protein_coding
ENSG00000079689.14	0.225005	1.89851	1.45387	1.30583	0.191609	0.268051	SCGN	protein_coding
ENSG00000079691.18	11.2147	0.563248	0.179402	3.13958	0.00169188	0.00881821	CARMIL1	protein_coding
ENSG00000079739.17	17.425	0.0827902	0.119712	0.691579	0.489202	0.56717	PGM1	protein_coding
ENSG00000079785.16	27.2669	0.148009	0.0891614	1.66002	0.0969109	0.164174	DDX1	protein_coding
ENSG00000079805.19	103.499	-0.196716	0.0696822	-2.82305	0.00475698	0.019044	DNM2	protein_coding
ENSG00000079819.19	45.2201	0.0124407	0.104257	0.119327	0.905016	0.926338	EPB41L2	protein_coding
ENSG00000079841.18	2.21219	0.37276	0.35002	1.06497	0.286891	0.367879	RIMS1	protein_coding
ENSG00000079931.15	0.622623	1.71231	0.495932	3.4527	0.000554999	0.003755	MOXD1	protein_coding
ENSG00000079950.14	70.3852	0.181414	0.0928877	1.95305	0.0508136	0.104759	STX7	protein_coding
ENSG00000079974.18	4.10713	-0.384846	0.173415	-2.21922	0.0264719	0.0664704	RABL2B	protein_coding
ENSG00000079999.14	16.3751	-0.262539	0.12292	-2.13586	0.0326908	0.0769986	KEAP1	protein_coding
ENSG00000080007.8	2.05562	1.37317	0.345646	3.97277	7.10412e-05	0.000755975	DDX43	protein_coding
ENSG00000080031.10	1.63853	1.50059	0.396384	3.78569	0.00015328	0.00136977	PTPRH	protein_coding
ENSG00000080166.16	0.731953	1.90392	0.558989	3.406	0.000659212	0.00428606	DCT	protein_coding
ENSG00000080189.15	7.68547	0.544556	0.143503	3.79474	0.000147798	0.00133384	SLC35C2	protein_coding
ENSG00000080200.10	18.5511	0.0328698	0.146837	0.223853	0.822872	0.860402	CRYBG3	protein_coding
ENSG00000080224.17	1.0863	2.21582	0.579809	3.82163	0.00013257	0.00122532	EPHA6	protein_coding
ENSG00000080293.10	0.532825	2.10974	0.706529	2.98607	0.00282593	0.0129592	SCTR	protein_coding
ENSG00000080298.16	11.7505	-0.050305	0.137673	-0.365393	0.714818	0.770656	RFX3	protein_coding
ENSG00000080345.18	38.6058	0.257969	0.0784589	3.28796	0.00100918	0.00593582	RIF1	protein_coding
ENSG00000080371.6	70.2734	0.227437	0.0689586	3.29816	0.000973192	0.00576494	RAB21	protein_coding
ENSG00000080493.18	1.91486	0.47319	0.309078	1.53097	0.125776	0.197318	SLC4A4	protein_coding
ENSG00000080503.24	162.258	-0.0453595	0.0548656	-0.826739	0.408385	0.489449	SMARCA2	protein_coding
ENSG00000080511.5	0.237719	1.98833	0.849541	2.34047	0.0192593	0.0530596	RDH8	protein_coding
ENSG00000080546.13	9.01914	0.159814	0.138759	1.15174	0.249427	0.329169	SESN1	protein_coding
ENSG00000080573.7	2.32828	1.92531	0.384011	5.01368	5.33994e-07	1.55902e-05	COL5A3	protein_coding
ENSG00000080603.17	7.57586	-0.0118642	0.12326	-0.096254	0.923319	0.940843	SRCAP	protein_coding
ENSG00000080608.10	18.9644	-0.102462	0.101851	-1.006	0.314413	0.396035	PUM3	protein_coding
ENSG00000080618.17	3.33098	-0.862449	0.501261	-1.72056	0.085331	0.150073	CPB2	protein_coding
ENSG00000080644.16	0.58365	2.07417	0.631088	3.28666	0.00101382	0.00595341	CHRNA3	protein_coding
ENSG00000080709.16	1.44019	2.29668	0.371318	6.18522	6.20156e-10	6.54324e-08	KCNN2	protein_coding
ENSG00000080802.19	21.9751	0.00116366	0.0757801	0.0153557	0.987748	0.990903	CNOT4	protein_coding
ENSG00000080815.19	33.5243	-0.0979185	0.0796676	-1.22909	0.219039	0.297608	PSEN1	protein_coding
ENSG00000080819.9	10.3076	0.95893	0.160659	5.96873	2.39103e-09	1.93886e-07	CPOX	protein_coding
ENSG00000080822.17	5.90652	0.0714845	0.15525	0.460448	0.645195	0.71088	CLDND1	protein_coding
ENSG00000080823.23	2.74962	1.31202	0.349186	3.75737	0.000171708	0.00150056	MOK	protein_coding
ENSG00000080824.19	489.735	-0.0901294	0.103685	-0.869265	0.384702	0.466591	HSP90AA1	protein_coding
ENSG00000080839.12	19.2043	0.24841	0.100025	2.48349	0.0130101	0.0400053	RBL1	protein_coding
ENSG00000080845.19	30.1719	-0.0346744	0.0972052	-0.356714	0.721306	0.776182	DLGAP4	protein_coding
ENSG00000080854.16	3.18965	1.17045	0.326625	3.58346	0.000339078	0.00255543	IGSF9B	protein_coding
ENSG00000080910.13	0.535742	0.0563177	0.666425	0.0845072	0.932653	0.948233	CFHR2	protein_coding
ENSG00000080947.15	1.41943	0.252375	0.369707	0.682635	0.494837	0.572499	CROCCP3	transcribed_unprocessed_pseudogene
ENSG00000080986.13	7.7779	0.684479	0.184659	3.70672	0.000209962	0.00175355	NDC80	protein_coding
ENSG00000081014.11	11.3278	0.107243	0.0943443	1.13672	0.255653	0.33578	AP4E1	protein_coding
ENSG00000081019.13	22.1293	-0.0382164	0.0834783	-0.4578	0.647096	0.7124	RSBN1	protein_coding
ENSG00000081026.19	6.22604	0.205908	0.15848	1.29927	0.193851	0.27026	MAGI3	protein_coding
ENSG00000081041.9	2.24176	-0.207146	0.3142	-0.659283	0.509714	0.586669	CXCL2	protein_coding
ENSG00000081051.8	0.506997	2.16202	0.921373	2.34652	0.0189498	0.0524337	AFP	protein_coding
ENSG00000081052.14	2.01893	1.25952	0.433646	2.9045	0.00367843	0.0157482	COL4A4	protein_coding
ENSG00000081059.20	68.5382	-1.43065	0.160278	-8.926	4.41683e-19	1.00582e-15	TCF7	protein_coding
ENSG00000081087.15	7.17029	0.856119	0.183183	4.67358	2.96e-06	6.251e-05	OSTM1	protein_coding
ENSG00000081138.14	1.21251	3.70233	0.514351	7.19805	6.10787e-13	1.70316e-10	CDH7	protein_coding
ENSG00000081148.12	1.61111	0.716119	0.318247	2.2502	0.0244363	0.0627721	IMPG2	protein_coding
ENSG00000081154.12	94.9609	0.0881808	0.113736	0.775308	0.438157	0.518761	PCNP	protein_coding
ENSG00000081177.18	2.0244	0.376943	0.353852	1.06526	0.28676	0.367814	EXD2	protein_coding
ENSG00000081181.8	4.90991	0.139676	0.292533	0.47747	0.633027	0.700255	ARG2	protein_coding
ENSG00000081189.16	70.8313	-0.105736	0.102895	-1.02761	0.304135	0.385648	MEF2C	protein_coding
ENSG00000081237.20	110.152	0.101364	0.130972	0.773936	0.438969	0.519564	PTPRC	protein_coding
ENSG00000081248.12	1.10137	2.25247	0.503488	4.47373	7.68682e-06	0.000133795	CACNA1S	protein_coding
ENSG00000081277.13	1.08326	0.925059	0.428621	2.15822	0.0309107	0.0740144	PKP1	protein_coding
ENSG00000081307.15	11.7278	0.297933	0.124998	2.38349	0.0171493	0.0489183	UBA5	protein_coding
ENSG00000081320.11	168.149	-0.11705	0.0912647	-1.28253	0.199655	0.276504	STK17B	protein_coding
ENSG00000081377.17	62.1331	0.515513	0.228178	2.25926	0.0238672	0.0617163	CDC14B	protein_coding
ENSG00000081386.13	10.7341	-0.178658	0.126671	-1.4104	0.15842	0.233058	ZNF510	protein_coding
ENSG00000081479.15	2.84547	2.61791	0.458063	5.71517	1.09594e-08	6.71989e-07	LRP2	protein_coding
ENSG00000081665.14	12.9696	-0.0477568	0.109959	-0.434313	0.664061	0.726919	ZNF506	protein_coding
ENSG00000081692.13	1.92273	-0.0736026	0.272753	-0.269851	0.787275	0.831105	JMJD4	protein_coding
ENSG00000081721.12	4.28314	0.143444	0.191285	0.749897	0.453317	0.533175	DUSP12	protein_coding
ENSG00000081760.17	6.48254	0.139633	0.142993	0.976502	0.328816	0.410787	AACS	protein_coding
ENSG00000081791.9	9.6098	0.0354348	0.134348	0.263755	0.791969	0.834959	DELE1	protein_coding
ENSG00000081800.9	0.551953	1.87115	0.633614	2.95313	0.00314568	0.014014	SLC13A1	protein_coding
ENSG00000081803.16	5.81734	0.707081	0.205305	3.44405	0.000573079	0.0038478	CADPS2	protein_coding
ENSG00000081818.4	0.26279	2.02427	1.05381	1.92091	0.0547433	0.110111	PCDHB4	protein_coding
ENSG00000081842.18	0.153698	1.83573	1.51237	1.21381	0.224819	NA	PCDHA6	protein_coding
ENSG00000081853.15	0.461057	2.43108	0.763523	3.18403	0.00145238	0.00783908	PCDHGA2	protein_coding
ENSG00000081870.12	9.95804	0.436126	0.118973	3.66576	0.000246602	0.00198846	HSPB11	protein_coding
ENSG00000081913.14	7.06665	0.178904	0.136228	1.31327	0.189092	0.265399	PHLPP1	protein_coding
ENSG00000081923.15	6.2608	0.361438	0.199822	1.8088	0.0704826	0.131307	ATP8B1	protein_coding
ENSG00000081985.13	3.10437	0.000354955	0.270741	0.00131105	0.998954	0.99927	IL12RB2	protein_coding
ENSG00000082014.17	15.0773	0.483495	0.160666	3.00931	0.00261839	0.0122438	SMARCD3	protein_coding
ENSG00000082068.9	10.2915	0.316042	0.125521	2.51785	0.0118073	0.0373097	WDR70	protein_coding
ENSG00000082074.19	563.588	0.31216	0.0818572	3.81347	0.000137031	0.0012566	FYB1	protein_coding
ENSG00000082126.18	0.878803	2.10208	0.576427	3.64674	0.000265587	0.00210246	MPP4	protein_coding
ENSG00000082146.13	31.3862	0.617051	0.164989	3.73995	0.000184057	0.00158416	STRADB	protein_coding
ENSG00000082153.18	56.6073	0.152253	0.0632947	2.40547	0.0161518	0.0467535	BZW1	protein_coding
ENSG00000082175.15	1.47171	1.55833	0.444441	3.50626	0.00045445	0.00322891	PGR	protein_coding
ENSG00000082196.21	0.50591	1.03217	0.458936	2.24906	0.0245088	0.0629203	C1QTNF3	protein_coding
ENSG00000082212.13	49.3662	-0.0407745	0.0658125	-0.619555	0.535551	0.610937	ME2	protein_coding
ENSG00000082213.18	9.41414	0.0642589	0.110803	0.579941	0.561955	0.635853	C5orf22	protein_coding
ENSG00000082258.13	11.7409	0.0590275	0.117241	0.503473	0.614632	0.684307	CCNT2	protein_coding
ENSG00000082269.17	6.1026	0.271386	0.149033	1.82098	0.0686094	0.128787	FAM135A	protein_coding
ENSG00000082293.13	2.95002	0.445865	0.302421	1.47432	0.140396	0.213369	COL19A1	protein_coding
ENSG00000082397.18	34.9948	-0.0176209	0.126122	-0.139714	0.888886	0.914177	EPB41L3	protein_coding
ENSG00000082438.18	18.1572	-0.413599	0.12465	-3.31808	0.000906401	0.00546745	COBLL1	protein_coding
ENSG00000082482.14	0.59582	2.42565	0.62704	3.86841	0.000109545	0.00105332	KCNK2	protein_coding
ENSG00000082497.12	0.779363	0.0443393	0.452788	0.097925	0.921992	0.939885	SERTAD4	protein_coding
ENSG00000082512.15	11.5068	-0.47083	0.15897	-2.96175	0.00305898	0.0137015	TRAF5	protein_coding
ENSG00000082515.18	8.05869	0.226531	0.143276	1.58109	0.113858	0.184085	MRPL22	protein_coding
ENSG00000082516.9	8.32809	-0.21621	0.152831	-1.4147	0.157156	0.231603	GEMIN5	protein_coding
ENSG00000082556.14	0.770564	2.61595	0.545259	4.79763	1.60555e-06	3.82853e-05	OPRK1	protein_coding
ENSG00000082641.16	52.9436	0.0369082	0.104694	0.352535	0.724437	0.778447	NFE2L1	protein_coding
ENSG00000082684.16	1.19102	2.21701	0.605783	3.65974	0.000252467	0.00202026	SEMA5B	protein_coding
ENSG00000082701.17	51.3065	0.214434	0.0657082	3.26343	0.00110073	0.00631407	GSK3B	protein_coding
ENSG00000082781.12	53.2108	0.468685	0.245693	1.90761	0.0564421	0.112362	ITGB5	protein_coding
ENSG00000082805.20	65.4489	-0.197148	0.0691739	-2.85004	0.00437138	0.0179149	ERC1	protein_coding
ENSG00000082898.19	105.655	0.172168	0.0778274	2.21218	0.0269544	0.0673356	XPO1	protein_coding
ENSG00000082929.8	0.250851	2.09749	0.895111	2.34328	0.0191151	0.0527576	LINC01587	lncRNA
ENSG00000082996.20	31.9324	0.189474	0.0852693	2.22206	0.0262792	0.0661293	RNF13	protein_coding
ENSG00000083067.24	2.96694	2.10021	0.451166	4.65506	3.23891e-06	6.71546e-05	TRPM3	protein_coding
ENSG00000083093.10	6.09865	0.356449	0.148252	2.40434	0.0162016	0.0468855	PALB2	protein_coding
ENSG00000083097.15	12.5471	0.105882	0.115466	0.916993	0.359146	0.441215	DOP1A	protein_coding
ENSG00000083099.11	10.8045	0.285665	0.116213	2.45812	0.0139668	0.0421125	LYRM2	protein_coding
ENSG00000083123.15	3.63359	0.0423237	0.187746	0.225431	0.821644	0.859382	BCKDHB	protein_coding
ENSG00000083168.11	168.433	-0.113515	0.0496248	-2.28747	0.0221687	0.0586514	KAT6A	protein_coding
ENSG00000083223.18	93.8947	0.111518	0.0623408	1.78885	0.0736389	0.13522	TUT7	protein_coding
ENSG00000083290.20	17.5567	1.13231	0.187254	6.0469	1.47659e-09	1.33171e-07	ULK2	protein_coding
ENSG00000083307.12	0.749071	2.00434	0.578108	3.46708	0.000526155	0.00361171	GRHL2	protein_coding
ENSG00000083312.19	56.187	0.391921	0.109407	3.58224	0.000340663	0.00256454	TNPO1	protein_coding
ENSG00000083444.17	6.64045	0.437387	0.175866	2.48705	0.0128809	0.0397236	PLOD1	protein_coding
ENSG00000083454.22	2.85319	-0.56606	0.28347	-1.9969	0.0458363	0.0976433	P2RX5	protein_coding
ENSG00000083457.12	6.04763	0.0562416	0.167889	0.334992	0.737631	0.790047	ITGAE	protein_coding
ENSG00000083520.15	24.2317	0.0762618	0.0859164	0.887628	0.374741	0.456495	DIS3	protein_coding
ENSG00000083535.16	9.48042	0.151122	0.120923	1.24974	0.211396	0.289362	PIBF1	protein_coding
ENSG00000083544.16	18.1116	0.0440322	0.108441	0.406048	0.684707	0.744864	TDRD3	protein_coding
ENSG00000083622.8	0.116376	1.77945	2.78705	0.638469	0.523168	NA	AC000111.6	lncRNA
ENSG00000083635.8	3.2277	-0.024348	0.206635	-0.117831	0.906202	0.927239	NUFIP1	protein_coding
ENSG00000083642.19	41.6621	0.0864248	0.0615915	1.40319	0.160559	0.235247	PDS5B	protein_coding
ENSG00000083720.13	10.9844	0.16596	0.121496	1.36597	0.171947	0.247423	OXCT1	protein_coding
ENSG00000083782.8	0.10238	1.92367	2.01996	0.952328	0.340931	NA	EPYC	protein_coding
ENSG00000083799.18	71.3859	-0.181545	0.0736541	-2.46483	0.0137077	0.041552	CYLD	protein_coding
ENSG00000083807.10	1.87793	0.345412	0.289721	1.19222	0.233173	0.312287	SLC27A5	protein_coding
ENSG00000083812.12	2.32359	-0.106737	0.238089	-0.448308	0.653931	0.718189	ZNF324	protein_coding
ENSG00000083814.13	4.28526	-0.343275	0.188044	-1.8255	0.0679253	0.127872	ZNF671	protein_coding
ENSG00000083817.9	1.95745	-0.0183338	0.264157	-0.0694047	0.944667	0.957832	ZNF416	protein_coding
ENSG00000083828.16	9.42958	0.0254049	0.1222	0.207896	0.83531	0.870344	ZNF586	protein_coding
ENSG00000083838.16	1.47114	0.342106	0.290537	1.1775	0.238998	0.318403	ZNF446	protein_coding
ENSG00000083844.10	14.0782	-0.14897	0.117607	-1.26668	0.20527	0.282719	ZNF264	protein_coding
ENSG00000083845.9	167.149	-0.707514	0.0899625	-7.86454	3.70446e-15	2.35423e-12	RPS5	protein_coding
ENSG00000083857.14	3.17213	1.41727	0.317971	4.45724	8.30198e-06	0.000142059	FAT1	protein_coding
ENSG00000083896.13	94.2039	-0.124647	0.0646351	-1.92848	0.053796	0.108837	YTHDC1	protein_coding
ENSG00000083937.10	25.4069	0.292217	0.0946827	3.08628	0.00202677	0.0101253	CHMP2B	protein_coding
ENSG00000084070.12	188.578	0.52888	0.107894	4.90186	9.4932e-07	2.46363e-05	SMAP2	protein_coding
ENSG00000084072.17	11.902	0.211462	0.119092	1.77561	0.0757965	0.138008	PPIE	protein_coding
ENSG00000084073.10	7.81233	0.363147	0.188575	1.92574	0.0541367	0.109261	ZMPSTE24	protein_coding
ENSG00000084090.14	48.7957	-0.0915948	0.0615469	-1.48821	0.136695	0.2093	STARD7	protein_coding
ENSG00000084092.7	10.3319	-0.30153	0.119178	-2.53009	0.0114034	0.0363958	NOA1	protein_coding
ENSG00000084093.19	60.751	-0.0683987	0.0626513	-1.09174	0.274949	0.355704	REST	protein_coding
ENSG00000084110.11	9.30959	0.519098	0.164032	3.16461	0.00155289	0.00826563	HAL	protein_coding
ENSG00000084112.15	63.3157	0.217788	0.0803026	2.71209	0.00668612	0.0245764	SSH1	protein_coding
ENSG00000084207.18	42.0325	0.107092	0.10758	0.995462	0.319512	0.401218	GSTP1	protein_coding
ENSG00000084234.18	48.1969	0.351764	0.135797	2.59036	0.00958749	0.0320173	APLP2	protein_coding
ENSG00000084444.14	1.34528	1.02874	0.412269	2.49532	0.0125844	0.0390478	FAM234B	protein_coding
ENSG00000084453.17	3.15761	-0.314684	0.311983	-1.00866	0.313139	0.394793	SLCO1A2	protein_coding
ENSG00000084463.8	45.3601	0.218524	0.0631642	3.45962	0.000540931	0.00368262	WBP11	protein_coding
ENSG00000084623.12	39.5975	-0.163949	0.0809209	-2.02604	0.0427604	0.0930271	EIF3I	protein_coding
ENSG00000084628.10	0.384117	2.05846	0.690695	2.98027	0.00287999	0.0131344	NKAIN1	protein_coding
ENSG00000084636.18	1.67731	0.758672	0.503797	1.50591	0.132091	0.204432	COL16A1	protein_coding
ENSG00000084652.16	30.9593	-0.185829	0.0892277	-2.08264	0.037284	0.0845386	TXLNA	protein_coding
ENSG00000084674.15	17.7286	-1.34783	0.392023	-3.43813	0.00058574	0.00391357	APOB	protein_coding
ENSG00000084676.16	114.812	0.13394	0.0729317	1.83652	0.0662814	0.125687	NCOA1	protein_coding
ENSG00000084693.16	19.2325	0.372057	0.162111	2.29507	0.021729	0.0578627	AGBL5	protein_coding
ENSG00000084710.14	3.13942	0.636412	0.249715	2.54856	0.0108169	0.0350147	EFR3B	protein_coding
ENSG00000084731.15	24.7917	0.48861	0.204646	2.38758	0.0169597	0.0484687	KIF3C	protein_coding
ENSG00000084733.11	101.845	0.0667323	0.073044	0.91359	0.360932	0.442891	RAB10	protein_coding
ENSG00000084734.9	1.34432	1.03557	0.383535	2.70007	0.00693255	0.0252662	GCKR	protein_coding
ENSG00000084754.12	73.7813	-0.0176743	0.0713515	-0.247707	0.804361	0.844978	HADHA	protein_coding
ENSG00000084764.12	2.31358	0.626498	0.275577	2.2734	0.0230018	0.0601965	MAPRE3	protein_coding
ENSG00000084774.14	10.402	-0.0283287	0.139113	-0.203639	0.838636	0.872977	CAD	protein_coding
ENSG00000085063.17	13.9107	0.651839	0.137903	4.72681	2.28078e-06	5.08791e-05	CD59	protein_coding
ENSG00000085117.12	23.4967	0.930194	0.215953	4.3074	1.65188e-05	0.000244137	CD82	protein_coding
ENSG00000085231.14	11.3828	0.111858	0.109755	1.01916	0.308128	0.38977	AK6	protein_coding
ENSG00000085265.11	164.685	-0.314281	0.212229	-1.48086	0.138645	0.21139	FCN1	protein_coding
ENSG00000085274.16	6.52716	0.261334	0.136083	1.92041	0.0548059	0.110179	MYNN	protein_coding
ENSG00000085276.19	12.8634	0.215513	0.150016	1.43661	0.15083	0.22463	MECOM	protein_coding
ENSG00000085365.18	5.40408	0.554848	0.176431	3.14484	0.00166175	0.00871103	SCAMP1	protein_coding
ENSG00000085377.15	11.8008	0.0946592	0.120188	0.787594	0.430934	0.511672	PREP	protein_coding
ENSG00000085382.12	14.3295	0.10232	0.106336	0.962233	0.335933	0.417825	HACE1	protein_coding
ENSG00000085415.16	13.4526	0.113246	0.121632	0.931052	0.351827	0.434057	SEH1L	protein_coding
ENSG00000085433.16	9.84932	0.10871	0.10796	1.00694	0.313962	0.395539	WDR47	protein_coding
ENSG00000085449.15	23.9495	0.342314	0.0915637	3.73853	0.000185096	0.0015901	WDFY1	protein_coding
ENSG00000085465.13	0.655659	2.17806	0.507675	4.29028	1.78451e-05	0.000259666	OVGP1	protein_coding
ENSG00000085491.17	19.8234	0.258188	0.107984	2.39098	0.0168035	0.0481532	SLC25A24	protein_coding
ENSG00000085511.20	15.0048	-0.239273	0.10327	-2.31697	0.0205051	0.0555015	MAP3K4	protein_coding
ENSG00000085514.16	12.1668	0.266675	0.209372	1.27369	0.202774	0.28	PILRA	protein_coding
ENSG00000085552.17	0.882313	2.59106	0.493421	5.25121	1.51104e-07	5.50562e-06	IGSF9	protein_coding
ENSG00000085563.15	3.99508	0.291867	0.203019	1.43763	0.150539	0.224379	ABCB1	protein_coding
ENSG00000085644.14	6.79708	0.0986397	0.139818	0.705487	0.480507	0.558996	ZNF213	protein_coding
ENSG00000085662.14	10.2428	0.0802416	0.141433	0.567349	0.570477	0.644165	AKR1B1	protein_coding
ENSG00000085719.13	48.5663	1.01638	0.166108	6.11882	9.42729e-10	9.36799e-08	CPNE3	protein_coding
ENSG00000085721.13	9.86417	-0.0172814	0.131562	-0.131355	0.895494	0.919002	RRN3	protein_coding
ENSG00000085733.16	225.513	0.30887	0.201637	1.53181	0.125569	0.197072	CTTN	protein_coding
ENSG00000085741.13	1.06896	0.602872	0.376615	1.60077	0.109429	0.178848	WNT11	protein_coding
ENSG00000085760.15	13.4428	0.293818	0.0975419	3.01222	0.00259345	0.0121604	MTIF2	protein_coding
ENSG00000085788.14	17.8069	-0.0100587	0.10333	-0.0973448	0.922453	0.940241	DDHD2	protein_coding
ENSG00000085831.16	6.09838	3.05195	0.386638	7.89355	2.93705e-15	1.91097e-12	TTC39A	protein_coding
ENSG00000085832.17	116.711	0.216892	0.0661904	3.27679	0.00104994	0.00610461	EPS15	protein_coding
ENSG00000085840.13	4.97065	0.915976	0.19794	4.62754	3.70039e-06	7.43533e-05	ORC1	protein_coding
ENSG00000085871.9	2.863	0.476655	0.219096	2.17556	0.0295883	0.0718017	MGST2	protein_coding
ENSG00000085872.15	29.0664	-0.193666	0.0809574	-2.39219	0.016748	0.0480596	CHERP	protein_coding
ENSG00000085978.22	11.1299	0.184614	0.122324	1.50923	0.131241	0.203511	ATG16L1	protein_coding
ENSG00000085982.14	8.34945	-0.106074	0.141915	-0.74745	0.454792	0.534496	USP40	protein_coding
ENSG00000085998.14	3.03147	0.605266	0.252481	2.39728	0.0165174	0.0476129	POMGNT1	protein_coding
ENSG00000085999.13	1.72014	0.357998	0.296817	1.20612	0.22777	0.306418	RAD54L	protein_coding
ENSG00000086015.22	10.2954	0.318716	0.139467	2.28524	0.0222987	0.0588922	MAST2	protein_coding
ENSG00000086061.16	126.716	0.0522417	0.104273	0.501008	0.616365	0.685919	DNAJA1	protein_coding
ENSG00000086062.13	26.3765	0.869473	0.170805	5.09045	3.5721e-07	1.13242e-05	B4GALT1	protein_coding
ENSG00000086065.14	41.4101	0.277889	0.0823836	3.37311	0.000743238	0.00471459	CHMP5	protein_coding
ENSG00000086102.19	36.5742	-0.0921451	0.0735892	-1.25216	0.210513	0.288413	NFX1	protein_coding
ENSG00000086159.13	0.746518	1.96472	0.648653	3.02892	0.00245431	0.0116662	AQP6	protein_coding
ENSG00000086189.11	7.36026	0.339576	0.130764	2.59685	0.00940827	0.0316236	DIMT1	protein_coding
ENSG00000086200.17	21.1877	0.947698	0.152144	6.22898	4.69496e-10	5.1943e-08	IPO11	protein_coding
ENSG00000086205.18	0.515818	1.82604	0.752828	2.42558	0.0152841	0.0449784	FOLH1	protein_coding
ENSG00000086232.13	336.482	0.558691	0.184532	3.02762	0.00246492	0.0117003	EIF2AK1	protein_coding
ENSG00000086288.12	1.30146	0.239792	0.300732	0.797363	0.42524	0.506077	NME8	protein_coding
ENSG00000086289.12	2.62165	0.860407	0.331829	2.59292	0.00951636	0.0318693	EPDR1	protein_coding
ENSG00000086300.16	45.5579	0.274941	0.115632	2.37773	0.0174197	0.0494728	SNX10	protein_coding
ENSG00000086475.15	16.4299	0.0595379	0.112506	0.529197	0.596669	0.667752	SEPHS1	protein_coding
ENSG00000086504.18	14.5042	-0.13791	0.096706	-1.42607	0.153847	0.227968	MRPL28	protein_coding
ENSG00000086506.3	3.40402	0.413729	0.260751	1.58668	0.112585	0.182571	HBQ1	protein_coding
ENSG00000086544.3	7.15731	0.354362	0.166108	2.13332	0.0328982	0.0773208	ITPKC	protein_coding
ENSG00000086548.9	12.3728	0.969561	0.221627	4.37475	1.21574e-05	0.000191927	CEACAM6	protein_coding
ENSG00000086570.13	2.57596	2.01745	0.389512	5.17942	2.22573e-07	7.565e-06	FAT2	protein_coding
ENSG00000086589.12	22.6026	-0.00445669	0.0857344	-0.0519825	0.958543	0.968215	RBM22	protein_coding
ENSG00000086598.11	41.5604	0.311242	0.103595	3.00439	0.00266111	0.012399	TMED2	protein_coding
ENSG00000086619.14	3.04249	0.272681	0.203892	1.33738	0.181099	0.256939	ERO1B	protein_coding
ENSG00000086666.19	69.01	0.0774447	0.106041	0.730325	0.465191	0.544563	ZFAND6	protein_coding
ENSG00000086696.11	1.74573	1.52922	0.530944	2.88018	0.00397444	0.0166451	HSD17B2	protein_coding
ENSG00000086730.17	16.954	0.276251	0.129597	2.13162	0.0330384	0.0775637	LAT2	protein_coding
ENSG00000086827.9	7.02026	0.24789	0.139841	1.77266	0.0762846	0.138698	ZW10	protein_coding
ENSG00000086848.15	1.09613	1.03349	0.352393	2.93277	0.0033595	0.01471	ALG9	protein_coding
ENSG00000086967.10	1.41015	0.724085	0.497458	1.45557	0.145511	0.218988	MYBPC2	protein_coding
ENSG00000086991.13	0.997234	0.849151	0.427586	1.98592	0.0470424	0.0994452	NOX4	protein_coding
ENSG00000087008.16	3.29853	0.398542	0.199564	1.99706	0.0458189	0.0976214	ACOX3	protein_coding
ENSG00000087053.20	28.9245	0.129523	0.134071	0.966076	0.334006	0.415858	MTMR2	protein_coding
ENSG00000087074.8	94.2493	0.58911	0.126669	4.65077	3.30704e-06	6.81535e-05	PPP1R15A	protein_coding
ENSG00000087076.9	1.17474	0.834567	0.454806	1.835	0.0665059	0.125973	HSD17B14	protein_coding
ENSG00000087077.14	1.86608	-0.34374	0.261656	-1.31371	0.188944	0.265274	TRIP6	protein_coding
ENSG00000087085.16	1.30756	0.751311	0.364096	2.06349	0.0390657	0.0874108	ACHE	protein_coding
ENSG00000087086.15	1020.68	0.389843	0.0641016	6.08163	1.18965e-09	1.11717e-07	FTL	protein_coding
ENSG00000087087.20	39.2043	-0.206753	0.091574	-2.25777	0.0239599	0.0618974	SRRT	protein_coding
ENSG00000087088.20	19.0579	0.0147067	0.0956424	0.153768	0.877793	0.904709	BAX	protein_coding
ENSG00000087095.13	50.754	0.0733585	0.162864	0.450429	0.652401	0.716883	NLK	protein_coding
ENSG00000087111.21	4.49968	0.0190304	0.164583	0.115628	0.907947	0.928712	PIGS	protein_coding
ENSG00000087116.16	2.06229	1.74806	0.387066	4.51617	6.29687e-06	0.000114564	ADAMTS2	protein_coding
ENSG00000087128.10	0.298227	1.27686	0.934525	1.36632	0.171838	0.247344	TMPRSS11E	protein_coding
ENSG00000087152.16	33.4285	0.060209	0.0804773	0.748149	0.45437	0.534115	ATXN7L3	protein_coding
ENSG00000087157.19	15.6176	0.16386	0.144932	1.1306	0.258224	0.33836	PGS1	protein_coding
ENSG00000087191.13	39.0035	-0.121348	0.0740341	-1.63908	0.101197	0.169411	PSMC5	protein_coding
ENSG00000087206.17	98.1852	0.106334	0.13323	0.798122	0.4248	0.505641	UIMC1	protein_coding
ENSG00000087237.12	8.95161	0.498369	0.258047	1.93131	0.0534451	0.108405	CETP	protein_coding
ENSG00000087245.13	1.2613	-0.367441	0.370147	-0.99269	0.320861	0.40256	MMP2	protein_coding
ENSG00000087250.9	0.172889	1.54163	0.892626	1.72707	0.0841549	NA	MT3	protein_coding
ENSG00000087253.13	6.3533	0.588653	0.187958	3.13183	0.00173718	0.0089979	LPCAT2	protein_coding
ENSG00000087258.16	10.8542	0.79091	0.257668	3.06949	0.00214427	0.0105484	GNAO1	protein_coding
ENSG00000087263.17	13.5684	0.0943826	0.106823	0.883539	0.376945	0.458743	OGFOD1	protein_coding
ENSG00000087266.17	51.5237	-0.225192	0.105006	-2.14455	0.0319885	0.075881	SH3BP2	protein_coding
ENSG00000087269.16	36.4236	-0.234807	0.089276	-2.63013	0.00853527	0.0294797	NOP14	protein_coding
ENSG00000087274.18	145.622	-0.0102463	0.0508333	-0.201567	0.840255	0.874264	ADD1	protein_coding
ENSG00000087299.12	1.99364	0.687853	0.237877	2.89164	0.00383242	0.016232	L2HGDH	protein_coding
ENSG00000087301.9	8.27548	0.325212	0.178863	1.81822	0.0690303	0.129435	TXNDC16	protein_coding
ENSG00000087302.9	48.759	-0.0673743	0.0651926	-1.03347	0.301386	0.382784	RTRAF	protein_coding
ENSG00000087303.18	3.38835	0.400508	0.244406	1.6387	0.101277	0.169489	NID2	protein_coding
ENSG00000087338.5	17.7419	0.098369	0.104494	0.941384	0.346508	0.428501	GMCL1	protein_coding
ENSG00000087365.16	154.28	-0.185609	0.0590569	-3.14288	0.00167296	0.00874973	SF3B2	protein_coding
ENSG00000087448.11	6.54835	0.0689241	0.132114	0.521702	0.601877	0.67259	KLHL42	protein_coding
ENSG00000087460.29	889.255	-0.000260982	0.14307	-0.00182415	0.998545	0.998983	GNAS	protein_coding
ENSG00000087470.19	34.3444	0.36828	0.120097	3.06652	0.00216568	0.0106202	DNM1L	protein_coding
ENSG00000087494.16	0.606019	1.7977	0.525461	3.42119	0.000623479	0.0041174	PTHLH	protein_coding
ENSG00000087495.17	2.41223	0.661896	0.277856	2.38216	0.0172116	0.0490654	PHACTR3	protein_coding
ENSG00000087502.18	13.3163	0.214126	0.108002	1.98261	0.0474115	0.0999703	ERGIC2	protein_coding
ENSG00000087510.7	0.332817	1.74997	0.780838	2.24114	0.0250171	0.0638202	TFAP2C	protein_coding
ENSG00000087586.18	8.8618	0.781137	0.150723	5.18261	2.18803e-07	7.46472e-06	AURKA	protein_coding
ENSG00000087589.17	9.5299	-0.19352	0.138563	-1.39662	0.162527	0.23743	CASS4	protein_coding
ENSG00000087884.14	3.10357	0.371474	0.224258	1.65646	0.0976288	0.165093	AAMDC	protein_coding
ENSG00000087903.13	8.81895	0.0679046	0.150162	0.452209	0.651119	0.715675	RFX2	protein_coding
ENSG00000087995.16	3.59278	0.0815799	0.19555	0.417182	0.676546	0.737601	METTL2A	protein_coding
ENSG00000088002.12	0.510008	1.53606	0.806217	1.90527	0.0567452	0.112785	SULT2B1	protein_coding
ENSG00000088035.18	0.938276	0.785473	0.355186	2.21144	0.0270052	0.0674377	ALG6	protein_coding
ENSG00000088038.19	37.746	-0.118721	0.0640261	-1.85426	0.0637019	0.122177	CNOT3	protein_coding
ENSG00000088053.11	23.0011	1.13706	0.282176	4.02963	5.58653e-05	0.000626182	GP6	protein_coding
ENSG00000088179.9	30.6337	-0.121134	0.102681	-1.17972	0.238111	0.317579	PTPN4	protein_coding
ENSG00000088205.13	27.7089	0.129254	0.0896677	1.44148	0.14945	0.223256	DDX18	protein_coding
ENSG00000088247.18	77.9348	-0.0732997	0.0578355	-1.26738	0.205018	0.282471	KHSRP	protein_coding
ENSG00000088256.9	9.07613	0.278164	0.191269	1.45431	0.145861	0.21943	GNA11	protein_coding
ENSG00000088280.19	3.6907	0.197405	0.252648	0.781346	0.434599	0.515419	ASAP3	protein_coding
ENSG00000088298.13	5.70085	0.283726	0.161934	1.75211	0.079755	0.143188	EDEM2	protein_coding
ENSG00000088305.18	2.11995	0.735722	0.273993	2.68519	0.00724895	0.0261232	DNMT3B	protein_coding
ENSG00000088320.4	0.200726	1.44846	0.771339	1.87785	0.0604017	NA	REM1	protein_coding
ENSG00000088325.16	25.723	0.698386	0.153857	4.53919	5.647e-06	0.000104338	TPX2	protein_coding
ENSG00000088340.17	1.48224	1.49039	0.493369	3.02084	0.00252075	0.0118955	FER1L4	transcribed_unitary_pseudogene
ENSG00000088356.6	4.84974	-0.223407	0.16071	-1.39013	0.164491	0.239438	PDRG1	protein_coding
ENSG00000088367.23	3.39504	1.07758	0.263878	4.08362	4.43391e-05	0.000525891	EPB41L1	protein_coding
ENSG00000088386.17	0.833354	2.35256	0.586716	4.00971	6.07942e-05	0.000669079	SLC15A1	protein_coding
ENSG00000088387.20	24.3438	0.0945552	0.124663	0.758488	0.448159	0.528326	DOCK9	protein_coding
ENSG00000088448.14	11.9915	0.117335	0.140428	0.835551	0.403407	0.484925	ANKRD10	protein_coding
ENSG00000088451.11	3.38515	0.167757	0.194729	0.861489	0.388969	0.470681	TGDS	protein_coding
ENSG00000088538.13	1.86626	1.62395	0.420676	3.86034	0.000113231	0.00108153	DOCK3	protein_coding
ENSG00000088543.15	1.35269	-0.110921	0.306766	-0.36158	0.717666	0.772965	C3orf18	protein_coding
ENSG00000088682.14	10.167	-0.184337	0.127075	-1.45062	0.146886	0.220535	COQ9	protein_coding
ENSG00000088726.16	52.5067	0.558697	0.217856	2.56452	0.0103319	0.0338739	TMEM40	protein_coding
ENSG00000088727.14	2.38101	0.0127703	0.245376	0.0520438	0.958494	0.968202	KIF9	protein_coding
ENSG00000088756.13	4.27356	1.00473	0.244658	4.10666	4.01418e-05	0.00048452	ARHGAP28	protein_coding
ENSG00000088766.12	2.22254	-0.153798	0.230503	-0.667226	0.504628	0.58188	CRLS1	protein_coding
ENSG00000088782.5	0.0949313	1.70269	2.24315	0.759063	0.447815	NA	DEFB127	protein_coding
ENSG00000088808.18	12.1266	0.296987	0.159688	1.8598	0.0629139	0.121108	PPP1R13B	protein_coding
ENSG00000088812.18	4.35628	0.355478	0.192974	1.8421	0.06546	0.124605	ATRN	protein_coding
ENSG00000088826.18	65.9203	0.800599	0.222766	3.59389	0.000325772	0.00247319	SMOX	protein_coding
ENSG00000088827.13	3.20629	0.0408127	0.374489	0.108982	0.913216	0.93288	SIGLEC1	protein_coding
ENSG00000088832.18	83.2006	0.42828	0.121178	3.53432	0.000408825	0.00296024	FKBP1A	protein_coding
ENSG00000088833.18	26.8451	0.103022	0.073233	1.40677	0.159495	0.234103	NSFL1C	protein_coding
ENSG00000088836.14	0.948101	1.22915	0.451618	2.72166	0.00649554	0.0240227	SLC4A11	protein_coding
ENSG00000088854.13	7.57841	0.464892	0.159792	2.90936	0.00362168	0.0155598	C20orf194	protein_coding
ENSG00000088876.13	3.89739	-0.190651	0.215115	-0.886273	0.375471	0.457202	ZNF343	protein_coding
ENSG00000088881.21	0.85928	0.158287	0.464532	0.340745	0.733295	0.786173	EBF4	protein_coding
ENSG00000088882.8	0.719306	0.694364	0.514608	1.34931	0.177239	0.253117	CPXM1	protein_coding
ENSG00000088888.18	54.0934	0.245219	0.0808963	3.03128	0.00243523	0.0115985	MAVS	protein_coding
ENSG00000088899.16	0.944495	1.09878	0.38036	2.88877	0.00386746	0.0163398	LZTS3	protein_coding
ENSG00000088926.14	1.46162	0.503774	0.569165	0.885111	0.376097	0.457861	F11	protein_coding
ENSG00000088930.8	72.3348	0.00578806	0.0602524	0.0960637	0.92347	0.940962	XRN2	protein_coding
ENSG00000088970.16	10.3339	0.0872999	0.119788	0.728787	0.466132	0.545478	KIZ	protein_coding
ENSG00000088986.11	98.2156	0.124005	0.0914732	1.35564	0.175213	0.251051	DYNLL1	protein_coding
ENSG00000088992.18	17.595	-0.0830056	0.148625	-0.558492	0.576509	0.649687	TESC	protein_coding
ENSG00000089006.17	55.5899	0.185916	0.0811751	2.2903	0.0220037	0.0583568	SNX5	protein_coding
ENSG00000089009.16	273.06	-0.249746	0.0787866	-3.1699	0.00152493	0.00815173	RPL6	protein_coding
ENSG00000089012.14	1.72103	-0.464605	0.293562	-1.58264	0.113503	0.183693	SIRPG	protein_coding
ENSG00000089022.14	20.8487	-0.176001	0.087729	-2.00619	0.044836	0.0960741	MAPKAPK5	protein_coding
ENSG00000089041.17	4.1356	0.323655	0.246105	1.31511	0.188474	0.26483	P2RX7	protein_coding
ENSG00000089048.15	25.1852	0.0545261	0.106148	0.513682	0.607475	0.677708	ESF1	protein_coding
ENSG00000089050.16	3.91379	0.418175	0.187995	2.22439	0.0261219	0.0658214	RBBP9	protein_coding
ENSG00000089053.13	35.6454	-0.0208465	0.104451	-0.19958	0.841809	0.875546	ANAPC5	protein_coding
ENSG00000089057.15	5.4093	0.402799	0.172771	2.3314	0.0197321	0.0539542	SLC23A2	protein_coding
ENSG00000089060.12	5.31172	0.223251	0.194162	1.14982	0.250219	0.329988	SLC8B1	protein_coding
ENSG00000089063.15	29.5333	-0.0169894	0.0774481	-0.219365	0.826366	0.863032	TMEM230	protein_coding
ENSG00000089091.16	2.00826	1.21711	0.347138	3.50613	0.000454672	0.00322891	DZANK1	protein_coding
ENSG00000089094.19	19.0232	-0.413855	0.12129	-3.4121	0.00064464	0.00421538	KDM2B	protein_coding
ENSG00000089101.19	1.01958	2.46144	0.591145	4.16385	3.12927e-05	0.000400719	CFAP61	protein_coding
ENSG00000089116.4	0.652968	2.44685	0.672181	3.64017	0.000272463	0.00214323	LHX5	protein_coding
ENSG00000089123.16	6.26432	-0.0733802	0.160086	-0.458381	0.646679	0.712199	TASP1	protein_coding
ENSG00000089127.15	29.9655	-0.0347313	0.173101	-0.200642	0.840978	0.874849	OAS1	protein_coding
ENSG00000089154.11	26.418	-0.274579	0.111582	-2.46079	0.0138631	0.0418833	GCN1	protein_coding
ENSG00000089157.16	491.125	-0.368303	0.0815985	-4.5136	6.37353e-06	0.000115574	RPLP0	protein_coding
ENSG00000089159.17	89.2168	0.0415056	0.102296	0.405739	0.684934	0.745082	PXN	protein_coding
ENSG00000089163.4	0.388156	0.96246	0.579374	1.66121	0.096672	0.16386	SIRT4	protein_coding
ENSG00000089169.15	5.22049	1.51748	0.322916	4.6993	2.6105e-06	5.62159e-05	RPH3A	protein_coding
ENSG00000089177.19	16.0506	0.0933992	0.122621	0.761692	0.446244	0.52652	KIF16B	protein_coding
ENSG00000089195.15	10.8614	-0.142266	0.128156	-1.11009	0.266959	0.347567	TRMT6	protein_coding
ENSG00000089199.10	1.02651	2.12964	0.660564	3.22397	0.00126426	0.00703349	CHGB	protein_coding
ENSG00000089220.5	19.0539	-0.16387	0.0964535	-1.69895	0.0893287	0.15496	PEBP1	protein_coding
ENSG00000089225.20	0.656119	2.38092	0.559687	4.25402	2.09965e-05	0.00029379	TBX5	protein_coding
ENSG00000089234.16	28.1467	0.0279668	0.071732	0.38988	0.696626	0.755096	BRAP	protein_coding
ENSG00000089248.7	78.3209	-0.456907	0.0762391	-5.99308	2.05909e-09	1.71551e-07	ERP29	protein_coding
ENSG00000089250.19	7.19732	-0.6108	0.263989	-2.31373	0.0206824	0.0558256	NOS1	protein_coding
ENSG00000089280.19	75.4946	-0.233133	0.0866141	-2.69163	0.00711042	0.0257598	FUS	protein_coding
ENSG00000089327.15	151.874	-0.660079	0.137224	-4.81024	1.50752e-06	3.61686e-05	FXYD5	protein_coding
ENSG00000089335.21	24.9551	1.04947	0.17167	6.11331	9.75837e-10	9.49551e-08	ZNF302	protein_coding
ENSG00000089351.15	32.1389	-0.146797	0.100211	-1.46487	0.142956	0.216262	GRAMD1A	protein_coding
ENSG00000089356.19	0.46558	1.94374	0.980912	1.98157	0.0475279	0.100165	FXYD3	protein_coding
ENSG00000089486.17	18.9325	0.289036	0.180356	1.60259	0.109025	0.178446	CDIP1	protein_coding
ENSG00000089505.18	1.80338	0.00882931	0.270991	0.0325816	0.974008	0.980214	CMTM1	protein_coding
ENSG00000089558.9	0.40483	1.66695	0.551165	3.02442	0.00249109	0.0117898	KCNH4	protein_coding
ENSG00000089597.18	12.5148	0.0568534	0.129236	0.439918	0.659997	0.723455	GANAB	protein_coding
ENSG00000089639.11	67.503	-0.0964898	0.0837414	-1.15224	0.249224	0.328965	GMIP	protein_coding
ENSG00000089685.15	13.7039	0.374337	0.167457	2.23542	0.0253896	0.0645357	BIRC5	protein_coding
ENSG00000089692.9	0.826764	0.71848	0.357297	2.01088	0.0443386	0.0954049	LAG3	protein_coding
ENSG00000089693.11	21.8874	0.0641413	0.0942196	0.680764	0.496021	0.573698	MLF2	protein_coding
ENSG00000089723.10	0.661842	0.891224	0.474975	1.87636	0.0606058	0.118054	OTUB2	protein_coding
ENSG00000089737.17	59.4083	0.131199	0.0712267	1.842	0.0654757	0.124617	DDX24	protein_coding
ENSG00000089775.12	6.43192	0.21299	0.149911	1.42077	0.155383	0.229609	ZBTB25	protein_coding
ENSG00000089818.18	5.81238	0.629897	0.177753	3.54367	0.000394594	0.00287856	NECAP1	protein_coding
ENSG00000089847.12	1.62527	0.688989	0.428109	1.60938	0.107533	0.176788	ANKRD24	protein_coding
ENSG00000089876.12	6.30865	0.491411	0.140948	3.48647	0.000489441	0.00341285	DHX32	protein_coding
ENSG00000089902.10	37.9418	0.446375	0.102182	4.36843	1.25145e-05	0.000196429	RCOR1	protein_coding
ENSG00000089916.18	28.6957	0.203813	0.0763859	2.6682	0.00762586	0.0271591	GPATCH2L	protein_coding
ENSG00000090006.18	6.94458	0.081622	0.178117	0.458251	0.646772	0.712269	LTBP4	protein_coding
ENSG00000090013.11	15.8617	0.606698	0.149177	4.06696	4.76311e-05	0.000556156	BLVRB	protein_coding
ENSG00000090020.11	13.9735	0.747895	0.197705	3.78288	0.000155026	0.00138218	SLC9A1	protein_coding
ENSG00000090054.15	5.40724	0.495485	0.162534	3.04849	0.00229992	0.0110984	SPTLC1	protein_coding
ENSG00000090060.19	135.87	0.00229131	0.0479949	0.0477407	0.961923	0.970733	PAPOLA	protein_coding
ENSG00000090061.17	50.6391	-0.0927028	0.0603519	-1.53604	0.124529	0.196004	CCNK	protein_coding
ENSG00000090097.22	2.64209	0.272062	0.211295	1.28759	0.197888	0.274628	PCBP4	protein_coding
ENSG00000090104.12	1.49081	0.498938	0.311179	1.60338	0.108852	0.17829	RGS1	protein_coding
ENSG00000090238.12	79.3159	0.0992929	0.0754215	1.31651	0.188004	0.264266	YPEL3	protein_coding
ENSG00000090263.16	11.1	-0.100625	0.143542	-0.701014	0.483294	0.561713	MRPS33	protein_coding
ENSG00000090266.13	23.1914	-0.310737	0.109803	-2.82995	0.00465548	0.0187419	NDUFB2	protein_coding
ENSG00000090273.14	82.5806	-0.0923829	0.0689069	-1.34069	0.18002	0.255932	NUDC	protein_coding
ENSG00000090316.16	20.0107	-0.286964	0.117616	-2.43984	0.0146937	0.0437016	MAEA	protein_coding
ENSG00000090339.9	13.8005	0.624549	0.234147	2.66734	0.00764552	0.0271972	ICAM1	protein_coding
ENSG00000090372.15	63.4852	0.302529	0.115656	2.61577	0.00890259	0.0303576	STRN4	protein_coding
ENSG00000090376.11	112.845	0.456019	0.104142	4.37881	1.19329e-05	0.000189147	IRAK3	protein_coding
ENSG00000090382.7	244.47	0.169536	0.161482	1.04988	0.293774	0.375068	LYZ	protein_coding
ENSG00000090402.8	0.770873	1.83974	0.671678	2.73902	0.00616229	0.0231219	SI	protein_coding
ENSG00000090432.7	2.35352	0.391359	0.222092	1.76215	0.0780444	0.140904	MUL1	protein_coding
ENSG00000090447.12	6.84379	-0.568304	0.147815	-3.84471	0.000120695	0.00113738	TFAP4	protein_coding
ENSG00000090470.15	9.47482	-0.240448	0.13025	-1.84605	0.0648847	0.123811	PDCD7	protein_coding
ENSG00000090487.11	17.6947	0.123294	0.100456	1.22735	0.219692	0.298297	SPG21	protein_coding
ENSG00000090512.12	0.443837	1.49951	0.798857	1.87707	0.0605083	0.117914	FETUB	protein_coding
ENSG00000090520.12	7.45598	-0.164659	0.165963	-0.992146	0.321127	0.402727	DNAJB11	protein_coding
ENSG00000090530.10	2.10917	1.20022	0.303949	3.94875	7.85608e-05	0.000814119	P3H2	protein_coding
ENSG00000090534.20	0.290297	1.33282	0.740937	1.79883	0.0720453	0.13326	THPO	protein_coding
ENSG00000090539.15	0.666308	1.69645	0.502741	3.3744	0.000739764	0.00469761	CHRD	protein_coding
ENSG00000090554.13	1.23502	0.352596	0.345951	1.01921	0.308104	0.389759	FLT3LG	protein_coding
ENSG00000090565.17	23.4633	-0.0906985	0.135828	-0.667747	0.504295	0.581618	RAB11FIP3	protein_coding
ENSG00000090581.11	4.0842	0.09636	0.183338	0.525586	0.599176	0.670119	GNPTG	protein_coding
ENSG00000090612.22	10.2846	0.168739	0.119331	1.41404	0.157349	0.231775	ZNF268	protein_coding
ENSG00000090615.15	65.3846	-0.469011	0.0921891	-5.08748	3.62849e-07	1.14631e-05	GOLGA3	protein_coding
ENSG00000090621.15	60.624	-0.188557	0.0746433	-2.52611	0.0115332	0.0366655	PABPC4	protein_coding
ENSG00000090659.18	0.375513	0.741859	0.578529	1.28232	0.19973	0.27658	CD209	protein_coding
ENSG00000090661.12	2.41935	-0.181064	0.275293	-0.657713	0.510722	0.587445	CERS4	protein_coding
ENSG00000090674.16	2.95253	-0.207105	0.248164	-0.834548	0.403972	0.485407	MCOLN1	protein_coding
ENSG00000090686.16	50.4399	0.0988055	0.0775267	1.27447	0.202497	0.279688	USP48	protein_coding
ENSG00000090857.14	7.56838	0.243998	0.169384	1.4405	0.149727	0.223572	PDPR	protein_coding
ENSG00000090861.17	34.5105	-0.0485827	0.0971177	-0.500246	0.616902	0.686348	AARS1	protein_coding
ENSG00000090863.12	24.5704	-0.133732	0.122637	-1.09047	0.275506	0.356323	GLG1	protein_coding
ENSG00000090905.19	39.3393	0.0512956	0.0749627	0.684282	0.493797	0.571464	TNRC6A	protein_coding
ENSG00000090924.15	11.6321	-0.251667	0.169418	-1.48547	0.137418	0.21013	PLEKHG2	protein_coding
ENSG00000090932.11	0.506801	1.13729	0.75422	1.50791	0.131578	0.203823	DLL3	protein_coding
ENSG00000090971.5	0.325692	0.717728	0.593842	1.20862	0.22681	0.305395	NAT14	protein_coding
ENSG00000090975.14	51.6363	0.697715	0.212544	3.28268	0.00102825	0.00601303	PITPNM2	protein_coding
ENSG00000090989.18	16.0459	0.202513	0.0893653	2.26612	0.0234438	0.0610228	EXOC1	protein_coding
ENSG00000091009.8	8.59142	0.290013	0.103138	2.81188	0.00492521	0.0195428	RBM27	protein_coding
ENSG00000091010.6	0.230029	1.42574	1.02072	1.3968	0.162475	0.237382	POU4F3	protein_coding
ENSG00000091039.17	118.791	0.225085	0.0776914	2.89716	0.00376554	0.0160332	OSBPL8	protein_coding
ENSG00000091073.20	5.8046	0.14751	0.14243	1.03567	0.300357	0.381636	DTX2	protein_coding
ENSG00000091106.19	25.2292	0.211035	0.153738	1.3727	0.169846	0.245272	NLRC4	protein_coding
ENSG00000091127.14	11.0962	0.205737	0.133315	1.54324	0.122772	0.194017	PUS7	protein_coding
ENSG00000091128.13	0.727156	2.088	0.553477	3.77251	0.000161612	0.00142878	LAMB4	protein_coding
ENSG00000091129.21	1.44007	0.772052	0.371657	2.07732	0.0377718	0.0853403	NRCAM	protein_coding
ENSG00000091136.15	3.94204	0.0157622	0.227161	0.0693879	0.944681	0.957832	LAMB1	protein_coding
ENSG00000091137.14	0.389156	1.27313	0.417785	3.04734	0.00230879	0.0111263	SLC26A4	protein_coding
ENSG00000091138.13	0.260586	1.96952	1.05634	1.86447	0.0622552	0.120304	SLC26A3	protein_coding
ENSG00000091140.14	20.7092	0.210785	0.0905947	2.32668	0.0199824	0.0544154	DLD	protein_coding
ENSG00000091157.14	22.7234	0.00909042	0.0824861	0.110206	0.912246	0.932063	WDR7	protein_coding
ENSG00000091164.13	29.7772	0.0305876	0.0749101	0.408324	0.683036	0.743342	TXNL1	protein_coding
ENSG00000091181.20	1.88305	1.36515	0.354106	3.85519	0.000115638	0.00110106	IL5RA	protein_coding
ENSG00000091262.17	1.39597	1.54184	0.474285	3.25088	0.00115049	0.00653624	ABCC6	protein_coding
ENSG00000091317.8	42.358	0.528014	0.143549	3.67829	0.000234804	0.00191824	CMTM6	protein_coding
ENSG00000091409.16	18.085	0.0991771	0.162327	0.610973	0.541218	0.616145	ITGA6	protein_coding
ENSG00000091428.18	4.74452	0.3146	0.208376	1.50977	0.131102	0.203373	RAPGEF4	protein_coding
ENSG00000091436.17	19.6182	0.126342	0.118323	1.06777	0.285623	0.366666	MAP3K20	protein_coding
ENSG00000091483.8	9.35777	-0.00211787	0.13663	-0.0155007	0.987633	0.990823	FH	protein_coding
ENSG00000091490.11	17.4093	0.248123	0.16211	1.53059	0.125872	0.197434	SEL1L3	protein_coding
ENSG00000091513.16	4.55628	0.822491	0.375351	2.19126	0.0284329	0.0698541	TF	protein_coding
ENSG00000091527.16	145.539	-0.167713	0.0610338	-2.74787	0.00599832	0.0226999	CDV3	protein_coding
ENSG00000091536.19	1.91726	1.87593	0.439901	4.26444	2.00401e-05	0.000284191	MYO15A	protein_coding
ENSG00000091542.9	38.8576	0.0630092	0.0667121	0.944494	0.344917	0.426882	ALKBH5	protein_coding
ENSG00000091583.11	9.05102	-1.71947	0.470188	-3.65698	0.0002552	0.00203949	APOH	protein_coding
ENSG00000091592.16	26.0248	-0.55395	0.150908	-3.67079	0.000241805	0.00196077	NLRP1	protein_coding
ENSG00000091622.16	23.568	0.841886	0.160721	5.23817	1.62176e-07	5.83898e-06	PITPNM3	protein_coding
ENSG00000091640.8	25.2881	-0.337917	0.107628	-3.13967	0.00169139	0.00881738	SPAG7	protein_coding
ENSG00000091651.9	3.66983	0.427263	0.224177	1.90592	0.0566606	0.112687	ORC6	protein_coding
ENSG00000091656.19	2.21885	1.39366	0.417061	3.34163	0.000832877	0.00514003	ZFHX4	protein_coding
ENSG00000091664.9	0.229172	1.65232	1.13744	1.45267	0.146316	0.219847	SLC17A6	protein_coding
ENSG00000091704.10	0.42025	2.18633	0.736827	2.96722	0.00300509	0.0135349	CPA1	protein_coding
ENSG00000091732.17	4.35689	0.373853	0.157358	2.37581	0.0175104	0.049653	ZC3HC1	protein_coding
ENSG00000091831.24	1.63197	0.732063	0.316555	2.3126	0.0207448	0.0559239	ESR1	protein_coding
ENSG00000091844.8	0.39697	1.42976	0.67689	2.11225	0.0346646	0.0803188	RGS17	protein_coding
ENSG00000091879.14	1.50319	0.9255	0.309279	2.99244	0.00276753	0.0127642	ANGPT2	protein_coding
ENSG00000091947.10	3.9037	-0.132488	0.186619	-0.709937	0.477743	0.556587	TMEM101	protein_coding
ENSG00000091972.18	2.36	-0.419608	0.210291	-1.99537	0.0460026	0.0978908	CD200	protein_coding
ENSG00000091986.16	4.59502	0.173881	0.266801	0.651728	0.514577	0.591057	CCDC80	protein_coding
ENSG00000092009.10	0.111341	1.32206	1.03793	1.27375	0.202754	NA	CMA1	protein_coding
ENSG00000092010.15	142.709	-0.0315306	0.0774251	-0.407241	0.683831	0.74406	PSME1	protein_coding
ENSG00000092020.11	26.1974	0.257158	0.0841	3.05776	0.00222999	0.010851	PPP2R3C	protein_coding
ENSG00000092036.19	9.58652	-0.0433474	0.139765	-0.310144	0.756451	0.806023	HAUS4	protein_coding
ENSG00000092051.17	1.05295	2.04978	0.380658	5.38485	7.25045e-08	3.03693e-06	JPH4	protein_coding
ENSG00000092054.13	1.41907	1.87168	0.501268	3.73388	0.000188549	0.00161166	MYH7	protein_coding
ENSG00000092067.6	17.8241	0.349682	0.231992	1.5073	0.131733	0.203994	CEBPE	protein_coding
ENSG00000092068.20	3.99295	0.952015	0.259196	3.67295	0.000239769	0.00195005	SLC7A8	protein_coding
ENSG00000092094.11	7.90048	0.173323	0.124921	1.38746	0.165301	0.240366	OSGEP	protein_coding
ENSG00000092096.18	1.39259	0.288449	0.399322	0.722347	0.470081	0.549369	SLC22A17	protein_coding
ENSG00000092098.17	0.476205	-0.178997	0.410706	-0.435827	0.662962	0.72594	RNF31	protein_coding
ENSG00000092108.22	36.6606	0.0291354	0.0744144	0.39153	0.695406	0.754251	SCFD1	protein_coding
ENSG00000092140.16	9.61162	0.165846	0.112119	1.47919	0.139088	0.211854	G2E3	protein_coding
ENSG00000092148.13	75.2538	-0.0798888	0.0558998	-1.42914	0.152963	0.22699	HECTD1	protein_coding
ENSG00000092199.18	167.694	0.0743255	0.0462812	1.60595	0.108284	0.177562	HNRNPC	protein_coding
ENSG00000092200.13	2.07403	0.863751	0.373363	2.31343	0.0206988	0.0558432	RPGRIP1	protein_coding
ENSG00000092201.10	62.6544	0.1325	0.0762632	1.73741	0.0823151	0.146409	SUPT16H	protein_coding
ENSG00000092203.15	32.1454	0.00152857	0.0686263	0.0222738	0.98223	0.986562	TOX4	protein_coding
ENSG00000092208.19	2.57472	0.0715095	0.222116	0.321947	0.747493	0.798544	GEMIN2	protein_coding
ENSG00000092295.12	0.831836	0.953712	0.431551	2.20996	0.0271078	0.0676321	TGM1	protein_coding
ENSG00000092330.18	23.2345	-0.117639	0.0836512	-1.4063	0.159634	0.234243	TINF2	protein_coding
ENSG00000092345.14	0.440551	1.6893	0.872484	1.9362	0.0528432	0.107524	DAZL	protein_coding
ENSG00000092421.17	7.37849	1.26706	0.257525	4.92015	8.64775e-07	2.28768e-05	SEMA6A	protein_coding
ENSG00000092439.16	40.3806	0.147227	0.0907714	1.62196	0.104812	0.173588	TRPM7	protein_coding
ENSG00000092445.12	1.9674	1.45243	0.372381	3.90038	9.60405e-05	0.000950217	TYRO3	protein_coding
ENSG00000092470.12	9.54063	0.410074	0.132297	3.09965	0.0019375	0.00977597	WDR76	protein_coding
ENSG00000092529.25	1.95927	1.40006	0.367072	3.81412	0.000136667	0.0012541	CAPN3	protein_coding
ENSG00000092531.10	218.984	0.589671	0.165779	3.55698	0.00037514	0.00276479	SNAP23	protein_coding
ENSG00000092607.15	0.90039	0.864803	0.49064	1.7626	0.0779679	0.140803	TBX15	protein_coding
ENSG00000092621.13	10.3023	0.504655	0.233443	2.1618	0.030634	0.0735623	PHGDH	protein_coding
ENSG00000092758.18	4.40017	0.654319	0.23664	2.76504	0.00569152	0.0218068	COL9A3	protein_coding
ENSG00000092820.18	125.049	-0.20611	0.07945	-2.59421	0.00948077	0.0317852	EZR	protein_coding
ENSG00000092841.19	475.6	0.207015	0.103162	2.0067	0.044782	0.0960087	MYL6	protein_coding
ENSG00000092847.13	60.0269	0.0142902	0.0786444	0.181706	0.855813	0.886838	AGO1	protein_coding
ENSG00000092850.12	0.264637	1.17137	0.699097	1.67555	0.0938262	0.160289	TEKT2	protein_coding
ENSG00000092853.14	25.5834	0.634532	0.126168	5.02924	4.9242e-07	1.45483e-05	CLSPN	protein_coding
ENSG00000092871.17	21.3024	0.19439	0.0981492	1.98056	0.0476405	0.100306	RFFL	protein_coding
ENSG00000092929.12	67.9936	0.047758	0.104129	0.458643	0.64649	0.712049	UNC13D	protein_coding
ENSG00000092931.11	6.40659	0.185939	0.166377	1.11758	0.263747	0.344144	MFSD11	protein_coding
ENSG00000092964.18	73.5054	0.176878	0.101785	1.73777	0.0822515	0.146343	DPYSL2	protein_coding
ENSG00000092969.12	4.45347	-0.1763	0.227249	-0.775801	0.437866	0.518514	TGFB2	protein_coding
ENSG00000092978.11	7.81489	0.208003	0.157315	1.32221	0.186099	0.262101	GPATCH2	protein_coding
ENSG00000093000.19	69.4059	0.0335332	0.0602183	0.556862	0.577622	0.650512	NUP50	protein_coding
ENSG00000093009.11	4.59255	0.455265	0.213108	2.1363	0.0326546	0.0769667	CDC45	protein_coding
ENSG00000093010.15	10.5369	-0.109418	0.189463	-0.577515	0.563591	0.637259	COMT	protein_coding
ENSG00000093072.18	8.04366	-0.0703512	0.167933	-0.418925	0.675271	0.736387	ADA2	protein_coding
ENSG00000093100.13	0.159601	1.19792	1.51492	0.790753	0.429088	NA	XXbac-B461K10.4	lncRNA
ENSG00000093134.15	3.53238	0.735425	0.262242	2.80437	0.00504149	0.0198743	VNN3	protein_coding
ENSG00000093144.19	18.974	-0.0178552	0.0950679	-0.187816	0.851021	0.882542	ECHDC1	protein_coding
ENSG00000093167.18	91.2482	0.374926	0.0863067	4.34412	1.39838e-05	0.000214321	LRRFIP2	protein_coding
ENSG00000093183.14	8.32065	0.627669	0.146611	4.28119	1.85898e-05	0.000268076	SEC22C	protein_coding
ENSG00000093217.11	2.6995	0.806632	0.254811	3.16561	0.00154758	0.00824539	XYLB	protein_coding
ENSG00000094661.3	0.769478	2.50959	0.578847	4.3355	1.45429e-05	0.000220909	OR1I1	protein_coding
ENSG00000094755.17	0.483225	1.89157	0.678116	2.78945	0.00527971	0.0205877	GABRP	protein_coding
ENSG00000094796.5	0.0684177	1.37867	2.35393	0.585687	0.558086	NA	KRT31	protein_coding
ENSG00000094804.12	8.30701	0.545052	0.178118	3.06006	0.00221294	0.010793	CDC6	protein_coding
ENSG00000094880.11	8.58333	0.150667	0.120592	1.24939	0.211521	0.289474	CDC23	protein_coding
ENSG00000094914.14	5.01331	0.185523	0.166822	1.1121	0.266094	0.346677	AAAS	protein_coding
ENSG00000094916.16	61.5858	0.103865	0.0919472	1.12962	0.258638	0.338731	CBX5	protein_coding
ENSG00000094963.14	2.45727	0.945111	0.291001	3.2478	0.00116302	0.00658148	FMO2	protein_coding
ENSG00000094975.14	24.1177	0.375135	0.0934774	4.01311	5.99247e-05	0.000661257	SUCO	protein_coding
ENSG00000095002.15	11.4261	0.146062	0.113349	1.2886	0.197536	0.27425	MSH2	protein_coding
ENSG00000095015.6	79.8357	-0.337377	0.0796958	-4.23331	2.30274e-05	0.000316334	MAP3K1	protein_coding
ENSG00000095059.16	0.849813	0.485732	0.412437	1.17771	0.238911	0.31835	DHPS	protein_coding
ENSG00000095066.12	3.76321	0.164381	0.205852	0.798541	0.424557	0.505508	HOOK2	protein_coding
ENSG00000095110.8	1.14936	2.8314	0.544744	5.19768	2.01792e-07	6.98023e-06	NXPE1	protein_coding
ENSG00000095139.14	86.0836	-0.033787	0.0515453	-0.655482	0.512157	0.588748	ARCN1	protein_coding
ENSG00000095203.15	2.32192	0.308633	0.393195	0.784935	0.432492	0.513254	EPB41L4B	protein_coding
ENSG00000095209.12	2.3596	0.46683	0.203251	2.29681	0.0216294	0.0576444	TMEM38B	protein_coding
ENSG00000095261.14	12.691	-0.0900813	0.100178	-0.899209	0.368541	0.450428	PSMD5	protein_coding
ENSG00000095303.17	404.183	0.730674	0.237516	3.07631	0.00209576	0.0103733	PTGS1	protein_coding
ENSG00000095319.14	17.4796	0.0268398	0.10528	0.254937	0.798772	0.840445	NUP188	protein_coding
ENSG00000095321.18	29.3939	0.0199746	0.169603	0.117773	0.906248	0.927251	CRAT	protein_coding
ENSG00000095370.20	42.8078	-0.394925	0.115516	-3.4188	0.000628979	0.0041377	SH2D3C	protein_coding
ENSG00000095380.11	19.5072	-0.213058	0.124599	-1.70995	0.0872745	0.152491	NANS	protein_coding
ENSG00000095383.20	9.24402	0.0308819	0.183903	0.167925	0.866642	0.89558	TBC1D2	protein_coding
ENSG00000095397.16	1.13937	1.12487	0.44129	2.54904	0.0108019	0.0349909	WHRN	protein_coding
ENSG00000095464.10	0.538662	2.23671	0.579533	3.85949	0.000113622	0.00108451	PDE6C	protein_coding
ENSG00000095485.18	8.97425	-0.0705824	0.120866	-0.58397	0.55924	0.633387	CWF19L1	protein_coding
ENSG00000095539.15	0.790263	0.925557	0.550288	1.68195	0.0925788	0.158774	SEMA4G	protein_coding
ENSG00000095564.14	22.4491	0.104529	0.0970655	1.07689	0.281529	0.362557	BTAF1	protein_coding
ENSG00000095574.12	9.1392	0.348596	0.122125	2.85441	0.00431167	0.0177314	IKZF5	protein_coding
ENSG00000095585.17	12.9278	-0.944479	0.14759	-6.39934	1.5605e-10	2.0115e-08	BLNK	protein_coding
ENSG00000095587.9	1.13668	1.09542	0.550384	1.99027	0.0465607	0.0987459	TLL2	protein_coding
ENSG00000095596.12	0.168217	1.58034	1.73058	0.913181	0.361148	NA	CYP26A1	protein_coding
ENSG00000095627.9	0.794487	0.977823	0.516626	1.89271	0.0583962	0.115211	TDRD1	protein_coding
ENSG00000095637.23	27.1795	0.556734	0.152699	3.64596	0.000266396	0.0021046	SORBS1	protein_coding
ENSG00000095713.14	1.46338	-0.204551	0.422494	-0.484152	0.628278	0.696255	CRTAC1	protein_coding
ENSG00000095739.11	3.3087	0.538173	0.260503	2.0659	0.0388384	0.0870948	BAMBI	protein_coding
ENSG00000095752.7	0.338248	1.76755	0.769215	2.29786	0.0215696	0.0575279	IL11	protein_coding
ENSG00000095777.17	1.36679	1.79651	0.427324	4.20408	2.62143e-05	0.000349956	MYO3A	protein_coding
ENSG00000095787.24	146.729	0.0948039	0.0437505	2.16692	0.0302409	0.0729192	WAC	protein_coding
ENSG00000095794.19	12.7156	0.176922	0.123715	1.43008	0.152695	0.226728	CREM	protein_coding
ENSG00000095906.17	5.80382	-0.458452	0.15466	-2.96425	0.00303417	0.0136168	NUBP2	protein_coding
ENSG00000095917.14	0.106068	1.67049	1.99902	0.835655	0.403349	NA	TPSD1	protein_coding
ENSG00000095932.7	4.54167	0.703623	0.211247	3.3308	0.000865969	0.00529285	SMIM24	protein_coding
ENSG00000095951.17	19.0558	-0.085174	0.103223	-0.825146	0.409289	0.490296	HIVEP1	protein_coding
ENSG00000095970.17	0.141374	1.68295	1.7677	0.952056	0.341069	NA	TREM2	protein_coding
ENSG00000095981.11	0.253152	1.77784	0.924805	1.9224	0.0545557	0.109863	KCNK16	protein_coding
ENSG00000096006.12	3.06491	2.20068	0.408713	5.38441	7.2681e-08	3.03693e-06	CRISP3	protein_coding
ENSG00000096060.15	155.542	1.07375	0.140284	7.65411	1.94652e-14	8.72011e-12	FKBP5	protein_coding
ENSG00000096063.16	58.6152	0.312944	0.0981542	3.18829	0.00143117	0.00776061	SRPK1	protein_coding
ENSG00000096070.19	23.847	0.138809	0.0952672	1.45704	0.145104	0.2187	BRPF3	protein_coding
ENSG00000096080.12	9.02786	-0.155443	0.149063	-1.0428	0.29704	0.378232	MRPS18A	protein_coding
ENSG00000096088.16	0.421751	1.34072	0.713005	1.88037	0.0600573	0.117236	PGC	protein_coding
ENSG00000096092.6	1.26665	0.281325	0.29229	0.962486	0.335805	0.417705	TMEM14A	protein_coding
ENSG00000096093.16	3.08224	1.53062	0.306187	4.99897	5.76381e-07	1.65972e-05	EFHC1	protein_coding
ENSG00000096264.14	0.245695	1.47308	1.09895	1.34045	0.1801	0.256013	NCR2	protein_coding
ENSG00000096384.20	354.817	-0.443938	0.100375	-4.42278	9.74403e-06	0.000161086	HSP90AB1	protein_coding
ENSG00000096395.11	0.122976	1.57769	1.30749	1.20665	0.227566	NA	MLN	protein_coding
ENSG00000096401.8	45.0396	-0.00553435	0.0548977	-0.100812	0.9197	0.938065	CDC5L	protein_coding
ENSG00000096433.11	18.6357	0.0176321	0.138019	0.127751	0.898346	0.921188	ITPR3	protein_coding
ENSG00000096654.16	6.57683	0.0573917	0.155807	0.368351	0.712612	0.768915	ZNF184	protein_coding
ENSG00000096696.15	18.9102	-0.557895	0.158187	-3.52681	0.000420598	0.00303541	DSP	protein_coding
ENSG00000096717.12	20.1672	-0.242697	0.0911255	-2.66333	0.00773723	0.0274235	SIRT1	protein_coding
ENSG00000096746.18	132.628	-0.134316	0.063202	-2.12519	0.033571	0.078497	HNRNPH3	protein_coding
ENSG00000096872.17	10.4556	0.26243	0.134335	1.95355	0.0507544	0.104697	IFT74	protein_coding
ENSG00000096968.14	84.5353	0.396003	0.105346	3.75908	0.00017054	0.00149084	JAK2	protein_coding
ENSG00000096996.16	3.06914	-0.350434	0.225747	-1.55233	0.120584	0.191504	IL12RB1	protein_coding
ENSG00000097007.19	18.0572	-0.0515906	0.117443	-0.439283	0.660456	0.723871	ABL1	protein_coding
ENSG00000097021.20	14.1692	0.520386	0.193919	2.68352	0.00728516	0.0262281	ACOT7	protein_coding
ENSG00000097033.14	94.8369	0.22999	0.0760887	3.02266	0.00250562	0.01184	SH3GLB1	protein_coding
ENSG00000097046.13	3.47405	0.780367	0.200635	3.88948	0.000100458	0.000985008	CDC7	protein_coding
ENSG00000097096.9	3.58162	0.326879	0.357257	0.914968	0.360208	0.442202	SYDE2	protein_coding
ENSG00000099139.14	4.40962	0.56409	0.2474	2.28008	0.0226032	0.059455	PCSK5	protein_coding
ENSG00000099194.6	9.95307	0.931975	0.189819	4.90982	9.11604e-07	2.38387e-05	SCD	protein_coding
ENSG00000099203.7	1.29576	0.426493	0.281279	1.51626	0.129453	0.201524	TMED1	protein_coding
ENSG00000099204.20	78.7472	-0.500012	0.109769	-4.55514	5.23518e-06	9.81219e-05	ABLIM1	protein_coding
ENSG00000099219.14	3.38987	-0.0287385	0.200133	-0.143597	0.885819	0.911674	ERMP1	protein_coding
ENSG00000099246.18	24.8303	0.528019	0.0918069	5.75141	8.85e-09	5.78623e-07	RAB18	protein_coding
ENSG00000099250.18	11.4526	0.539166	0.220142	2.44918	0.0143183	0.0428608	NRP1	protein_coding
ENSG00000099251.14	0.4123	0.884549	0.51703	1.71083	0.0871131	0.152286	HSD17B7P2	transcribed_unprocessed_pseudogene
ENSG00000099256.19	5.66696	0.412406	0.28226	1.46109	0.143991	0.217527	PRTFDC1	protein_coding
ENSG00000099260.11	22.0719	-0.177796	0.14671	-1.21189	0.225556	0.304143	PALMD	protein_coding
ENSG00000099282.10	3.04799	0.373092	0.252603	1.47699	0.139678	0.212479	TSPAN15	protein_coding
ENSG00000099284.15	3.14267	0.829564	0.307516	2.69763	0.00698357	0.0254015	MACROH2A2	protein_coding
ENSG00000099290.17	19.712	0.263433	0.0992079	2.65536	0.00792234	0.0279059	WASHC2A	protein_coding
ENSG00000099308.10	52.711	-0.341281	0.0880145	-3.87756	0.00010551	0.00102159	MAST3	protein_coding
ENSG00000099326.9	2.98237	-0.126161	0.229537	-0.549631	0.582573	0.655088	MZF1	protein_coding
ENSG00000099330.9	3.82905	-0.273609	0.187079	-1.46253	0.143596	0.217062	OCEL1	protein_coding
ENSG00000099331.14	157.828	-0.315471	0.0718655	-4.38974	1.13484e-05	0.000181567	MYO9B	protein_coding
ENSG00000099337.5	24.5964	1.00127	0.172603	5.80102	6.59122e-09	4.50826e-07	KCNK6	protein_coding
ENSG00000099338.23	1.88418	0.598863	0.287584	2.08239	0.0373066	0.0845689	CATSPERG	protein_coding
ENSG00000099341.12	44.1115	-0.217042	0.0863496	-2.51353	0.0119529	0.0376397	PSMD8	protein_coding
ENSG00000099364.18	7.99396	-0.191716	0.152695	-1.25555	0.209278	0.287052	FBXL19	protein_coding
ENSG00000099365.11	1.45751	1.09995	0.373326	2.94636	0.00321541	0.0142505	STX1B	protein_coding
ENSG00000099377.14	0.797371	0.216552	0.38125	0.568005	0.570031	0.643692	HSD3B7	protein_coding
ENSG00000099381.19	22.4899	-0.368614	0.115057	-3.20376	0.00135645	0.00744334	SETD1A	protein_coding
ENSG00000099385.12	15.361	-0.417979	0.120162	-3.47847	0.00050429	0.00349056	BCL7C	protein_coding
ENSG00000099617.4	1.57825	4.15322	0.669082	6.20734	5.38894e-10	5.84379e-08	EFNA2	protein_coding
ENSG00000099622.14	47.7297	0.05293	0.0974583	0.543105	0.587058	0.659101	CIRBP	protein_coding
ENSG00000099624.8	27.4091	0.106101	0.0839855	1.26333	0.206471	0.284043	ATP5F1D	protein_coding
ENSG00000099625.13	0.340922	0.719311	0.650739	1.10538	0.268997	0.349592	CBARP	protein_coding
ENSG00000099769.6	0.0915231	1.56343	1.43614	1.08863	0.276315	NA	IGFALS	protein_coding
ENSG00000099783.12	203.15	-0.161885	0.0490426	-3.3009	0.000963744	0.00572901	HNRNPM	protein_coding
ENSG00000099785.11	90.1843	0.852346	0.191452	4.45201	8.50709e-06	0.000144331	MARCHF2	protein_coding
ENSG00000099795.7	21.1764	-0.328855	0.105348	-3.12161	0.00179867	0.0092428	NDUFB7	protein_coding
ENSG00000099797.15	5.95359	0.526166	0.154899	3.39683	0.000681704	0.004404	TECR	protein_coding
[truncated: 55,735 more rows]

## Sheet: Supp_MISC-bacterial_infection_M
gene_id	baseMean	log2FoldChange	lfcSE	stat	pvalue	padj	gene_name	gene_type
ENSG00000000419.14	9.37373	-0.20445	0.127367	-1.6052	0.10845	0.25441	DPM1	protein_coding
ENSG00000000457.14	5.73147	-0.0962803	0.149597	-0.6436	0.519835	0.677637	SCYL3	protein_coding
ENSG00000000460.17	5.28957	0.00427572	0.273324	0.0156434	0.987519	0.992648	C1orf112	protein_coding
ENSG00000000938.13	80.1662	-0.389407	0.171023	-2.27692	0.0227908	0.104776	FGR	protein_coding
ENSG00000000971.16	4.36566	1.06664	0.311464	3.42459	0.000615725	0.0122337	CFH	protein_coding
ENSG00000001036.14	2.70734	-0.566283	0.264195	-2.14343	0.0320786	0.124714	FUCA2	protein_coding
ENSG00000001084.13	14.0618	-0.0624375	0.22197	-0.281289	0.778489	0.863286	GCLC	protein_coding
ENSG00000001167.15	16.8621	-0.362736	0.119646	-3.03176	0.00243134	0.0289903	NFYA	protein_coding
ENSG00000001460.18	1.97976	0.972152	0.345682	2.81227	0.00491929	0.0440242	STPG1	protein_coding
ENSG00000001461.17	10.9825	0.735138	0.220402	3.33544	0.000851637	0.0149051	NIPAL3	protein_coding
ENSG00000001561.7	1.72874	0.700692	0.358309	1.95555	0.050518	0.161813	ENPP4	protein_coding
ENSG00000001617.12	1.90778	1.00941	0.412974	2.44425	0.0145154	0.0819041	SEMA3F	protein_coding
ENSG00000001626.16	1.4266	1.67582	0.570808	2.93587	0.00332613	0.0350314	CFTR	protein_coding
ENSG00000001629.10	22.3966	0.173454	0.115198	1.50571	0.132142	0.287003	ANKIB1	protein_coding
ENSG00000001630.17	0.319841	-0.274406	0.544124	-0.504308	0.614045	NA	CYP51A1	protein_coding
ENSG00000001631.16	2.82599	0.0552298	0.244009	0.226344	0.820934	0.892119	KRIT1	protein_coding
ENSG00000002016.18	2.10501	-0.210651	0.305058	-0.690527	0.489863	0.653205	RAD52	protein_coding
ENSG00000002079.14	1.5663	1.15576	0.539482	2.14235	0.0321652	0.124758	MYH16	transcribed_unitary_pseudogene
ENSG00000002330.14	6.47572	0.331682	0.172696	1.92061	0.0547804	0.169469	BAD	protein_coding
ENSG00000002549.13	46.1137	-0.332837	0.240508	-1.38389	0.166391	0.329946	LAP3	protein_coding
ENSG00000002587.10	1.03918	0.701793	0.509881	1.37639	0.168702	0.332955	HS3ST1	protein_coding
ENSG00000002726.21	0.964793	1.54717	0.564577	2.74041	0.0061363	0.0503848	AOC1	protein_coding
ENSG00000002745.13	0.477495	0.999278	0.631235	1.58305	0.11341	0.261276	WNT16	protein_coding
ENSG00000002746.15	1.80175	1.40908	0.48381	2.91246	0.00358591	0.0365436	HECW1	protein_coding
ENSG00000002822.16	1.87317	-0.252606	0.2875	-0.878628	0.379603	0.556515	MAD1L1	protein_coding
ENSG00000002834.18	135.518	0.0488845	0.0741327	0.659418	0.509627	0.670322	LASP1	protein_coding
ENSG00000002919.15	8.09368	-0.0639699	0.136043	-0.47022	0.638198	0.766154	SNX11	protein_coding
ENSG00000002933.9	2.45836	-0.704278	0.401723	-1.75315	0.079577	0.211091	TMEM176A	protein_coding
ENSG00000003056.8	13.5635	-0.10767	0.194865	-0.552537	0.580581	0.723999	M6PR	protein_coding
ENSG00000003137.9	1.67672	1.91075	0.480676	3.97514	7.03386e-05	0.00298672	CYP26B1	protein_coding
ENSG00000003147.19	11.3901	0.57047	0.206544	2.76198	0.00574522	0.0484433	ICA1	protein_coding
ENSG00000003249.15	0.651079	-0.184456	0.491517	-0.375278	0.707454	0.816731	DBNDD1	protein_coding
ENSG00000003393.16	10.9429	0.395453	0.158004	2.5028	0.0123215	0.0744506	ALS2	protein_coding
ENSG00000003400.15	17.657	0.220482	0.160063	1.37747	0.168366	0.332454	CASP10	protein_coding
ENSG00000003402.20	228.974	0.0876866	0.0985973	0.889341	0.37382	0.551685	CFLAR	protein_coding
ENSG00000003436.16	30.6889	0.297312	0.294808	1.00849	0.313217	0.493126	TFPI	protein_coding
ENSG00000003509.16	3.30297	0.0341178	0.244463	0.139562	0.889006	0.934361	NDUFAF7	protein_coding
ENSG00000003756.17	45.6574	-0.219708	0.0988169	-2.22338	0.0261901	0.112519	RBM5	protein_coding
ENSG00000003987.14	1.01582	2.01543	0.728073	2.76818	0.00563711	0.0477517	MTMR7	protein_coding
ENSG00000003989.18	1.50118	1.00172	0.50486	1.98416	0.047238	0.155556	SLC7A2	protein_coding
ENSG00000004059.11	15.9618	-0.0824323	0.157798	-0.522392	0.601398	0.73879	ARF5	protein_coding
ENSG00000004139.14	3.31701	-0.00707317	0.218333	-0.0323962	0.974156	0.98507	SARM1	protein_coding
ENSG00000004142.12	12.2507	-0.00232884	0.147937	-0.0157422	0.98744	0.992633	POLDIP2	protein_coding
ENSG00000004399.13	16.3633	-0.243156	0.233085	-1.0432	0.296854	0.476952	PLXND1	protein_coding
ENSG00000004455.17	25.9986	0.0823771	0.157166	0.524141	0.60018	0.737745	AK2	protein_coding
ENSG00000004468.13	6.43187	0.255725	0.290119	0.881449	0.378075	0.555176	CD38	protein_coding
ENSG00000004478.8	28.5904	-0.626244	0.240751	-2.6012	0.00928971	0.0636449	FKBP4	protein_coding
ENSG00000004487.17	38.7926	-0.271918	0.117759	-2.30911	0.0209375	0.100551	KDM1A	protein_coding
ENSG00000004534.15	38.4859	-0.195245	0.11181	-1.74623	0.0807718	0.212927	RBM6	protein_coding
ENSG00000004660.15	3.46112	0.201922	0.264683	0.762882	0.445534	0.615545	CAMKK1	protein_coding
ENSG00000004700.16	19.1202	-0.148444	0.128498	-1.15523	0.247998	0.426329	RECQL	protein_coding
ENSG00000004766.17	8.28638	0.0141432	0.152578	0.0926952	0.926146	0.956857	VPS50	protein_coding
ENSG00000004776.13	1.2158	1.16707	0.463931	2.51562	0.0118823	0.0731584	HSPB6	protein_coding
ENSG00000004777.18	1.28523	0.275721	0.411534	0.669982	0.502869	0.664778	ARHGAP33	protein_coding
ENSG00000004779.10	11.4285	0.0294637	0.165784	0.177724	0.85894	0.915672	NDUFAB1	protein_coding
ENSG00000004799.8	37.8758	1.2827	0.29021	4.41989	9.875e-06	0.000702311	PDK4	protein_coding
ENSG00000004809.14	1.13267	0.167108	0.455872	0.366569	0.713941	0.820691	SLC22A16	protein_coding
ENSG00000004838.14	0.259078	0.965732	0.900726	1.07217	0.283643	NA	ZMYND10	protein_coding
ENSG00000004846.17	0.815197	0.710796	0.599622	1.18541	0.235857	0.412109	ABCB5	protein_coding
ENSG00000004864.14	5.85202	0.114821	0.209004	0.549374	0.582749	0.725221	SLC25A13	protein_coding
ENSG00000004866.22	10.4598	0.192444	0.302302	0.636594	0.524389	0.681512	ST7	protein_coding
ENSG00000004897.12	40.0442	0.220709	0.106555	2.07133	0.0383284	0.138374	CDC27	protein_coding
ENSG00000004939.16	109.368	-0.31128	0.31626	-0.984253	0.324991	0.504364	SLC4A1	protein_coding
ENSG00000004948.16	0.756205	1.29697	0.677386	1.91467	0.0555344	0.171157	CALCR	protein_coding
ENSG00000004975.12	4.69806	-0.27489	0.216161	-1.27169	0.203482	0.374496	DVL2	protein_coding
ENSG00000005001.10	0.178136	0.928832	1.22682	0.757105	0.448987	NA	PRSS22	protein_coding
ENSG00000005007.13	32.5323	-0.13468	0.122955	-1.09536	0.27336	0.453169	UPF1	protein_coding
ENSG00000005020.13	126.704	-0.185764	0.177809	-1.04474	0.296143	0.476178	SKAP2	protein_coding
ENSG00000005059.16	6.69069	-0.447133	0.193058	-2.31605	0.0205554	0.0995473	MCUB	protein_coding
ENSG00000005073.6	1.70683	3.69048	0.776899	4.75027	2.03144e-06	0.000227149	HOXA11	protein_coding
ENSG00000005075.15	37.0741	0.0536076	0.125185	0.428227	0.668486	0.788156	POLR2J	protein_coding
ENSG00000005100.13	6.81684	0.00604363	0.182258	0.0331598	0.973547	0.984603	DHX33	protein_coding
ENSG00000005102.14	2.17983	0.341073	0.326143	1.04578	0.295663	0.475761	MEOX1	protein_coding
ENSG00000005108.16	2.26147	1.28978	0.411317	3.13574	0.00171424	0.0230786	THSD7A	protein_coding
ENSG00000005156.12	13.597	0.000321664	0.165289	0.00194607	0.998447	0.998984	LIG3	protein_coding
ENSG00000005175.10	18.714	0.0951742	0.119292	0.797822	0.424974	0.597767	RPAP3	protein_coding
ENSG00000005187.12	11.2476	1.96769	0.300845	6.54053	6.13021e-11	8.95403e-08	ACSM3	protein_coding
ENSG00000005189.20	2.46656	0.441	0.285032	1.54719	0.121816	0.273081	REXO5	protein_coding
ENSG00000005194.15	4.84941	0.0348739	0.207674	0.167926	0.866642	0.920844	CIAPIN1	protein_coding
ENSG00000005206.17	1.53602	0.486697	0.477207	1.01989	0.307782	0.48812	SPPL2B	protein_coding
ENSG00000005238.20	15.3292	0.132157	0.155831	0.848079	0.396394	0.572262	FAM214B	protein_coding
ENSG00000005243.10	1.33375	0.374473	0.395632	0.946518	0.343885	0.52283	COPZ2	protein_coding
ENSG00000005249.13	430.326	0.657572	0.364922	1.80195	0.0715533	0.197987	PRKAR2B	protein_coding
ENSG00000005339.15	114.142	-0.160722	0.0881577	-1.82312	0.0682859	0.192681	CREBBP	protein_coding
ENSG00000005379.17	6.65899	-0.553632	0.335424	-1.65054	0.0988323	0.241115	TSPOAP1	protein_coding
ENSG00000005381.8	30.8633	0.379693	0.270396	1.40421	0.160256	0.322876	MPO	protein_coding
ENSG00000005421.9	0.214096	1.25259	1.39742	0.896359	0.370061	NA	PON1	protein_coding
ENSG00000005436.14	5.13144	0.143879	0.210364	0.683953	0.494005	0.6569	GCFC2	protein_coding
ENSG00000005448.17	1.79901	-0.580728	0.380471	-1.52634	0.126926	0.27947	WDR54	protein_coding
ENSG00000005469.12	2.28166	0.341636	0.241638	1.41384	0.157409	0.319437	CROT	protein_coding
ENSG00000005471.19	2.84316	0.0849667	0.30788	0.275974	0.782568	0.865479	ABCB4	protein_coding
ENSG00000005483.21	101.417	0.051325	0.0820635	0.62543	0.531689	0.687308	KMT2E	protein_coding
ENSG00000005486.17	4.12268	0.18294	0.23574	0.776025	0.437734	0.608949	RHBDD2	protein_coding
ENSG00000005513.10	0.531408	1.94007	0.755355	2.56843	0.0102162	0.0669225	SOX8	protein_coding
ENSG00000005700.15	24.2048	0.0718414	0.100009	0.718346	0.472544	0.639001	IBTK	protein_coding
ENSG00000005801.18	4.99182	0.505613	0.191117	2.64556	0.00815557	0.0588552	ZNF195	protein_coding
ENSG00000005810.19	77.5788	-0.282867	0.0997093	-2.83691	0.0045552	0.042406	MYCBP2	protein_coding
ENSG00000005812.11	35.1722	0.465899	0.0993712	4.68847	2.75258e-06	0.000271575	FBXL3	protein_coding
ENSG00000005844.19	43.1475	-0.798376	0.198871	-4.01454	5.95627e-05	0.00265225	ITGAL	protein_coding
ENSG00000005882.12	8.9694	0.209295	0.186768	1.12062	0.262451	0.441788	PDK2	protein_coding
ENSG00000005884.18	1.92704	0.668024	0.421274	1.58572	0.112803	0.260329	ITGA3	protein_coding
ENSG00000005961.19	449.168	1.40511	0.418265	3.35939	0.000781157	0.0141814	ITGA2B	protein_coding
ENSG00000005981.13	0.494509	1.68877	0.801438	2.10718	0.0351021	0.131154	ASB4	protein_coding
ENSG00000006007.12	20.0694	-0.00257039	0.173105	-0.0148488	0.988153	0.993037	GDE1	protein_coding
ENSG00000006015.18	4.46271	-0.195263	0.204273	-0.955895	0.339125	0.517874	REX1BD	protein_coding
ENSG00000006016.12	0.473425	1.52096	1.05051	1.44783	0.147665	0.307826	CRLF1	protein_coding
ENSG00000006025.12	2.38105	0.0603373	0.29203	0.206613	0.836312	0.901529	OSBPL7	protein_coding
ENSG00000006042.12	0.409397	0.610404	0.719463	0.848416	0.396207	NA	TMEM98	protein_coding
ENSG00000006047.13	0.494382	1.40171	0.802949	1.7457	0.0808627	0.213016	YBX2	protein_coding
ENSG00000006059.4	0.306007	1.41769	1.1642	1.21774	0.223324	NA	KRT33A	protein_coding
ENSG00000006062.18	8.9418	-0.296164	0.205689	-1.43987	0.149905	0.310601	MAP3K14	protein_coding
ENSG00000006071.16	2.82331	1.42782	0.463264	3.08209	0.00205556	0.0259876	ABCC8	protein_coding
ENSG00000006116.4	0.577585	1.41519	0.770463	1.8368	0.0662395	0.18961	CACNG3	protein_coding
ENSG00000006118.15	0.888388	0.259022	0.538209	0.481266	0.630328	0.760406	TMEM132A	protein_coding
ENSG00000006125.18	76.7502	0.205772	0.110232	1.86673	0.0619397	0.182302	AP2B1	protein_coding
ENSG00000006128.12	0.12432	0.939609	1.69599	0.554018	0.579566	NA	TAC1	protein_coding
ENSG00000006194.10	8.59288	0.0559638	0.190189	0.294254	0.768564	0.856907	ZNF263	protein_coding
ENSG00000006210.7	1.99761	0.743138	0.444443	1.67206	0.0945118	0.235048	CX3CL1	protein_coding
ENSG00000006282.21	2.48612	-0.608119	0.348064	-1.74715	0.0806121	0.212663	SPATA20	protein_coding
ENSG00000006283.18	1.26812	1.31668	0.600309	2.19334	0.028283	0.116674	CACNA1G	protein_coding
ENSG00000006327.14	1.40798	-0.39318	0.506639	-0.776055	0.437717	0.608949	TNFRSF12A	protein_coding
ENSG00000006377.11	0.349676	1.94245	0.796009	2.44024	0.0146776	NA	DLX6	protein_coding
ENSG00000006432.16	2.77234	0.691822	0.312181	2.21609	0.0266854	0.113571	MAP3K9	protein_coding
ENSG00000006451.8	26.9226	0.799975	0.214732	3.72545	0.000194965	0.0057622	RALA	protein_coding
ENSG00000006453.14	1.13125	0.771145	0.452628	1.70371	0.0884362	0.225054	BAIAP2L1	protein_coding
ENSG00000006459.11	54.4816	-0.0321132	0.124453	-0.258036	0.796379	0.875265	KDM7A	protein_coding
ENSG00000006468.14	1.23591	1.63676	0.584714	2.79925	0.00512218	0.0451969	ETV1	protein_coding
ENSG00000006530.18	6.3392	0.18508	0.180048	1.02795	0.303975	0.484219	AGK	protein_coding
ENSG00000006534.16	16.9695	-0.0192559	0.192231	-0.10017	0.920209	0.953965	ALDH3B1	protein_coding
ENSG00000006555.11	0.935611	0.0155209	0.380908	0.040747	0.967498	0.980702	TTC22	protein_coding
ENSG00000006576.16	17.6368	0.507596	0.25676	1.97692	0.0480502	0.157212	PHTF2	protein_coding
ENSG00000006606.9	0.0749402	0.928942	2.45116	0.378981	0.704702	NA	CCL26	protein_coding
ENSG00000006607.14	11.7765	-0.0485666	0.139333	-0.348565	0.727416	0.829173	FARP2	protein_coding
ENSG00000006611.17	0.782395	0.840635	0.645894	1.30151	0.193085	0.36256	USH1C	protein_coding
ENSG00000006625.18	3.99554	-0.0207301	0.237983	-0.0871076	0.930586	0.960159	GGCT	protein_coding
ENSG00000006634.8	9.90516	-0.0182207	0.186771	-0.0975563	0.922285	0.954779	DBF4	protein_coding
ENSG00000006638.13	13.3123	0.776297	0.341578	2.27268	0.0230456	0.105562	TBXA2R	protein_coding
ENSG00000006652.15	5.52428	0.159244	0.3248	0.490283	0.623933	0.755847	IFRD1	protein_coding
ENSG00000006659.13	0.139687	1.57609	1.31477	1.19875	0.230624	NA	LGALS14	protein_coding
ENSG00000006695.12	3.87891	0.101553	0.183963	0.552031	0.580927	0.724251	COX10	protein_coding
ENSG00000006704.11	0.872819	1.29142	0.491034	2.63	0.00853855	0.0603425	GTF2IRD1	protein_coding
ENSG00000006712.15	26.1769	-0.198502	0.127338	-1.55886	0.11903	0.26891	PAF1	protein_coding
ENSG00000006715.16	36.8982	0.164167	0.117638	1.39553	0.162857	0.325562	VPS41	protein_coding
ENSG00000006740.17	1.23635	0.986782	0.49356	1.99932	0.0455741	0.152802	ARHGAP44	protein_coding
ENSG00000006744.19	10.0483	-0.162888	0.178902	-0.910486	0.362566	0.540106	ELAC2	protein_coding
ENSG00000006747.15	1.38448	1.60513	0.559391	2.86944	0.00411205	0.0397383	SCIN	protein_coding
ENSG00000006788.14	1.58525	1.39544	0.536489	2.60106	0.00929361	0.0636449	MYH13	protein_coding
ENSG00000006831.10	25.8337	0.560559	0.220159	2.54616	0.0108916	0.0693937	ADIPOR2	protein_coding
ENSG00000006837.12	0.521173	1.32252	0.62763	2.10716	0.0351036	0.131154	CDKL3	protein_coding
ENSG00000007001.13	0.318584	0.899074	0.608804	1.47679	0.139733	NA	UPP2	protein_coding
ENSG00000007038.11	0.539819	1.3875	0.851043	1.63035	0.103028	0.246681	PRSS21	protein_coding
ENSG00000007047.15	19.4209	-0.126593	0.132361	-0.956422	0.338859	0.517585	MARK4	protein_coding
ENSG00000007062.12	1.62094	1.41008	0.582824	2.41939	0.0155465	0.0850851	PROM1	protein_coding
ENSG00000007080.11	14.1752	-0.205347	0.134629	-1.52528	0.127189	0.279714	CCDC124	protein_coding
ENSG00000007129.18	4.25513	-0.189197	0.253184	-0.747271	0.4549	0.623393	CEACAM21	protein_coding
ENSG00000007168.14	39.1963	-0.0590097	0.0794823	-0.742426	0.45783	0.625958	PAFAH1B1	protein_coding
ENSG00000007171.18	1.05322	1.74982	0.653554	2.67739	0.00741982	0.0558067	NOS2	protein_coding
ENSG00000007174.18	3.55387	2.1556	0.468971	4.59645	4.2975e-06	0.000382724	DNAH9	protein_coding
ENSG00000007202.15	30.4322	-0.35427	0.131886	-2.68618	0.0072274	0.0549758	KIAA0100	protein_coding
ENSG00000007216.15	0.359133	1.01396	0.943105	1.07513	0.282315	NA	SLC13A2	protein_coding
ENSG00000007237.19	67.5933	-0.213756	0.186984	-1.14318	0.252964	0.431329	GAS7	protein_coding
ENSG00000007255.10	2.47748	-0.0116446	0.254856	-0.045691	0.963557	0.978481	TRAPPC6A	protein_coding
ENSG00000007264.15	10.4748	-0.0477967	0.266929	-0.179061	0.85789	0.915229	MATK	protein_coding
ENSG00000007306.15	0.230777	1.21135	0.888408	1.3635	0.172724	NA	CEACAM7	protein_coding
ENSG00000007312.13	2.83291	-0.103093	0.347165	-0.296957	0.766499	0.855553	CD79B	protein_coding
ENSG00000007314.12	1.28038	1.08847	0.576444	1.88825	0.0589926	0.177242	SCN4A	protein_coding
ENSG00000007341.19	8.67436	-0.152472	0.241103	-0.632392	0.527131	0.68365	ST7L	protein_coding
ENSG00000007372.24	1.89673	1.42271	0.533853	2.66499	0.00769899	0.05704	PAX6	protein_coding
ENSG00000007376.8	2.69094	-0.569212	0.248427	-2.29126	0.0219482	0.103052	RPUSD1	protein_coding
ENSG00000007384.15	0.773066	1.27005	0.568301	2.23481	0.0254298	0.111025	RHBDF1	protein_coding
ENSG00000007392.17	9.55866	-0.216067	0.184011	-1.17421	0.240312	0.417357	LUC7L	protein_coding
ENSG00000007402.12	1.02515	1.30184	0.485641	2.68067	0.00734758	0.0555749	CACNA2D2	protein_coding
ENSG00000007516.14	1.42662	0.251021	0.375048	0.669305	0.503301	0.665262	BAIAP3	protein_coding
ENSG00000007520.4	10.1949	-0.103009	0.180747	-0.569907	0.568741	0.715776	TSR3	protein_coding
ENSG00000007541.17	2.21439	-1.09333	0.373098	-2.93041	0.00338514	0.035339	PIGQ	protein_coding
ENSG00000007545.16	5.06373	-0.36709	0.216501	-1.69556	0.0899689	0.227548	CRAMP1	protein_coding
ENSG00000007866.22	0.637129	0.51598	0.532357	0.969237	0.332427	0.511213	TEAD3	protein_coding
ENSG00000007908.16	1.67748	0.856447	0.409684	2.09051	0.0365723	0.134382	SELE	protein_coding
ENSG00000007923.16	12.0867	0.0506954	0.157697	0.321472	0.747852	0.843186	DNAJC11	protein_coding
ENSG00000007933.13	0.660054	1.3549	0.650973	2.08135	0.0374021	0.136276	FMO3	protein_coding
ENSG00000007944.15	16.5776	0.110977	0.158109	0.701904	0.482739	0.647063	MYLIP	protein_coding
ENSG00000007968.7	14.8432	-0.412937	0.258795	-1.59561	0.110576	0.257171	E2F2	protein_coding
ENSG00000008018.9	18.2288	0.0474095	0.11647	0.407054	0.683968	0.799851	PSMB1	protein_coding
ENSG00000008083.14	57.6558	-0.131362	0.141026	-0.931471	0.35161	0.529665	JARID2	protein_coding
ENSG00000008118.10	0.642885	1.45064	0.654761	2.21553	0.0267238	0.113571	CAMK1G	protein_coding
ENSG00000008128.23	1.57593	-0.580558	0.325165	-1.78543	0.0741918	0.202393	CDK11A	protein_coding
ENSG00000008130.15	46.6765	-0.143463	0.173952	-0.824723	0.409529	0.584788	NADK	protein_coding
ENSG00000008196.13	0.760688	1.21639	0.67662	1.79775	0.0722167	0.199192	TFAP2B	protein_coding
ENSG00000008197.5	0.553243	1.30613	0.736394	1.77368	0.0761166	0.205392	TFAP2D	protein_coding
ENSG00000008226.20	1.6979	1.14428	0.4446	2.57373	0.0100607	0.0663258	DLEC1	protein_coding
ENSG00000008256.16	5.11642	0.125618	0.218029	0.576153	0.564511	0.712748	CYTH3	protein_coding
ENSG00000008277.15	3.98586	0.455424	0.316247	1.44009	0.149842	0.310563	ADAM22	protein_coding
ENSG00000008282.9	4.01391	0.241099	0.207847	1.15999	0.246055	0.423966	SYPL1	protein_coding
ENSG00000008283.16	1.48865	0.401635	0.410435	0.978559	0.327798	0.507272	CYB561	protein_coding
ENSG00000008294.21	41.1481	0.386933	0.130259	2.97049	0.00297325	0.032716	SPAG9	protein_coding
ENSG00000008300.17	1.87454	0.928733	0.464835	1.99798	0.0457186	0.152955	CELSR3	protein_coding
ENSG00000008311.16	1.92184	0.994677	0.325388	3.05689	0.00223646	0.0274638	AASS	protein_coding
[truncated: 57,537 more rows]

## Sheet: Supp_KD-viral_infection_ML-DESE
gene_id	baseMean	log2FoldChange	lfcSE	stat	pvalue	padj	gene_name	gene_type
[truncated: 57,734 more rows]

[truncated: 2 more sheets: Supplementary-File4_pedInflam.M, Supp_KD-bacterial_infection_ML-]
