# Supplementary material for: Plasma cell-free RNA signatures of inflammatory syndromes in children
Source: Proc Natl Acad Sci U S A. 2024 Sep 6;121(37):e2403897121. doi: 10.1073/pnas.2403897121 (PMC11406294; doi:10.1073/pnas.2403897121)
Supplement: Supplementary file 7 — Dataset S06 (CSV) [file pnas.2403897121.sd06.csv]

gene	comp	gene_name	gene_type
ENSG00000029725.17	KD<>bacterial_infection	RABEP1	protein_coding
ENSG00000064393.16	KD<>bacterial_infection	HIPK2	protein_coding
ENSG00000082641.16	KD<>bacterial_infection	NFE2L1	protein_coding
ENSG00000083845.9	KD<>bacterial_infection	RPS5	protein_coding
ENSG00000090621.15	KD<>bacterial_infection	PABPC4	protein_coding
ENSG00000101752.12	KD<>bacterial_infection	MIB1	protein_coding
ENSG00000104765.16	KD<>bacterial_infection	BNIP3L	protein_coding
ENSG00000110330.9	KD<>bacterial_infection	BIRC2	protein_coding
ENSG00000115866.11	KD<>bacterial_infection	DARS1	protein_coding
ENSG00000131016.17	KD<>bacterial_infection	AKAP12	protein_coding
ENSG00000136167.15	KD<>bacterial_infection	LCP1	protein_coding
ENSG00000151914.21	KD<>bacterial_infection	DST	protein_coding
ENSG00000164733.22	KD<>bacterial_infection	CTSB	protein_coding
ENSG00000170296.10	KD<>bacterial_infection	GABARAP	protein_coding
ENSG00000173517.11	KD<>bacterial_infection	PEAK1	protein_coding
ENSG00000188536.13	KD<>bacterial_infection	HBA2	protein_coding
ENSG00000209082.1	KD<>bacterial_infection	MT-TL1	Mt_tRNA
ENSG00000063046.18	KD<>viral_infection	EIF4B	protein_coding
ENSG00000064932.16	KD<>viral_infection	SBNO2	protein_coding
ENSG00000071054.16	KD<>viral_infection	MAP4K4	protein_coding
ENSG00000090621.15	KD<>viral_infection	PABPC4	protein_coding
ENSG00000101265.16	KD<>viral_infection	RASSF2	protein_coding
ENSG00000111802.14	KD<>viral_infection	TDP2	protein_coding
ENSG00000112335.15	KD<>viral_infection	SNX3	protein_coding
ENSG00000115677.18	KD<>viral_infection	HDLBP	protein_coding
ENSG00000115935.18	KD<>viral_infection	WIPF1	protein_coding
ENSG00000122359.18	KD<>viral_infection	ANXA11	protein_coding
ENSG00000127946.17	KD<>viral_infection	HIP1	protein_coding
ENSG00000130816.17	KD<>viral_infection	DNMT1	protein_coding
ENSG00000131016.17	KD<>viral_infection	AKAP12	protein_coding
ENSG00000131370.16	KD<>viral_infection	SH3BP5	protein_coding
ENSG00000132510.11	KD<>viral_infection	KDM6B	protein_coding
ENSG00000134686.19	KD<>viral_infection	PHC2	protein_coding
ENSG00000135535.17	KD<>viral_infection	CD164	protein_coding
ENSG00000136929.13	KD<>viral_infection	HEMGN	protein_coding
ENSG00000140563.15	KD<>viral_infection	MCTP2	protein_coding
ENSG00000144283.22	KD<>viral_infection	PKP4	protein_coding
ENSG00000146278.11	KD<>viral_infection	PNRC1	protein_coding
ENSG00000163221.9	KD<>viral_infection	S100A12	protein_coding
ENSG00000165949.12	KD<>viral_infection	IFI27	protein_coding
ENSG00000177885.15	KD<>viral_infection	GRB2	protein_coding
ENSG00000185885.17	KD<>viral_infection	IFITM1	protein_coding
ENSG00000197321.15	KD<>viral_infection	SVIL	protein_coding
ENSG00000198265.12	KD<>viral_infection	HELZ	protein_coding
ENSG00000251322.9	KD<>viral_infection	SHANK3	protein_coding
ENSG00000275713.2	KD<>viral_infection	H2BC9	protein_coding
ENSG00000026025.16	MISC<>KD	VIM	protein_coding
ENSG00000026508.20	MISC<>KD	CD44	protein_coding
ENSG00000028277.21	MISC<>KD	POU2F2	protein_coding
ENSG00000081059.20	MISC<>KD	TCF7	protein_coding
ENSG00000087086.15	MISC<>KD	FTL	protein_coding
ENSG00000089327.15	MISC<>KD	FXYD5	protein_coding
ENSG00000096060.15	MISC<>KD	FKBP5	protein_coding
ENSG00000106948.17	MISC<>KD	AKNA	protein_coding
ENSG00000107263.19	MISC<>KD	RAPGEF1	protein_coding
ENSG00000108518.8	MISC<>KD	PFN1	protein_coding
ENSG00000112419.14	MISC<>KD	PHACTR2	protein_coding
ENSG00000123144.11	MISC<>KD	TRIR	protein_coding
ENSG00000124172.10	MISC<>KD	ATP5F1E	protein_coding
ENSG00000125977.7	MISC<>KD	EIF2S2	protein_coding
ENSG00000128849.11	MISC<>KD	CGNL1	protein_coding
ENSG00000130726.12	MISC<>KD	TRIM28	protein_coding
ENSG00000133742.14	MISC<>KD	CA1	protein_coding
ENSG00000167658.16	MISC<>KD	EEF2	protein_coding
ENSG00000186174.13	MISC<>KD	BCL9L	protein_coding
ENSG00000197043.14	MISC<>KD	ANXA6	protein_coding
ENSG00000221983.8	MISC<>KD	UBA52	protein_coding
ENSG00000026508.20	MISC<>bacterial_infection	CD44	protein_coding
ENSG00000038427.16	MISC<>bacterial_infection	VCAN	protein_coding
ENSG00000064393.16	MISC<>bacterial_infection	HIPK2	protein_coding
ENSG00000090382.7	MISC<>bacterial_infection	LYZ	protein_coding
ENSG00000104765.16	MISC<>bacterial_infection	BNIP3L	protein_coding
ENSG00000109971.14	MISC<>bacterial_infection	HSPA8	protein_coding
ENSG00000110958.16	MISC<>bacterial_infection	PTGES3	protein_coding
ENSG00000113387.12	MISC<>bacterial_infection	SUB1	protein_coding
ENSG00000117091.10	MISC<>bacterial_infection	CD48	protein_coding
ENSG00000122026.11	MISC<>bacterial_infection	RPL21	protein_coding
ENSG00000123144.11	MISC<>bacterial_infection	TRIR	protein_coding
ENSG00000130816.17	MISC<>bacterial_infection	DNMT1	protein_coding
ENSG00000131016.17	MISC<>bacterial_infection	AKAP12	protein_coding
ENSG00000137710.17	MISC<>bacterial_infection	RDX	protein_coding
ENSG00000174231.17	MISC<>bacterial_infection	PRPF8	protein_coding
ENSG00000176542.10	MISC<>bacterial_infection	USF3	protein_coding
ENSG00000180530.11	MISC<>bacterial_infection	NRIP1	protein_coding
ENSG00000210100.1	MISC<>bacterial_infection	MT-TI	Mt_tRNA
ENSG00000221983.8	MISC<>bacterial_infection	UBA52	protein_coding
ENSG00000265972.6	MISC<>bacterial_infection	TXNIP	protein_coding
ENSG00000015133.19	MISC<>viral_infection	CCDC88C	protein_coding
ENSG00000019582.16	MISC<>viral_infection	CD74	protein_coding
ENSG00000065978.19	MISC<>viral_infection	YBX1	protein_coding
ENSG00000100106.22	MISC<>viral_infection	TRIOBP	protein_coding
ENSG00000103653.17	MISC<>viral_infection	CSK	protein_coding
ENSG00000105220.17	MISC<>viral_infection	GPI	protein_coding
ENSG00000113387.12	MISC<>viral_infection	SUB1	protein_coding
ENSG00000124942.14	MISC<>viral_infection	AHNAK	protein_coding
ENSG00000130816.17	MISC<>viral_infection	DNMT1	protein_coding
ENSG00000131016.17	MISC<>viral_infection	AKAP12	protein_coding
ENSG00000135821.19	MISC<>viral_infection	GLUL	protein_coding
ENSG00000137312.15	MISC<>viral_infection	FLOT1	protein_coding
ENSG00000138411.13	MISC<>viral_infection	HECW2	protein_coding
ENSG00000141480.18	MISC<>viral_infection	ARRB2	protein_coding
ENSG00000143546.10	MISC<>viral_infection	S100A8	protein_coding
ENSG00000157601.15	MISC<>viral_infection	MX1	protein_coding
ENSG00000163221.9	MISC<>viral_infection	S100A12	protein_coding
ENSG00000166750.10	MISC<>viral_infection	SLFN5	protein_coding
ENSG00000184863.11	MISC<>viral_infection	RBM33	protein_coding
ENSG00000187514.17	MISC<>viral_infection	PTMA	protein_coding
ENSG00000198604.11	MISC<>viral_infection	BAZ1A	protein_coding
ENSG00000205413.8	MISC<>viral_infection	SAMD9	protein_coding
ENSG00000013364.19	viral_infection<>bacterial_infection	MVP	protein_coding
ENSG00000069275.13	viral_infection<>bacterial_infection	NUCKS1	protein_coding
ENSG00000100644.17	viral_infection<>bacterial_infection	HIF1A	protein_coding
ENSG00000111144.10	viral_infection<>bacterial_infection	LTA4H	protein_coding
ENSG00000119535.18	viral_infection<>bacterial_infection	CSF3R	protein_coding
ENSG00000122359.18	viral_infection<>bacterial_infection	ANXA11	protein_coding
ENSG00000132405.19	viral_infection<>bacterial_infection	TBC1D14	protein_coding
ENSG00000135821.19	viral_infection<>bacterial_infection	GLUL	protein_coding
ENSG00000140379.9	viral_infection<>bacterial_infection	BCL2A1	protein_coding
ENSG00000142657.21	viral_infection<>bacterial_infection	PGD	protein_coding
ENSG00000145901.16	viral_infection<>bacterial_infection	TNIP1	protein_coding
ENSG00000155926.14	viral_infection<>bacterial_infection	SLA	protein_coding
ENSG00000160932.11	viral_infection<>bacterial_infection	LY6E	protein_coding
ENSG00000165949.12	viral_infection<>bacterial_infection	IFI27	protein_coding
ENSG00000166750.10	viral_infection<>bacterial_infection	SLFN5	protein_coding
ENSG00000184014.9	viral_infection<>bacterial_infection	DENND5A	protein_coding
ENSG00000196154.12	viral_infection<>bacterial_infection	S100A4	protein_coding
